# Supplementary material for: A predicted structural interactome reveals binding interference from intrinsically disordered regions
Source: PLoS Comput Biol. 2026 Jan 22;22(1):e1013899. doi: 10.1371/journal.pcbi.1013899 (PMC12854418; doi:10.1371/journal.pcbi.1013899)
Supplement: S1 Table — Only GO terms with a false discovery rate smaller than 1e-50 were included. (XLSX) [file pcbi.1013899.s007.xlsx]

## Sheet: Sheet1
GO-term	Description	Count in Network	Strength	False Discovery Rate
GO:0009987	Cellular process	1011 of 3942	0.39	6.89e-149
GO:0044237	Cellular metabolic process	896 of 3352	0.63	2.77e-136
GO:0043170	Macromolecule metabolic process	510 of 1090	0.45	1.27e-132
GO:0010467	Gene expression	704 of 2292	0.49	8.97e-130
GO:0044260	Cellular macromolecule metabolic process	617 of 1804	0.33	1.92e-127
GO:0034641	Cellular nitrogen compound metabolic process	907 of 3813	0.28	5.83e-125
GO:0006807	Nitrogen compound metabolic process	1035 of 4906	0.32	2.51e-116
GO:0008152	Metabolic process	930 of 4070	0.29	2.05e-98
GO:0044238	Primary metabolic process	953 of 4398	0.55	1.17e-85
GO:0071704	Organic substance metabolic process	425 of 1095	0.48	8.09e-85
GO:0090304	Nucleic acid metabolic process	452 of 1373	0.43	2.14e-84
GO:0006139	Nucleobase-containing compound metabolic process	510 of 1723	0.6	1.08e-83
GO:0044267	Cellular protein metabolic process	332 of 763	0.46	1.27e-81
GO:0034645	Cellular macromolecule biosynthetic process	462 of 1454	0.45	6.44e-81
GO:0046483	Heterocycle metabolic process	465 of 1497	0.33	3.83e-79
GO:0006725	Cellular aromatic compound metabolic process	673 of 2859	0.44	1.82e-77
GO:0071840	Cellular component organization or biogenesis	469 of 1552	0.58	2.9e-75
GO:1901360	Organic cyclic compound metabolic process	320 of 767	0.55	1.33e-61
GO:0044271	Cellular nitrogen compound biosynthetic process	331 of 841	0.44	1.93e-59
GO:0016070	RNA metabolic process	380 of 1257	0.43	1.62e-58
GO:0044249	Cellular biosynthetic process	373 of 1245	0.73	2.91e-58
GO:0044085	Cellular component biogenesis	182 of 310	0.42	7.03e-58
GO:0006412	Translation	382 of 1314	0.42	2.64e-57
GO:0009058	Biosynthetic process	377 of 1290	0.6	1.26e-56
GO:1901576	Organic substance biosynthetic process	234 of 540	0.33	5.3e-56
GO:0006396	RNA processing	522 of 2235	0.73	5.54e-54
