# Supplementary material for: A predicted structural interactome reveals binding interference from intrinsically disordered regions
Source: PLoS Comput Biol. 2026 Jan 22;22(1):e1013899. doi: 10.1371/journal.pcbi.1013899 (PMC12854418; doi:10.1371/journal.pcbi.1013899)
Supplement: S2 Table — (XLSX) [file pcbi.1013899.s008.xlsx]

## Sheet: Sheet1
GO-term	Description	Count in Network	Strength	False Discovery Rate
GO:0032504	Multicellular organism reproduction	13 of 1226	0.66	0.0003
GO:0000003	Reproduction	14 of 1361	0.65	0.00014
GO:0050794	Regulation of cellular process	19 of 3805	0.34	0.0286
