# Supplementary material for: A predicted structural interactome reveals binding interference from intrinsically disordered regions
Source: PLoS Comput Biol. 2026 Jan 22;22(1):e1013899. doi: 10.1371/journal.pcbi.1013899 (PMC12854418; doi:10.1371/journal.pcbi.1013899)
Supplement: S3 Table — Only biological processes with a false discovery rate smaller than 1e-10 were displayed. (XLSX) [file pcbi.1013899.s009.xlsx]

## Sheet: Sheet1
GO-term	Description	Count in Network	Strength	False Discovery Rate
GO:0007178	Transmembrane receptor protein serine/threonine kinase signaling	12 of 18	2.63	3.02e-24
GO:0060395	SMAD protein signal transduction	10 of 14	2.66	5.05e-20
GO:0030509	BMP signaling pathway	10 of 15	2.63	5.61e-20
GO:0071363	Cellular response to growth factor stimulus	11 of 44	2.2	8.66e-19
GO:0007476	Imaginal disc-derived wing morphogenesis	12 of 264	1.46	1.05e-12
GO:0071310	Cellular response to organic substance	12 of 282	1.43	1.85e-12
GO:0045464	R8 cell fate specification	7 of 20	2.35	3.76e-12
GO:0032924	Activin receptor signaling pathway	6 of 8	2.68	6.72e-12
GO:0090092	Regulation of transmembrane receptor protein serine/threonine signaling	8 of 54	1.97	8.54e-12
GO:0048639	Positive regulation of developmental growth	9 of 101	1.75	1.08e-11
GO:0010033	Response to organic substance	13 of 492	1.22	1.44e-11
GO:0050803	Regulation of synapse structure or activity	10 of 192	1.52	3.48e-11
