# Supplementary material for: A predicted structural interactome reveals binding interference from intrinsically disordered regions
Source: PLoS Comput Biol. 2026 Jan 22;22(1):e1013899. doi: 10.1371/journal.pcbi.1013899 (PMC12854418; doi:10.1371/journal.pcbi.1013899)
Supplement: S4 Table — (XLSX) [file pcbi.1013899.s010.xlsx]

## Sheet: Sheet1
Species	Genome version
D.melanogaster	STRING database version 11.5
D.simulans	GCF_016746395.2_Prin_Dsim_3.1
D.yakuba	GCF_016746365.2_Prin_Dyak_Tai18E2_2.1
D.erecta	GCF_003286155.1_DereRS2
D.ananassae	GCF_017639315.1_ASM1763931v2
D.willistoni	GCF_018902025.1_UCI_dwil_1.1
D.grimshawi	GCF_018153295.1_ASM1815329v1
S.lebanonensis	GCF_003285725.1_SlebRS2
A.gambiae	GCF_943734735.2_idAnoGambNW_F1_1
T.castaneum	GCF_031307605.1_icTriCast1.1
D.magna	GCF_020631705.1_ASM2063170v1.1
C.elegans	GCF_000002985.6_WBcel235
D.rerio	GCF_000002035.6_GRCz11
S.cerevisiae	S288C reference genome release 64-4-1
E.coli	GCF_000005845.2_ASM584v2
H.salinarum	GCF_004799605.1_ASM479960v1
