# Supplementary material for: A predicted structural interactome reveals binding interference from intrinsically disordered regions
Source: PLoS Comput Biol. 2026 Jan 22;22(1):e1013899. doi: 10.1371/journal.pcbi.1013899 (PMC12854418; doi:10.1371/journal.pcbi.1013899)
Supplement: S1 Appendix — (CSV) [file pcbi.1013899.s011.csv]

pair	Protein1	Protein2	Symbol1	Symbol2	iptm	pae	pdockq	interfaceA	interfaceB	plddtA	plddtB	interface_pairs	ppi	FBgn1	FBgn2	iLIS
7227.FBpp0070007_7227.FBpp0083880	FBpp0070007	FBpp0083880	CG9578	CG31142	17.2	17.8	0.023						no	FBgn0031094	FBgn0047114	0.0
7227.FBpp0070007_7227.FBpp0079148	FBpp0070007	FBpp0079148	CG9578	mts	91.9	1.1	0.714	16-16;27-36;41-42;65-72;103-133;155-183;189-193;198-202;206-209;216-218;250-256	85-85;89-89;117-118;122-127;172-172;191-219;241-253;265-271;302-309	90.4	89.5	16-16|302-309;27-36|241-253;27-36|265-271;27-36|302-309;41-42|191-219;41-42|241-253;65-72|191-219;65-72|241-253;65-72|265-271;103-133|172-172;103-133|191-219;155-183|85-85;155-183|89-89;155-183|117-118;155-183|122-127;155-183|191-219;155-183|241-253;155-183|265-271;155-183|302-309;189-193|302-309;198-202|302-309;206-209|89-89;206-209|122-127;216-218|302-309;250-256|122-127;250-256|302-309	highconf	FBgn0031094	FBgn0004177	0.688
7227.FBpp0070006_7227.FBpp0073988	FBpp0070006	FBpp0073988	CG9577	Mfe2	12.8	27.1	0.023						no	FBgn0031092	FBgn0030731	0.0
7227.FBpp0070007_7227.FBpp0080045	FBpp0070007	FBpp0080045	CG9578	Tap42	76.4	1.9	0.622	18-21;151-170;189-189;194-195;223-224;243-254;264-264	27-36;40-40;89-99;103-103;141-155;203-221;228-232;355-364	88.8	74.9	18-21|27-36;151-170|27-36;151-170|40-40;151-170|89-99;151-170|103-103;151-170|203-221;151-170|228-232;151-170|355-364;189-189|355-364;194-195|27-36;223-224|27-36;243-254|141-155;243-254|355-364;264-264|228-232	highconf	FBgn0031094	FBgn0051852	0.563
7227.FBpp0070007_7227.FBpp0304176	FBpp0070007	FBpp0304176	CG9578	CG10289	32.4	15.5	0.029	160-160;168-168;191-191;254-254	1-3	82.0	34.8	160-160|1-3;168-168|1-3;191-191|1-3;254-254|1-3	no	FBgn0031094	FBgn0035688	0.0
7227.FBpp0070044_7227.FBpp0075969	FBpp0070044	FBpp0075969	CG33217	CG32075	28.4	15.8	0.023						no	FBgn0053217	FBgn0052075	0.0
7227.FBpp0070044_7227.FBpp0071102	FBpp0070044	FBpp0071102	CG33217	CG1575	17.1	22.0	0.023						no	FBgn0053217	FBgn0029999	0.0
7227.FBpp0070037_7227.FBpp0110418	FBpp0070037	FBpp0110418	alpha-Cat	cta	28.4	12.4	0.155	714-718;785-792;844-851;855-855;871-879	108-133;293-293;317-320	62.6	63.1	714-718|108-133;785-792|108-133;844-851|108-133;855-855|108-133;871-879|108-133;871-879|293-293;871-879|317-320	no	FBgn0010215	FBgn0000384	0.01
7227.FBpp0070045_7227.FBpp0077473	FBpp0070045	FBpp0077473	CG32350	Rab5	42.4	12.3	0.338	6-9;256-260;268-270;309-309;362-363;393-400;427-427	25-27;49-49;69-77;144-154;170-170;175-184	72.0	78.1	6-9|49-49;6-9|69-77;6-9|175-184;256-260|25-27;256-260|69-77;268-270|69-77;309-309|69-77;309-309|175-184;362-363|175-184;393-400|144-154;393-400|170-170;393-400|175-184;427-427|144-154	acceptable	FBgn0052350	FBgn0014010	0.0
7227.FBpp0070037_7227.FBpp0085320	FBpp0070037	FBpp0085320	alpha-Cat	Src42A	20.9	19.6	0.023						no	FBgn0010215	FBgn0264959	0.0
7227.FBpp0070044_7227.FBpp0305840	FBpp0070044	FBpp0305840	CG33217	Art4	23.1	17.9	0.023						no	FBgn0053217	FBgn0037770	0.0
7227.FBpp0070037_7227.FBpp0074229	FBpp0070037	FBpp0074229	alpha-Cat	par-6	22.5	19.6	0.023						no	FBgn0010215	FBgn0026192	0.0
7227.FBpp0070045_7227.FBpp0084210	FBpp0070045	FBpp0084210	CG32350	Vps33B	69.0	3.1	0.315	395-398;422-422;683-683;687-704;708-708;715-715	1-1;105-110;140-140;170-170;174-181;185-185;202-217	68.7	76.2	395-398|105-110;422-422|105-110;683-683|170-170;687-704|140-140;687-704|170-170;687-704|174-181;687-704|185-185;687-704|202-217;708-708|202-217;715-715|1-1	acceptable	FBgn0052350	FBgn0039335	0.405
7227.FBpp0070045_7227.FBpp0087203	FBpp0070045	FBpp0087203	CG32350	Syx6	18.5	22.4	0.023						no	FBgn0052350	FBgn0037084	0.0
7227.FBpp0070045_7227.FBpp0084899	FBpp0070045	FBpp0084899	CG32350	Vps16B	18.1	17.1	0.023						no	FBgn0052350	FBgn0039702	0.0
7227.FBpp0070051_7227.FBpp0081412	FBpp0070051	FBpp0081412	CG32857	CG9836	18.5	14.6	0.052	189-193;232-236;240-240	55-58;62-63;135-135	68.4	61.5	189-193|55-58;232-236|55-58;232-236|62-63;240-240|55-58;240-240|135-135	no	FBgn0052857	FBgn0037637	0.0
7227.FBpp0070045_7227.FBpp0081548	FBpp0070045	FBpp0081548	CG32350	Vps45	45.3	9.1	0.144	825-830	27-27;32-44;52-54;250-250;265-267	42.8	85.9	825-830|27-27;825-830|32-44;825-830|52-54;825-830|250-250;825-830|265-267	possible	FBgn0052350	FBgn0261049	0.095
7227.FBpp0070045_7227.FBpp0083891	FBpp0070045	FBpp0083891	CG32350	Rab7	69.5	2.6	0.178	2-9;244-244;248-248;258-259;265-270;280-280;306-309;367-370;399-405	41-42;67-80;94-111;138-138	64.2	56.7	2-9|67-80;2-9|94-111;244-244|67-80;248-248|67-80;258-259|41-42;258-259|67-80;265-270|41-42;265-270|67-80;280-280|67-80;306-309|67-80;367-370|67-80;399-405|94-111;399-405|138-138	possible	FBgn0052350	FBgn0015795	0.369
7227.FBpp0070045_7227.FBpp0080747	FBpp0070045	FBpp0080747	CG32350	Rab9	70.7	1.4	0.629	3-9;226-226;255-258;265-271;306-310;362-370;390-402	26-26;31-31;36-49;66-67;71-81;162-162	87.1	89.1	3-9|36-49;3-9|71-81;226-226|71-81;255-258|71-81;265-271|36-49;265-271|66-67;265-271|71-81;306-310|26-26;306-310|36-49;306-310|66-67;362-370|36-49;390-402|31-31;390-402|36-49;390-402|162-162	highconf	FBgn0052350	FBgn0032782	0.581
7227.FBpp0070045_7227.FBpp0073149	FBpp0070045	FBpp0073149	CG32350	Syx17	24.1	17.4	0.023						no	FBgn0052350	FBgn0035540	0.0
7227.FBpp0070045_7227.FBpp0073036	FBpp0070045	FBpp0073036	CG32350	Ccz1	17.6	23.9	0.023						no	FBgn0052350	FBgn0035470	0.0
7227.FBpp0070045_7227.FBpp0077079	FBpp0070045	FBpp0077079	CG32350	Mon1	41.3	10.3	0.124	395-400;425-431	471-476;495-499	73.7	74.7	395-400|471-476;395-400|495-499;425-431|471-476;425-431|495-499	no	FBgn0052350	FBgn0031640	0.057
7227.FBpp0070057_7227.FBpp0083050	FBpp0070057	FBpp0083050	CG14476	CG7685	86.2	1.2	0.677	394-398;436-438;796-800;804-809;868-871;896-900;905-909	133-148;154-162;184-194	97.3	96.2	394-398|154-162;394-398|184-194;436-438|184-194;796-800|133-148;796-800|154-162;796-800|184-194;804-809|133-148;804-809|154-162;804-809|184-194;868-871|133-148;868-871|154-162;896-900|133-148;905-909|133-148;905-909|154-162	highconf	FBgn0027588	FBgn0038619	0.68
7227.FBpp0070045_7227.FBpp0072503	FBpp0070045	FBpp0072503	CG32350	Vti1	31.3	3.6	0.208	686-722;748-748;768-768	169-204;208-208	61.9	67.6	686-722|169-204;686-722|208-208;748-748|169-204;768-768|169-204	possible	FBgn0052350	FBgn0260862	0.357
7227.FBpp0070068_7227.FBpp0077928	FBpp0070068	FBpp0077928	CG12470	Mst77F	14.8	17.0	0.023						no	FBgn0040371	FBgn0086915	0.0
7227.FBpp0070045_7227.FBpp0302752	FBpp0070045	FBpp0302752	CG32350	Rop	36.8	13.3	0.173	9-9;308-310;363-370;390-398;402-402	474-480	81.9	66.1	9-9|474-480;308-310|474-480;363-370|474-480;390-398|474-480;402-402|474-480	no	FBgn0052350	FBgn0004574	0.0
7227.FBpp0070068_7227.FBpp0073301	FBpp0070068	FBpp0073301	CG12470	CG15200	19.0	12.2	0.108	65-74;80-88;96-103;123-131	6-19;87-98;112-112	72.5	30.0	65-74|6-19;65-74|87-98;65-74|112-112;80-88|6-19;96-103|6-19;96-103|87-98;123-131|6-19;123-131|87-98	no	FBgn0040371	FBgn0030278	0.025
7227.FBpp0070068_7227.FBpp0088673	FBpp0070068	FBpp0088673	CG12470	CG18449	13.2	15.4	0.023						no	FBgn0040371	FBgn0033285	0.0
7227.FBpp0070045_7227.FBpp0074496	FBpp0070045	FBpp0074496	CG32350	car	27.5	15.6	0.023						no	FBgn0052350	FBgn0000257	0.0
7227.FBpp0070068_7227.FBpp0083995	FBpp0070068	FBpp0083995	CG12470	CG33340	20.7	7.2	0.048	103-103;122-128;169-169	204-212	72.6	46.7	103-103|204-212;122-128|204-212;169-169|204-212	possible	FBgn0040371	FBgn0053340	0.263
7227.FBpp0070063_7227.FBpp0084157	FBpp0070063	FBpp0084157	cin	Mocs2	13.8	25.1	0.023						no	FBgn0000316	FBgn0039280	0.0
7227.FBpp0070068_7227.FBpp0086253	FBpp0070068	FBpp0086253	CG12470	CG5089	54.2	3.7	0.327	50-56;111-123;139-150;154-183;187-195	75-75;80-80;84-88;92-134	64.8	62.8	50-56|92-134;111-123|92-134;139-150|92-134;154-183|75-75;154-183|80-80;154-183|84-88;154-183|92-134;187-195|92-134	acceptable	FBgn0040371	FBgn0034144	0.345
7227.FBpp0070068_7227.FBpp0076874	FBpp0070068	FBpp0076874	CG12470	CG4669	23.6	13.0	0.149	78-78;82-83;123-126;130-130;141-141;173-182;190-194	10-10;55-55;119-119;176-178;210-211;283-291;299-302;373-373;377-378;394-397;403-403	43.0	74.8	78-78|10-10;82-83|10-10;123-126|55-55;130-130|55-55;141-141|55-55;173-182|119-119;173-182|176-178;173-182|210-211;173-182|283-291;173-182|299-302;190-194|373-373;190-194|377-378;190-194|394-397;190-194|403-403	no	FBgn0040371	FBgn0035598	0.016
7227.FBpp0070063_7227.FBpp0074426	FBpp0070063	FBpp0074426	cin	CG7280	17.3	23.3	0.023						no	FBgn0000316	FBgn0030966	0.0
7227.FBpp0070068_7227.FBpp0083866	FBpp0070068	FBpp0083866	CG12470	CG10252	12.3	19.3	0.023						no	FBgn0040371	FBgn0039104	0.0
7227.FBpp0070068_7227.FBpp0071021	FBpp0070068	FBpp0071021	CG12470	CG15035	18.3	17.3	0.023						no	FBgn0040371	FBgn0029949	0.0
7227.FBpp0070063_7227.FBpp0075935	FBpp0070063	FBpp0075935	cin	Mocs1	16.6	22.8	0.023						no	FBgn0000316	FBgn0263241	0.0
7227.FBpp0070068_7227.FBpp0082638	FBpp0070068	FBpp0082638	CG12470	CG4546	18.2	22.2	0.023						no	FBgn0040371	FBgn0038373	0.0
7227.FBpp0070068_7227.FBpp0289986	FBpp0070068	FBpp0289986	CG12470	CG12699	22.5	10.6	0.198	65-75;80-92;98-98;127-131	111-121	88.6	34.9	65-75|111-121;80-92|111-121;98-98|111-121;127-131|111-121	no	FBgn0040371	FBgn0046294	0.052
7227.FBpp0070057_7227.FBpp0080551	FBpp0070057	FBpp0080551	CG14476	CG6453	87.3	1.1	0.695	378-378;382-382;395-398;420-423;436-438;656-661;665-665;679-679;796-800;804-804;808-809;868-871;896-900;905-909	59-72;78-87;103-113;441-442;492-495;515-521	95.9	91.5	378-378|515-521;382-382|515-521;395-398|78-87;395-398|103-113;420-423|441-442;436-438|103-113;656-661|492-495;656-661|515-521;665-665|515-521;679-679|78-87;796-800|59-72;796-800|78-87;796-800|103-113;804-804|103-113;808-809|59-72;808-809|78-87;808-809|103-113;868-871|59-72;868-871|78-87;896-900|59-72;905-909|59-72;905-909|78-87	highconf	FBgn0027588	FBgn0032643	0.58
7227.FBpp0070068_7227.FBpp0073239	FBpp0070068	FBpp0073239	CG12470	CG15208	21.5	18.5	0.03	94-94;118-118	51-51;72-72;95-95	78.5	75.3	94-94|51-51;94-94|72-72;118-118|95-95	no	FBgn0040371	FBgn0030247	0.0
7227.FBpp0070063_7227.FBpp0076998	FBpp0070063	FBpp0076998	cin	mal	18.1	24.1	0.023						no	FBgn0000316	FBgn0002641	0.0
7227.FBpp0070068_7227.FBpp0071435	FBpp0070068	FBpp0071435	CG12470	CG9806	29.2	20.0	0.023						no	FBgn0040371	FBgn0030222	0.0
7227.FBpp0070072_7227.FBpp0072477	FBpp0070072	FBpp0072477	sc	emc	43.6	0.9	0.667	111-136;147-172;335-339	34-51;61-103	87.8	85.4	111-136|34-51;111-136|61-103;147-172|34-51;147-172|61-103;335-339|34-51;335-339|61-103	highconf	FBgn0004170	FBgn0000575	0.721
7227.FBpp0070072_7227.FBpp0073317	FBpp0070072	FBpp0073317	sc	sisA	56.1	1.7	0.576	97-97;104-138;146-170;174-174;180-192;332-345	41-48;52-63;130-171;176-187	68.2	74.6	97-97|130-171;104-138|41-48;104-138|130-171;104-138|176-187;146-170|41-48;146-170|52-63;146-170|130-171;146-170|176-187;174-174|130-171;180-192|52-63;180-192|130-171;332-345|52-63;332-345|130-171	highconf	FBgn0004170	FBgn0003411	0.469
7227.FBpp0070069_7227.FBpp0078441	FBpp0070069	FBpp0078441	Or1a	Or83a	38.3	11.0	0.289	63-69;247-247;251-254;261-261;265-265;269-269;276-276;340-352;359-362;366-366;370-389	149-149;232-232;266-267;339-345;349-352;367-396;410-410;414-414;429-447	58.3	62.0	63-69|349-352;247-247|266-267;251-254|266-267;251-254|367-396;261-261|367-396;265-265|367-396;269-269|367-396;276-276|429-447;340-352|232-232;340-352|367-396;340-352|410-410;340-352|414-414;359-362|149-149;359-362|367-396;359-362|429-447;366-366|429-447;370-389|339-345;370-389|429-447	acceptable	FBgn0029521	FBgn0037322	0.022
7227.FBpp0070071_7227.FBpp0075596	FBpp0070071	FBpp0075596	ac	sens	41.6	5.1	0.12	36-52;80-101;190-190;194-197	38-41;277-298;302-302	65.1	46.2	36-52|38-41;36-52|277-298;36-52|302-302;80-101|277-298;190-190|277-298;194-197|277-298	possible	FBgn0000022	FBgn0002573	0.239
7227.FBpp0070072_7227.FBpp0084355	FBpp0070072	FBpp0084355	sc	E(spl)mbeta-HLH	51.2	1.0	0.64	111-127;148-170;183-184;331-341	18-18;22-43;55-81;100-112;130-137	77.8	84.1	111-127|22-43;111-127|55-81;148-170|22-43;148-170|55-81;148-170|100-112;183-184|100-112;183-184|130-137;331-341|18-18;331-341|22-43	highconf	FBgn0004170	FBgn0002733	0.692
7227.FBpp0070071_7227.FBpp0072477	FBpp0070071	FBpp0072477	ac	emc	54.0	0.9	0.66	20-22;39-55;75-104;193-197	21-22;35-51;60-93	88.9	85.1	20-22|21-22;39-55|35-51;39-55|60-93;75-104|35-51;75-104|60-93;193-197|35-51;193-197|60-93	highconf	FBgn0000022	FBgn0000575	0.716
7227.FBpp0070071_7227.FBpp0304504	FBpp0070071	FBpp0304504	ac	da	60.7	0.9	0.69	36-61;76-101;190-197	559-584;593-624	87.3	95.0	36-61|559-584;36-61|593-624;76-101|559-584;76-101|593-624;190-197|559-584	highconf	FBgn0000022	FBgn0267821	0.717
7227.FBpp0070071_7227.FBpp0081318	FBpp0070071	FBpp0081318	ac	ato	54.2	0.9	0.663	36-51;56-60;73-97;101-101	194-202;267-282;293-311	94.9	83.2	36-51|267-282;36-51|293-311;56-60|194-202;73-97|194-202;73-97|267-282;73-97|293-311;101-101|293-311	highconf	FBgn0000022	FBgn0010433	0.721
7227.FBpp0070072_7227.FBpp0303693	FBpp0070072	FBpp0303693	sc	Sxl	51.6	1.4	0.573	99-99;103-103;108-127;152-170;330-345	130-130;147-153;197-201;319-359	81.2	74.1	99-99|197-201;103-103|197-201;108-127|130-130;108-127|147-153;108-127|319-359;152-170|319-359;330-345|319-359	highconf	FBgn0004170	FBgn0264270	0.491
7227.FBpp0070070_7227.FBpp0083463	FBpp0070070	FBpp0083463	y	mod(mdg4)	52.1	6.1	0.519	20-27;236-241;305-305;325-327;347-354;373-376;383-392	456-464;473-490	86.9	74.4	20-27|456-464;236-241|473-490;305-305|473-490;325-327|473-490;347-354|456-464;347-354|473-490;373-376|473-490;383-392|456-464;383-392|473-490	highconf	FBgn0004034	FBgn0002781	0.211
7227.FBpp0070072_7227.FBpp0084334	FBpp0070072	FBpp0084334	sc	E(spl)m7-HLH	53.5	1.1	0.644	111-127;147-171;176-188;330-342	18-40;53-77;81-96;110-121	72.7	83.5	111-127|18-40;111-127|53-77;147-171|18-40;147-171|53-77;147-171|81-96;176-188|81-96;176-188|110-121;330-342|18-40;330-342|53-77	highconf	FBgn0004170	FBgn0002633	0.567
7227.FBpp0070083_7227.FBpp0081556	FBpp0070083	FBpp0081556	arg	SpdS	14.7	19.1	0.023						no	FBgn0023535	FBgn0037723	0.0
7227.FBpp0070083_7227.FBpp0074729	FBpp0070083	FBpp0074729	arg	Oat	15.0	21.3	0.023						no	FBgn0023535	FBgn0022774	0.0
7227.FBpp0070072_7227.FBpp0081318	FBpp0070072	FBpp0081318	sc	ato	34.4	0.9	0.642	111-126;148-169;176-187;331-338	260-285;293-311	79.2	90.7	111-126|260-285;111-126|293-311;148-169|260-285;148-169|293-311;176-187|260-285;176-187|293-311;331-338|260-285	highconf	FBgn0004170	FBgn0010433	0.716
7227.FBpp0070072_7227.FBpp0304504	FBpp0070072	FBpp0304504	sc	da	38.6	1.0	0.617	111-127;147-170;181-181;185-192;333-343	556-584;593-616	75.8	86.3	111-127|556-584;111-127|593-616;147-170|556-584;147-170|593-616;181-181|593-616;185-192|593-616;333-343|556-584	highconf	FBgn0004170	FBgn0267821	0.696
7227.FBpp0070072_7227.FBpp0075596	FBpp0070072	FBpp0075596	sc	sens	24.9	4.5	0.244	328-345	439-439;448-450;455-462;467-467;474-490;508-508	54.0	84.3	328-345|439-439;328-345|448-450;328-345|455-462;328-345|467-467;328-345|474-490;328-345|508-508	acceptable	FBgn0004170	FBgn0002573	0.325
7227.FBpp0070073_7227.FBpp0304504	FBpp0070073	FBpp0304504	l(1)sc	da	42.4	0.9	0.633	95-111;131-153;161-161;243-254	556-556;560-584;593-614;625-625	79.9	89.3	95-111|560-584;95-111|593-614;131-153|560-584;131-153|593-614;131-153|625-625;161-161|593-614;243-254|556-556;243-254|560-584;243-254|593-614	highconf	FBgn0002561	FBgn0267821	0.739
7227.FBpp0070083_7227.FBpp0087940	FBpp0070083	FBpp0087940	arg	Odc2	14.0	23.1	0.023						no	FBgn0023535	FBgn0013308	0.0
7227.FBpp0070074_7227.FBpp0087879	FBpp0070074	FBpp0087879	ase	dpn	34.9	1.1	0.586	62-67;171-188;209-234;262-262;463-468	49-71;82-104;116-116;148-148;156-156	72.5	87.2	62-67|82-104;62-67|116-116;62-67|156-156;171-188|49-71;171-188|82-104;171-188|148-148;209-234|49-71;209-234|82-104;262-262|82-104;463-468|49-71	highconf	FBgn0000137	FBgn0010109	0.626
7227.FBpp0070074_7227.FBpp0072647	FBpp0070074	FBpp0072647	ase	CG12011	19.9	12.6	0.036	178-187;215-227	515-523	52.3	32.4	178-187|515-523;215-227|515-523	no	FBgn0000137	FBgn0035257	0.033
7227.FBpp0070083_7227.FBpp0289058	FBpp0070083	FBpp0289058	arg	CG9510	13.1	25.4	0.023						no	FBgn0023535	FBgn0032076	0.0
7227.FBpp0070083_7227.FBpp0076250	FBpp0070083	FBpp0076250	arg	CG5144	71.6	3.7	0.574	27-27;227-229;237-255;292-298;335-335;339-341	11-28;32-37;41-41;73-76;168-172;231-232	87.0	80.0	27-27|32-37;227-229|168-172;237-255|11-28;237-255|73-76;237-255|168-172;237-255|231-232;292-298|11-28;292-298|32-37;335-335|32-37;339-341|32-37;339-341|41-41	highconf	FBgn0023535	FBgn0035957	0.336
7227.FBpp0070070_7227.FBpp0082404	FBpp0070070	FBpp0082404	y	su(Hw)	42.4	12.8	0.062	192-194;212-215	328-336	85.3	62.1	192-194|328-336;212-215|328-336	no	FBgn0004034	FBgn0003567	0.0
7227.FBpp0070083_7227.FBpp0082638	FBpp0070083	FBpp0082638	arg	CG4546	22.6	13.9	0.062	236-245	83-88	82.7	68.2	236-245|83-88	no	FBgn0023535	FBgn0038373	0.0
7227.FBpp0070083_7227.FBpp0083744	FBpp0070083	FBpp0083744	arg	CG17109	12.4	25.6	0.023						no	FBgn0023535	FBgn0039051	0.0
7227.FBpp0070083_7227.FBpp0076270	FBpp0070083	FBpp0076270	arg	Argk	19.9	22.3	0.023						no	FBgn0023535	FBgn0000116	0.0
7227.FBpp0070087_7227.FBpp0085821	FBpp0070087	FBpp0085821	CG17896	CG15093	16.4	21.5	0.023						no	FBgn0023537	FBgn0034390	0.0
7227.FBpp0070083_7227.FBpp0076903	FBpp0070083	FBpp0076903	arg	slgA	18.9	23.6	0.023						no	FBgn0023535	FBgn0003423	0.0
7227.FBpp0070083_7227.FBpp0081197	FBpp0070083	FBpp0081197	arg	CG1315	15.9	20.6	0.023						no	FBgn0023535	FBgn0026565	0.0
7227.FBpp0070087_7227.FBpp0071095	FBpp0070087	FBpp0071095	CG17896	CG10932	28.8	13.1	0.023						no	FBgn0023537	FBgn0029969	0.0
7227.FBpp0070087_7227.FBpp0072560	FBpp0070087	FBpp0072560	CG17896	CG9149	20.1	19.5	0.023						no	FBgn0023537	FBgn0035203	0.0
7227.FBpp0070087_7227.FBpp0074843	FBpp0070087	FBpp0074843	CG17896	CG3902	22.6	18.7	0.023						no	FBgn0023537	FBgn0036824	0.0
7227.FBpp0070087_7227.FBpp0300161	FBpp0070087	FBpp0300161	CG17896	CG31075	65.4	4.7	0.579	83-85;137-159;437-443;457-458;500-500;504-504;519-520	87-87;91-97;150-169;446-449;505-505	80.8	84.7	83-85|150-169;137-159|91-97;137-159|150-169;137-159|505-505;437-443|446-449;457-458|446-449;500-500|150-169;500-500|505-505;504-504|87-87;519-520|91-97	highconf	FBgn0023537	FBgn0051075	0.197
7227.FBpp0070087_7227.FBpp0071533	FBpp0070087	FBpp0071533	CG17896	Acox57D-d	17.2	22.3	0.023						no	FBgn0023537	FBgn0034629	0.0
7227.FBpp0070087_7227.FBpp0082547	FBpp0070087	FBpp0082547	CG17896	CG5044	16.0	23.2	0.023						no	FBgn0023537	FBgn0038326	0.0
7227.FBpp0070087_7227.FBpp0070963	FBpp0070087	FBpp0070963	CG17896	CG4586	16.0	24.5	0.023						no	FBgn0023537	FBgn0029924	0.0
7227.FBpp0070087_7227.FBpp0079472	FBpp0070087	FBpp0079472	CG17896	yip2	21.5	19.4	0.023						no	FBgn0023537	FBgn0040064	0.0
7227.FBpp0070087_7227.FBpp0112101	FBpp0070087	FBpp0112101	CG17896	CG11241	15.2	23.2	0.023						no	FBgn0023537	FBgn0037186	0.0
7227.FBpp0070087_7227.FBpp0088517	FBpp0070087	FBpp0088517	CG17896	CG5009	18.2	20.7	0.023						no	FBgn0023537	FBgn0027572	0.0
7227.FBpp0070087_7227.FBpp0291259	FBpp0070087	FBpp0291259	CG17896	CG7433	13.4	27.0	0.023						no	FBgn0023537	FBgn0036927	0.0
7227.FBpp0070087_7227.FBpp0073781	FBpp0070087	FBpp0073781	CG17896	CG5599	16.7	22.8	0.023						no	FBgn0023537	FBgn0030612	0.0
7227.FBpp0070087_7227.FBpp0071759	FBpp0070087	FBpp0071759	CG17896	T3dh	13.7	24.6	0.023						no	FBgn0023537	FBgn0017482	0.0
7227.FBpp0070087_7227.FBpp0083227	FBpp0070087	FBpp0083227	CG17896	Arc42	20.2	19.0	0.023						no	FBgn0023537	FBgn0038742	0.0
7227.FBpp0070087_7227.FBpp0292905	FBpp0070087	FBpp0292905	CG17896	CG4747	19.4	19.5	0.023						no	FBgn0023537	FBgn0043456	0.0
7227.FBpp0070087_7227.FBpp0083990	FBpp0070087	FBpp0083990	CG17896	CG6432	14.8	26.4	0.023						no	FBgn0023537	FBgn0039184	0.0
7227.FBpp0070087_7227.FBpp0078067	FBpp0070087	FBpp0078067	CG17896	AcCoAS	17.4	25.3	0.023						no	FBgn0023537	FBgn0012034	0.0
7227.FBpp0070087_7227.FBpp0072135	FBpp0070087	FBpp0072135	CG17896	Thiolase	13.9	24.5	0.023						no	FBgn0023537	FBgn0025352	0.0
7227.FBpp0070110_7227.FBpp0296955	FBpp0070110	FBpp0296955	CG13369	Rpi	18.0	17.2	0.023						no	FBgn0025640	FBgn0050410	0.0
7227.FBpp0070110_7227.FBpp0072385	FBpp0070110	FBpp0072385	CG13369	NitFhit	45.8	10.5	0.127	89-89;120-126	101-107	91.3	91.5	89-89|101-107;120-126|101-107	no	FBgn0025640	FBgn0024945	0.0
7227.FBpp0070087_7227.FBpp0074784	FBpp0070087	FBpp0074784	CG17896	CG9629	61.8	6.7	0.709	76-81;118-129;144-162;173-176;253-261;265-265;283-297;302-302;325-328;340-340;446-482;486-506	101-101;165-181;281-289;307-310;460-484;488-498;503-505;509-540	86.7	78.9	76-81|460-484;118-129|165-181;118-129|509-540;144-162|460-484;144-162|488-498;144-162|509-540;173-176|509-540;253-261|281-289;265-265|488-498;265-265|503-505;283-297|509-540;302-302|509-540;325-328|509-540;340-340|509-540;446-482|101-101;446-482|165-181;446-482|281-289;446-482|509-540;486-506|165-181;486-506|307-310;486-506|460-484;486-506|488-498;486-506|503-505;486-506|509-540	highconf	FBgn0023537	FBgn0036857	0.112
7227.FBpp0070087_7227.FBpp0080759	FBpp0070087	FBpp0080759	CG17896	CG17544	14.9	25.7	0.023						no	FBgn0023537	FBgn0032775	0.0
7227.FBpp0070087_7227.FBpp0113095	FBpp0070087	FBpp0113095	CG17896	CG9527	15.4	25.4	0.023						no	FBgn0023537	FBgn0031813	0.0
7227.FBpp0070110_7227.FBpp0075247	FBpp0070110	FBpp0075247	CG13369	Pgm	18.1	23.2	0.023						no	FBgn0025640	FBgn0003076	0.0
7227.FBpp0070110_7227.FBpp0087038	FBpp0070110	FBpp0087038	CG13369	CG8525	13.5	23.1	0.023						no	FBgn0025640	FBgn0033735	0.0
7227.FBpp0070105_7227.FBpp0289487	FBpp0070105	FBpp0289487	vnd	fkh	31.4	3.9	0.079	428-428;523-523;544-547;602-609	212-212;246-253;312-322	57.0	72.0	428-428|212-212;523-523|246-253;544-547|246-253;602-609|312-322	possible	FBgn0261930	FBgn0000659	0.247
7227.FBpp0070110_7227.FBpp0087711	FBpp0070110	FBpp0087711	CG13369	Pmm45A	26.5	17.3	0.023						no	FBgn0025640	FBgn0033377	0.0
7227.FBpp0070110_7227.FBpp0074898	FBpp0070110	FBpp0074898	CG13369	CG5103	17.3	24.8	0.023						no	FBgn0025640	FBgn0036784	0.0
7227.FBpp0070093_7227.FBpp0073328	FBpp0070093	FBpp0073328	ebo	Ran	90.2	1.3	0.713	13-37;59-71;75-75;106-115;119-119;153-163;239-243;273-273;277-287;314-315;319-330;364-374;412-412;418-436;858-866;928-935;939-939;974-983;1039-1039;1043-1043	12-12;18-21;35-48;62-64;69-82;91-113;123-130;137-143;152-159;166-167;173-194;198-216	85.0	82.3	13-37|12-12;13-37|35-48;13-37|62-64;13-37|69-82;59-71|69-82;59-71|91-113;75-75|69-82;106-115|69-82;106-115|91-113;119-119|91-113;153-163|69-82;153-163|91-113;239-243|137-143;239-243|198-216;273-273|137-143;277-287|137-143;277-287|198-216;314-315|137-143;314-315|166-167;319-330|137-143;319-330|198-216;364-374|137-143;364-374|198-216;412-412|173-194;418-436|152-159;418-436|166-167;418-436|173-194;4…	highconf	FBgn0266572	FBgn0020255	0.513
7227.FBpp0070105_7227.FBpp0089115	FBpp0070105	FBpp0089115	vnd	gro	49.9	1.8	0.658	199-209;434-441;542-545;569-575;590-590;594-601;639-643	434-437;446-448;464-464;489-494;510-510;538-538;542-550;560-572;576-580;584-589;596-598;604-607;617-621;637-639;658-662;678-678;694-698;703-703	59.0	94.0	199-209|542-550;199-209|560-572;199-209|584-589;199-209|604-607;434-441|446-448;434-441|489-494;434-441|510-510;434-441|538-538;434-441|576-580;434-441|596-598;434-441|617-621;434-441|658-662;434-441|678-678;434-441|703-703;542-545|464-464;542-545|489-494;569-575|576-580;569-575|596-598;569-575|617-621;569-575|637-639;590-590|538-538;590-590|576-580;590-590|596-598;594-601|617-621;594-601|637-639…	highconf	FBgn0261930	FBgn0001139	0.478
7227.FBpp0070116_7227.FBpp0306049	FBpp0070116	FBpp0306049	CG13367	MRG15	17.9	15.7	0.056	66-71;75-75	265-265;272-275;341-342;371-375	30.4	87.4	66-71|272-275;66-71|341-342;66-71|371-375;75-75|265-265	no	FBgn0025634	FBgn0027378	0.0
7227.FBpp0070114_7227.FBpp0087511	FBpp0070114	FBpp0087511	l(1)1Bi	RpLP0-like	71.2	2.9	0.504	66-84;115-131;160-161;171-172	17-35;65-65;78-78;82-88;236-244	84.5	74.7	66-84|17-35;66-84|65-65;66-84|78-78;66-84|82-88;115-131|17-35;115-131|236-244;160-161|236-244;171-172|17-35;171-172|236-244	highconf	FBgn0001341	FBgn0033485	0.401
7227.FBpp0070141_7227.FBpp0086249	FBpp0070141	FBpp0086249	Rbf	Cdk4	20.4	23.1	0.023						no	FBgn0015799	FBgn0016131	0.0
7227.FBpp0070134_7227.FBpp0086267	FBpp0070134	FBpp0086267	tw	CG8311	19.9	24.0	0.023						no	FBgn0086368	FBgn0034141	0.0
7227.FBpp0070141_7227.FBpp0086853	FBpp0070141	FBpp0086853	Rbf	Dp	35.5	2.4	0.435	738-738;744-758;766-785;789-790	271-279;309-311;317-327;331-351	63.7	80.2	738-738|317-327;744-758|317-327;744-758|331-351;766-785|271-279;766-785|309-311;766-785|331-351;789-790|331-351	acceptable	FBgn0015799	FBgn0011763	0.456
7227.FBpp0070114_7227.FBpp0077694	FBpp0070114	FBpp0077694	l(1)1Bi	dbe	42.3	7.1	0.256	766-780;793-812;816-816	141-141;145-162;196-212;226-226	60.5	74.3	766-780|145-162;766-780|196-212;793-812|141-141;793-812|145-162;793-812|196-212;793-812|226-226;816-816|145-162	acceptable	FBgn0001341	FBgn0020305	0.142
7227.FBpp0070141_7227.FBpp0082511	FBpp0070141	FBpp0082511	Rbf	Caf1	20.9	23.2	0.023						no	FBgn0015799	FBgn0263979	0.0
7227.FBpp0070141_7227.FBpp0075807	FBpp0070141	FBpp0075807	Rbf	CycA	39.1	6.4	0.209	786-794;798-800	230-249;275-279;304-311;429-429	44.4	81.4	786-794|230-249;786-794|275-279;786-794|304-311;798-800|429-429	possible	FBgn0015799	FBgn0000404	0.199
7227.FBpp0070141_7227.FBpp0080013	FBpp0070141	FBpp0080013	Rbf	Pk34A	19.4	24.7	0.023						no	FBgn0015799	FBgn0028410	0.0
7227.FBpp0070141_7227.FBpp0085744	FBpp0070141	FBpp0085744	Rbf	mip40	18.6	20.8	0.023						no	FBgn0015799	FBgn0034430	0.0
7227.FBpp0070141_7227.FBpp0081029	FBpp0070141	FBpp0081029	Rbf	E2f2	60.5	1.7	0.63	100-116;142-142;146-146;169-176;321-321;330-330;334-338;342-347;356-364;450-466;470-479;511-524;531-542;559-559;573-595;643-643;647-648;656-656;693-693;697-697;701-701;705-705;709-709;734-741;747-751	40-47;208-208;240-240;302-321;344-370	73.5	65.7	100-116|302-321;142-142|302-321;146-146|302-321;169-176|302-321;321-321|302-321;330-330|302-321;334-338|302-321;342-347|302-321;356-364|344-370;450-466|344-370;470-479|344-370;511-524|344-370;531-542|344-370;559-559|344-370;573-595|344-370;643-643|40-47;647-648|40-47;656-656|40-47;693-693|40-47;697-697|40-47;701-701|40-47;705-705|40-47;709-709|40-47;734-741|344-370;747-751|208-208;747-751|240-240…	highconf	FBgn0015799	FBgn0024371	0.524
7227.FBpp0070116_7227.FBpp0070864	FBpp0070116	FBpp0070864	CG13367	CG3815	38.0	1.3	0.638	264-264;273-277;287-299;310-312;318-328;335-353;363-377;382-394	261-261;268-268;284-289;361-391;395-395;659-680;684-691;696-699;718-720;748-748;762-766;840-851;859-872	74.7	69.8	264-264|268-268;273-277|261-261;273-277|284-289;287-299|361-391;310-312|284-289;318-328|361-391;318-328|762-766;318-328|840-851;335-353|361-391;335-353|762-766;335-353|840-851;363-377|361-391;363-377|395-395;363-377|659-680;363-377|684-691;363-377|748-748;363-377|840-851;363-377|859-872;382-394|659-680;382-394|684-691;382-394|696-699;382-394|718-720;382-394|859-872	highconf	FBgn0025634	FBgn0029861	0.494
7227.FBpp0070143_7227.FBpp0305858	FBpp0070143	FBpp0305858	RpL22	RpL26	10.3	23.3	0.023						no	FBgn0015288	FBgn0036825	0.0
7227.FBpp0070141_7227.FBpp0289620	FBpp0070141	FBpp0289620	Rbf	CycD	38.2	7.6	0.423	450-454;458-458;475-479;511-521;580-584;588-588;656-656;693-693;787-793;806-822	2-7;176-176;180-191;195-195;200-200;221-225;255-258;309-323;345-348;352-352;386-393;472-472	64.1	70.1	450-454|2-7;458-458|2-7;475-479|2-7;511-521|2-7;580-584|2-7;588-588|2-7;656-656|472-472;693-693|472-472;787-793|176-176;787-793|180-191;787-793|221-225;787-793|255-258;806-822|180-191;806-822|195-195;806-822|200-200;806-822|309-323;806-822|345-348;806-822|352-352;806-822|386-393	acceptable	FBgn0015799	FBgn0010315	0.131
7227.FBpp0070143_7227.FBpp0070766	FBpp0070143	FBpp0070766	RpL22	RpL35	8.0	24.9	0.023						no	FBgn0015288	FBgn0029785	0.0
7227.FBpp0070143_7227.FBpp0084966	FBpp0070143	FBpp0084966	RpL22	RpS28a	72.5	1.9	0.335	202-206;268-270;284-294	12-24;40-42;58-63	84.8	74.0	202-206|58-63;268-270|12-24;268-270|40-42;284-294|12-24;284-294|58-63	acceptable	FBgn0015288	FBgn0039739	0.555
7227.FBpp0070141_7227.FBpp0070805	FBpp0070141	FBpp0070805	Rbf	lin-52	63.2	1.8	0.547	58-64;69-69;112-112;116-116;120-124;643-650;654-665;671-675;691-697;701-701;705-705;709-709	51-71;76-76;87-89;121-121;125-132	87.1	67.2	58-64|51-71;58-64|121-121;58-64|125-132;69-69|51-71;112-112|51-71;116-116|51-71;120-124|51-71;643-650|51-71;654-665|51-71;654-665|76-76;654-665|87-89;671-675|51-71;691-697|51-71;701-701|51-71;705-705|51-71;709-709|51-71	highconf	FBgn0015799	FBgn0029800	0.436
7227.FBpp0070143_7227.FBpp0084617	FBpp0070143	FBpp0084617	RpL22	RpL4	13.6	18.8	0.023						no	FBgn0015288	FBgn0003279	0.0
7227.FBpp0070143_7227.FBpp0084959	FBpp0070143	FBpp0084959	RpL22	RpL32	9.7	24.6	0.023						no	FBgn0015288	FBgn0002626	0.0
7227.FBpp0070143_7227.FBpp0072687	FBpp0070143	FBpp0072687	RpL22	RpL23A	11.8	16.1	0.166	294-299	204-210;214-218;244-251;256-260	35.8	91.6	294-299|204-210;294-299|214-218;294-299|244-251;294-299|256-260	no	FBgn0015288	FBgn0026372	0.0
7227.FBpp0070143_7227.FBpp0080102	FBpp0070143	FBpp0080102	RpL22	RpL24	9.9	23.7	0.023						no	FBgn0015288	FBgn0032518	0.0
7227.FBpp0070141_7227.FBpp0087553	FBpp0070141	FBpp0087553	Rbf	dap	51.6	5.0	0.228	61-61;643-643;647-647;655-664;690-701;705-705	121-137	86.3	57.5	61-61|121-137;643-643|121-137;647-647|121-137;655-664|121-137;690-701|121-137;705-705|121-137	possible	FBgn0015799	FBgn0010316	0.265
7227.FBpp0070143_7227.FBpp0110412	FBpp0070143	FBpp0110412	RpL22	RpL38	11.7	22.7	0.023						no	FBgn0015288	FBgn0040007	0.0
7227.FBpp0070143_7227.FBpp0303728	FBpp0070143	FBpp0303728	RpL22	RpL21	11.1	25.4	0.023						no	FBgn0015288	FBgn0032987	0.0
7227.FBpp0070141_7227.FBpp0079148	FBpp0070141	FBpp0079148	Rbf	mts	84.3	2.2	0.533	356-356;361-374;524-524;531-531;535-535;599-603;608-608;733-738;780-780	172-175;202-214;219-231;242-246;253-253;265-265;269-269	69.7	88.9	356-356|202-214;361-374|202-214;361-374|219-231;361-374|242-246;361-374|265-265;361-374|269-269;524-524|202-214;531-531|202-214;535-535|202-214;599-603|219-231;599-603|253-253;608-608|219-231;733-738|172-175;733-738|202-214;733-738|219-231;780-780|202-214	highconf	FBgn0015799	FBgn0004177	0.471
7227.FBpp0070143_7227.FBpp0076207	FBpp0070143	FBpp0076207	RpL22	RpS17	19.8	15.9	0.028	176-179	37-42	38.3	84.6	176-179|37-42	no	FBgn0015288	FBgn0005533	0.0
7227.FBpp0070143_7227.FBpp0303780	FBpp0070143	FBpp0303780	RpL22	RpL27	13.9	20.0	0.023						no	FBgn0015288	FBgn0039359	0.0
7227.FBpp0070143_7227.FBpp0086701	FBpp0070143	FBpp0086701	RpL22	RpS23	11.6	27.3	0.023						no	FBgn0015288	FBgn0033912	0.0
7227.FBpp0070143_7227.FBpp0305182	FBpp0070143	FBpp0305182	RpL22	EF2	21.6	18.4	0.023						no	FBgn0015288	FBgn0000559	0.0
7227.FBpp0070143_7227.FBpp0085585	FBpp0070143	FBpp0085585	RpL22	RpS18	11.6	23.9	0.023						no	FBgn0015288	FBgn0010411	0.0
7227.FBpp0070143_7227.FBpp0070940	FBpp0070143	FBpp0070940	RpL22	RpL17	55.4	1.9	0.43	268-272;285-299	25-27;62-66;121-142	69.7	89.9	268-272|121-142;285-299|25-27;285-299|62-66;285-299|121-142	acceptable	FBgn0015288	FBgn0029897	0.412
7227.FBpp0070143_7227.FBpp0075618	FBpp0070143	FBpp0075618	RpL22	RpS4	12.0	21.0	0.023						no	FBgn0015288	FBgn0011284	0.0
7227.FBpp0070143_7227.FBpp0078354	FBpp0070143	FBpp0078354	RpL22	RpL13A	53.1	7.1	0.383	199-199;203-205;265-271;285-297	17-23;45-62;130-131;135-136;146-146	64.6	89.4	199-199|45-62;203-205|45-62;203-205|146-146;265-271|45-62;265-271|135-136;285-297|17-23;285-297|45-62;285-297|130-131;285-297|135-136	acceptable	FBgn0015288	FBgn0037351	0.147
7227.FBpp0070143_7227.FBpp0072094	FBpp0070143	FBpp0072094	RpL22	RpL39	30.0	13.8	0.127	200-205;270-270;285-294	22-31;35-40	69.0	72.4	200-205|22-31;270-270|22-31;285-294|22-31;285-294|35-40	no	FBgn0015288	FBgn0023170	0.0
7227.FBpp0070143_7227.FBpp0083376	FBpp0070143	FBpp0083376	RpL22	RpS30	11.4	23.6	0.023						no	FBgn0015288	FBgn0038834	0.0
7227.FBpp0070143_7227.FBpp0087608	FBpp0070143	FBpp0087608	RpL22	RpL31	11.0	23.0	0.023						no	FBgn0015288	FBgn0285949	0.0
7227.FBpp0070143_7227.FBpp0303680	FBpp0070143	FBpp0303680	RpL22	Rack1	17.7	20.9	0.023						no	FBgn0015288	FBgn0020618	0.0
7227.FBpp0070143_7227.FBpp0079500	FBpp0070143	FBpp0079500	RpL22	RpS2	61.0	3.7	0.397	201-205;264-270;285-298	38-38;87-94;99-107;128-138;195-195	66.1	85.5	201-205|38-38;201-205|87-94;201-205|128-138;264-270|87-94;264-270|99-107;264-270|128-138;264-270|195-195;285-298|99-107;285-298|128-138	acceptable	FBgn0015288	FBgn0004867	0.365
7227.FBpp0070141_7227.FBpp0081665	FBpp0070141	FBpp0081665	Rbf	tws	38.3	6.7	0.182	68-68;100-113;142-142;146-146;188-188;195-195;317-317;333-338;342-347	3-14	75.2	44.3	68-68|3-14;100-113|3-14;142-142|3-14;146-146|3-14;188-188|3-14;195-195|3-14;317-317|3-14;333-338|3-14;342-347|3-14	possible	FBgn0015799	FBgn0004889	0.156
7227.FBpp0070143_7227.FBpp0083905	FBpp0070143	FBpp0083905	RpL22	RpS19b	10.2	22.2	0.023						no	FBgn0015288	FBgn0039129	0.0
7227.FBpp0070143_7227.FBpp0291726	FBpp0070143	FBpp0291726	RpL22	RpL37A	61.7	4.8	0.219	199-205;265-271;285-292	74-90	77.5	78.4	199-205|74-90;265-271|74-90;285-292|74-90	possible	FBgn0015288	FBgn0261608	0.332
7227.FBpp0070143_7227.FBpp0071052	FBpp0070143	FBpp0071052	RpL22	RpS14b	42.9	5.3	0.293	268-272;285-299	34-39;100-107;142-151	65.0	84.8	268-272|142-151;285-299|34-39;285-299|100-107;285-299|142-151	acceptable	FBgn0015288	FBgn0004404	0.224
7227.FBpp0070143_7227.FBpp0070150	FBpp0070143	FBpp0070150	RpL22	RpL36	9.0	24.8	0.023						no	FBgn0015288	FBgn0002579	0.0
7227.FBpp0070143_7227.FBpp0099610	FBpp0070143	FBpp0099610	RpL22	RpL41	26.9	16.1	0.052	268-272;286-286	1-5	89.2	55.0	268-272|1-5;286-286|1-5	no	FBgn0015288	FBgn0066084	0.0
7227.FBpp0070143_7227.FBpp0083802	FBpp0070143	FBpp0083802	RpL22	RpS3	12.2	21.5	0.023						no	FBgn0015288	FBgn0002622	0.0
7227.FBpp0070143_7227.FBpp0072801	FBpp0070143	FBpp0072801	RpL22	RpL8	54.1	3.6	0.192	268-271;286-299	137-137;147-157;241-241;245-255	57.0	82.5	268-271|245-255;286-299|137-137;286-299|147-157;286-299|241-241;286-299|245-255	possible	FBgn0015288	FBgn0261602	0.283
7227.FBpp0070143_7227.FBpp0081879	FBpp0070143	FBpp0081879	RpL22	RpL24-like	11.2	23.3	0.023						no	FBgn0015288	FBgn0037899	0.0
7227.FBpp0070141_7227.FBpp0297239	FBpp0070141	FBpp0297239	Rbf	Pp2A-29B	26.5	12.1	0.058	643-643;647-650;656-656;693-697;701-701	616-620	84.4	43.0	643-643|616-620;647-650|616-620;656-656|616-620;693-697|616-620;701-701|616-620	no	FBgn0015799	FBgn0260439	0.0
7227.FBpp0070143_7227.FBpp0304265	FBpp0070143	FBpp0304265	RpL22	RpLP1	29.7	12.8	0.18	214-228;252-264;268-268;273-273	16-23;50-58;97-104	79.0	46.7	214-228|16-23;214-228|50-58;214-228|97-104;252-264|16-23;252-264|97-104;268-268|16-23;268-268|97-104;273-273|97-104	no	FBgn0015288	FBgn0002593	0.022
7227.FBpp0070143_7227.FBpp0084150	FBpp0070143	FBpp0084150	RpL22	vig2	14.4	13.4	0.165	218-223;249-263;268-268;281-281	297-306	90.2	30.3	218-223|297-306;249-263|297-306;268-268|297-306;281-281|297-306	no	FBgn0015288	FBgn0046214	0.009
7227.FBpp0070143_7227.FBpp0083371	FBpp0070143	FBpp0083371	RpL22	RpS20	62.6	2.7	0.216	172-184	104-120	66.6	84.4	172-184|104-120	possible	FBgn0015288	FBgn0019936	0.424
7227.FBpp0070143_7227.FBpp0080641	FBpp0070143	FBpp0080641	RpL22	RpS26	13.0	18.1	0.023						no	FBgn0015288	FBgn0261597	0.0
7227.FBpp0070143_7227.FBpp0076359	FBpp0070143	FBpp0076359	RpL22	RpL14	59.5	2.3	0.392	199-205;265-270;285-293	8-8;29-39;46-49;66-71	75.9	87.5	199-205|29-39;199-205|46-49;199-205|66-71;265-270|29-39;265-270|46-49;285-293|8-8;285-293|29-39;285-293|46-49;285-293|66-71	acceptable	FBgn0015288	FBgn0017579	0.505
7227.FBpp0070143_7227.FBpp0079484	FBpp0070143	FBpp0079484	RpL22	RpL13	10.2	21.0	0.023						no	FBgn0015288	FBgn0011272	0.0
7227.FBpp0070143_7227.FBpp0084242	FBpp0070143	FBpp0084242	RpL22	RpS27	32.2	11.8	0.219	205-205;269-271;285-294	29-37;41-44;48-49;67-72;77-81	59.8	83.9	205-205|29-37;205-205|41-44;205-205|77-81;269-271|29-37;269-271|41-44;269-271|77-81;285-294|29-37;285-294|48-49;285-294|67-72;285-294|77-81	no	FBgn0015288	FBgn0039300	0.0
7227.FBpp0070143_7227.FBpp0077142	FBpp0070143	FBpp0077142	RpL22	RpL27A	10.0	22.6	0.023						no	FBgn0015288	FBgn0285948	0.0
7227.FBpp0070143_7227.FBpp0076152	FBpp0070143	FBpp0076152	RpL22	RpS9	9.9	21.7	0.023						no	FBgn0015288	FBgn0010408	0.0
7227.FBpp0070143_7227.FBpp0085166	FBpp0070143	FBpp0085166	RpL22	RpL6	14.5	16.9	0.031	177-179	253-259	36.7	87.7	177-179|253-259	no	FBgn0015288	FBgn0039857	0.0
7227.FBpp0070143_7227.FBpp0074500	FBpp0070143	FBpp0074500	RpL22	RpS10b	12.8	18.8	0.023						no	FBgn0015288	FBgn0285947	0.0
7227.FBpp0070143_7227.FBpp0072957	FBpp0070143	FBpp0072957	RpL22	RpL28	15.7	17.0	0.053	291-296	37-44;113-116	38.0	88.6	291-296|37-44;291-296|113-116	no	FBgn0015288	FBgn0035422	0.0
7227.FBpp0070143_7227.FBpp0077159	FBpp0070143	FBpp0077159	RpL22	RpL40	26.9	14.2	0.116	203-205;266-271;285-285	7-7;41-48;68-70	71.7	81.1	203-205|7-7;203-205|41-48;203-205|68-70;266-271|41-48;266-271|68-70;285-285|7-7	no	FBgn0015288	FBgn0003941	0.0
7227.FBpp0070143_7227.FBpp0079752	FBpp0070143	FBpp0079752	RpL22	RpL9	59.7	4.4	0.196	188-188;222-222;248-259	4-4;44-50;56-59	81.5	83.1	188-188|44-50;222-222|44-50;248-259|4-4;248-259|44-50;248-259|56-59	possible	FBgn0015288	FBgn0015756	0.309
7227.FBpp0070143_7227.FBpp0071846	FBpp0070143	FBpp0071846	RpL22	RpS24	77.6	1.8	0.559	199-210;261-270;285-293	11-27;59-64;69-75;90-91	80.7	92.5	199-210|11-27;199-210|59-64;199-210|69-75;261-270|11-27;261-270|59-64;261-270|69-75;261-270|90-91;285-293|11-27	highconf	FBgn0015288	FBgn0261596	0.584
7227.FBpp0070143_7227.FBpp0085717	FBpp0070143	FBpp0085717	RpL22	RpL11	71.1	3.0	0.501	250-259;268-281;286-294	43-43;93-98;115-130;176-176;180-180	80.8	89.4	250-259|93-98;250-259|115-130;250-259|180-180;268-281|93-98;268-281|115-130;268-281|176-176;286-294|43-43;286-294|115-130	highconf	FBgn0015288	FBgn0013325	0.515
7227.FBpp0070143_7227.FBpp0074180	FBpp0070143	FBpp0074180	RpL22	RpS5a	16.3	17.0	0.069	292-297	98-103;169-176;220-220	36.7	94.6	292-297|98-103;292-297|169-176;292-297|220-220	no	FBgn0015288	FBgn0002590	0.0
7227.FBpp0070143_7227.FBpp0291653	FBpp0070143	FBpp0291653	RpL22	RpL30	22.0	17.6	0.023						no	FBgn0015288	FBgn0086710	0.0
7227.FBpp0070143_7227.FBpp0088441	FBpp0070143	FBpp0088441	RpL22	RpS7	11.4	23.0	0.023						no	FBgn0015288	FBgn0039757	0.0
7227.FBpp0070143_7227.FBpp0306232	FBpp0070143	FBpp0306232	RpL22	RpLP0	13.1	21.5	0.023						no	FBgn0015288	FBgn0000100	0.0
7227.FBpp0070143_7227.FBpp0089424	FBpp0070143	FBpp0089424	RpL22	RpLP2	19.4	15.2	0.124	250-263;273-281	98-107	89.1	29.3	250-263|98-107;273-281|98-107	no	FBgn0015288	FBgn0003274	0.0
7227.FBpp0070143_7227.FBpp0306039	FBpp0070143	FBpp0306039	RpL22	RpL10	34.7	9.0	0.114	199-205;266-270;285-290	1-1;100-116	72.8	58.3	199-205|100-116;266-270|1-1;266-270|100-116;285-290|100-116	possible	FBgn0015288	FBgn0024733	0.12
7227.FBpp0070143_7227.FBpp0300615	FBpp0070143	FBpp0300615	RpL22	RpS3A	11.0	24.5	0.023						no	FBgn0015288	FBgn0017545	0.0
7227.FBpp0070143_7227.FBpp0077309	FBpp0070143	FBpp0077309	RpL22	RpS21	68.8	3.9	0.226	250-259;268-268;272-274;281-281;286-298	25-27;60-67;83-83	67.9	86.0	250-259|60-67;250-259|83-83;268-268|60-67;272-274|60-67;281-281|60-67;286-298|25-27;286-298|60-67	possible	FBgn0015288	FBgn0015521	0.39
7227.FBpp0070143_7227.FBpp0078416	FBpp0070143	FBpp0078416	RpL22	RpL35A	11.0	25.7	0.023						no	FBgn0015288	FBgn0037328	0.0
7227.FBpp0070143_7227.FBpp0079328	FBpp0070143	FBpp0079328	RpL22	RpS13	12.4	23.0	0.023						no	FBgn0015288	FBgn0010265	0.0
7227.FBpp0070143_7227.FBpp0070877	FBpp0070143	FBpp0070877	RpL22	RpL7A	15.1	15.4	0.023						no	FBgn0015288	FBgn0014026	0.0
7227.FBpp0070143_7227.FBpp0076602	FBpp0070143	FBpp0076602	RpL22	RpL18	11.0	20.7	0.023						no	FBgn0015288	FBgn0035753	0.0
7227.FBpp0070143_7227.FBpp0087115	FBpp0070143	FBpp0087115	RpL22	RpS11	47.6	8.3	0.261	203-205;266-271;285-292	11-20;31-36;48-48	74.7	78.0	203-205|11-20;266-271|11-20;266-271|31-36;285-292|11-20;285-292|31-36;285-292|48-48	acceptable	FBgn0015288	FBgn0033699	0.111
7227.FBpp0070143_7227.FBpp0071087	FBpp0070143	FBpp0071087	RpL22	RpS6	14.5	18.6	0.023						no	FBgn0015288	FBgn0261592	0.0
7227.FBpp0070143_7227.FBpp0081614	FBpp0070143	FBpp0081614	RpL22	RpS29	46.8	8.2	0.17	174-184	21-25;36-51	53.2	87.7	174-184|21-25;174-184|36-51	possible	FBgn0015288	FBgn0261599	0.184
7227.FBpp0070143_7227.FBpp0081822	FBpp0070143	FBpp0081822	RpL22	RpL3	15.1	18.6	0.023						no	FBgn0015288	FBgn0020910	0.0
7227.FBpp0070143_7227.FBpp0305165	FBpp0070143	FBpp0305165	RpL22	Ef1beta	22.4	10.7	0.2	183-189;221-231;245-248;271-273	96-96;144-144;163-165;194-206;215-216	59.5	79.3	183-189|144-144;183-189|194-206;183-189|215-216;221-231|163-165;221-231|194-206;245-248|194-206;271-273|96-96	no	FBgn0015288	FBgn0028737	0.018
7227.FBpp0070143_7227.FBpp0071766	FBpp0070143	FBpp0071766	RpL22	RpS16	12.4	21.0	0.023						no	FBgn0015288	FBgn0034743	0.0
7227.FBpp0070143_7227.FBpp0079880	FBpp0070143	FBpp0079880	RpL22	RpL7-like	16.8	15.6	0.032	198-203	22-25	81.5	57.8	198-203|22-25	no	FBgn0015288	FBgn0032404	0.0
7227.FBpp0070143_7227.FBpp0304879	FBpp0070143	FBpp0304879	RpL22	RpL5	11.9	22.5	0.023						no	FBgn0015288	FBgn0064225	0.0
7227.FBpp0070143_7227.FBpp0071808	FBpp0070143	FBpp0071808	RpL22	RpL23	78.8	1.8	0.422	199-206;263-270;285-298	22-23;38-46;52-53;62-62;66-67;73-78;108-108;113-113	67.9	87.2	199-206|62-62;199-206|73-78;199-206|108-108;199-206|113-113;263-270|38-46;263-270|62-62;263-270|73-78;263-270|108-108;285-298|22-23;285-298|38-46;285-298|52-53;285-298|62-62;285-298|66-67;285-298|73-78	acceptable	FBgn0015288	FBgn0010078	0.57
7227.FBpp0070143_7227.FBpp0082483	FBpp0070143	FBpp0082483	RpL22	RpL10Aa	16.7	19.6	0.023						no	FBgn0015288	FBgn0038281	0.0
7227.FBpp0070143_7227.FBpp0073623	FBpp0070143	FBpp0073623	RpL22	RpS15Aa	18.2	20.4	0.023						no	FBgn0015288	FBgn0010198	0.0
7227.FBpp0070143_7227.FBpp0072083	FBpp0070143	FBpp0072083	RpL22	RpL12	28.2	11.0	0.209	203-205;266-271;285-298	13-17;25-42;57-57;76-79;135-139	50.7	76.4	203-205|25-42;266-271|25-42;285-298|13-17;285-298|25-42;285-298|57-57;285-298|76-79;285-298|135-139	no	FBgn0015288	FBgn0034968	0.05
7227.FBpp0070143_7227.FBpp0070279	FBpp0070143	FBpp0070279	RpL22	Sta	12.4	23.9	0.023						no	FBgn0015288	FBgn0003517	0.0
7227.FBpp0070143_7227.FBpp0099686	FBpp0070143	FBpp0099686	RpL22	RpS8	44.6	8.9	0.235	203-205;266-270;285-286	83-86;98-99;176-176;190-190;195-203	76.7	88.8	203-205|195-203;266-270|83-86;266-270|98-99;266-270|176-176;266-270|190-190;266-270|195-203;285-286|83-86;285-286|195-203	acceptable	FBgn0015288	FBgn0039713	0.048
7227.FBpp0070143_7227.FBpp0086269	FBpp0070143	FBpp0086269	RpL22	RpS15	13.1	17.9	0.023						no	FBgn0015288	FBgn0034138	0.0
7227.FBpp0070143_7227.FBpp0079536	FBpp0070143	FBpp0079536	RpL22	RpL7	72.7	2.0	0.528	199-207;265-270;285-299	107-119;126-138;164-169;206-206;213-216	72.3	92.9	199-207|107-119;199-207|126-138;265-270|107-119;265-270|126-138;265-270|206-206;285-299|107-119;285-299|126-138;285-299|164-169;285-299|213-216	highconf	FBgn0015288	FBgn0005593	0.545
7227.FBpp0070143_7227.FBpp0300652	FBpp0070143	FBpp0300652	RpL22	RpL15	55.1	4.9	0.547	199-199;203-205;266-270;285-298	11-15;20-31;44-51;68-68;97-99;117-130;166-171	65.5	88.7	199-199|20-31;203-205|20-31;266-270|20-31;266-270|117-130;285-298|11-15;285-298|20-31;285-298|44-51;285-298|68-68;285-298|97-99;285-298|117-130;285-298|166-171	highconf	FBgn0015288	FBgn0028697	0.285
7227.FBpp0070143_7227.FBpp0084345	FBpp0070143	FBpp0084345	RpL22	RpL34a	12.0	18.5	0.023						no	FBgn0015288	FBgn0039406	0.0
7227.FBpp0070143_7227.FBpp0079168	FBpp0070143	FBpp0079168	RpL22	RpL36A	11.1	23.2	0.023						no	FBgn0015288	FBgn0031980	0.0
7227.FBpp0070143_7227.FBpp0072312	FBpp0070143	FBpp0072312	RpL22	RpL19	11.5	20.0	0.023						no	FBgn0015288	FBgn0285950	0.0
7227.FBpp0070143_7227.FBpp0071518	FBpp0070143	FBpp0071518	RpL22	RpL29	9.5	22.4	0.023						no	FBgn0015288	FBgn0016726	0.0
7227.FBpp0070143_7227.FBpp0086103	FBpp0070143	FBpp0086103	RpL22	RpL18A	15.2	18.1	0.024	295-296	116-116	31.9	90.0	295-296|116-116	no	FBgn0015288	FBgn0010409	0.0
7227.FBpp0070150_7227.FBpp0083802	FBpp0070150	FBpp0083802	RpL36	RpS3	57.0	3.5	0.145	49-59	8-14;18-18	90.6	86.4	49-59|8-14;49-59|18-18	possible	FBgn0002579	FBgn0002622	0.369
7227.FBpp0070150_7227.FBpp0291726	FBpp0070150	FBpp0291726	RpL36	RpL37A	44.3	4.2	0.137	45-57	75-90	84.7	79.6	45-57|75-90	possible	FBgn0002579	FBgn0261608	0.348
7227.FBpp0070150_7227.FBpp0099610	FBpp0070150	FBpp0099610	RpL36	RpL41	13.3	18.0	0.023						no	FBgn0002579	FBgn0066084	0.0
7227.FBpp0070143_7227.FBpp0291581	FBpp0070143	FBpp0291581	RpL22	CG17490	35.1	7.6	0.363	199-205;263-271;284-295	31-41;50-54;63-69;85-89;101-108;145-146	61.5	77.5	199-205|63-69;199-205|101-108;263-271|31-41;263-271|50-54;263-271|63-69;263-271|101-108;284-295|31-41;284-295|50-54;284-295|85-89;284-295|101-108;284-295|145-146	acceptable	FBgn0015288	FBgn0040009	0.14
7227.FBpp0070143_7227.FBpp0075612	FBpp0070143	FBpp0075612	RpL22	RpS12	20.7	17.5	0.023						no	FBgn0015288	FBgn0286213	0.0
7227.FBpp0070143_7227.FBpp0081845	FBpp0070143	FBpp0081845	RpL22	RpS25	20.0	16.3	0.03	205-205;269-270;285-285	69-69;105-108	70.3	51.1	205-205|105-108;269-270|69-69;269-270|105-108;285-285|105-108	no	FBgn0015288	FBgn0086472	0.0
7227.FBpp0070150_7227.FBpp0071052	FBpp0070150	FBpp0071052	RpL36	RpS14b	69.3	2.1	0.442	45-58	97-99;106-120;126-135	88.1	92.5	45-58|97-99;45-58|106-120;45-58|126-135	acceptable	FBgn0002579	FBgn0004404	0.59
7227.FBpp0070150_7227.FBpp0083376	FBpp0070150	FBpp0083376	RpL36	RpS30	63.1	1.5	0.263	46-58	102-114	93.7	91.6	46-58|102-114	acceptable	FBgn0002579	FBgn0038834	0.607
7227.FBpp0070150_7227.FBpp0071958	FBpp0070150	FBpp0071958	RpL36	RpL22-like	11.3	21.7	0.023						no	FBgn0002579	FBgn0034837	0.0
7227.FBpp0070150_7227.FBpp0081879	FBpp0070150	FBpp0081879	RpL36	RpL24-like	6.8	24.5	0.023						no	FBgn0002579	FBgn0037899	0.0
7227.FBpp0070150_7227.FBpp0076359	FBpp0070150	FBpp0076359	RpL36	RpL14	7.8	23.1	0.023						no	FBgn0002579	FBgn0017579	0.0
7227.FBpp0070150_7227.FBpp0083905	FBpp0070150	FBpp0083905	RpL36	RpS19b	8.4	21.4	0.023						no	FBgn0002579	FBgn0039129	0.0
7227.FBpp0070150_7227.FBpp0072957	FBpp0070150	FBpp0072957	RpL36	RpL28	7.4	22.3	0.023						no	FBgn0002579	FBgn0035422	0.0
7227.FBpp0070150_7227.FBpp0304265	FBpp0070150	FBpp0304265	RpL36	RpLP1	16.8	10.6	0.061	46-57;106-106	7-19;51-51;56-59	65.4	54.8	46-57|7-19;46-57|51-51;46-57|56-59;106-106|7-19	no	FBgn0002579	FBgn0002593	0.095
7227.FBpp0070150_7227.FBpp0077159	FBpp0070150	FBpp0077159	RpL36	RpL40	28.1	8.5	0.073	45-57	73-73;79-90	76.1	57.5	45-57|73-73;45-57|79-90	possible	FBgn0002579	FBgn0003941	0.095
7227.FBpp0070150_7227.FBpp0080641	FBpp0070150	FBpp0080641	RpL36	RpS26	8.7	21.5	0.023						no	FBgn0002579	FBgn0261597	0.0
7227.FBpp0070150_7227.FBpp0077142	FBpp0070150	FBpp0077142	RpL36	RpL27A	47.6	4.4	0.14	6-8;13-17	57-62;69-69	85.0	86.9	6-8|57-62;13-17|57-62;13-17|69-69	possible	FBgn0002579	FBgn0285948	0.294
7227.FBpp0070150_7227.FBpp0079484	FBpp0070150	FBpp0079484	RpL36	RpL13	65.2	1.4	0.531	1-11;15-22;30-35	59-59;66-66;78-81;102-109;167-176;181-192	78.7	92.3	1-11|167-176;1-11|181-192;15-22|59-59;15-22|66-66;15-22|78-81;15-22|102-109;30-35|78-81;30-35|102-109	highconf	FBgn0002579	FBgn0011272	0.457
7227.FBpp0070150_7227.FBpp0304503	FBpp0070150	FBpp0304503	RpL36	mRpS7	31.5	10.1	0.266	71-76;94-115	140-145;208-215	83.2	79.1	71-76|140-145;71-76|208-215;94-115|140-145;94-115|208-215	acceptable	FBgn0002579	FBgn0032236	0.061
7227.FBpp0070150_7227.FBpp0089424	FBpp0070150	FBpp0089424	RpL36	RpLP2	20.4	12.8	0.03	46-53	1-5;30-30	64.2	49.0	46-53|1-5;46-53|30-30	no	FBgn0002579	FBgn0003274	0.035
7227.FBpp0070150_7227.FBpp0074500	FBpp0070150	FBpp0074500	RpL36	RpS10b	7.7	22.0	0.023						no	FBgn0002579	FBgn0285947	0.0
7227.FBpp0070150_7227.FBpp0085717	FBpp0070150	FBpp0085717	RpL36	RpL11	7.5	24.1	0.023						no	FBgn0002579	FBgn0013325	0.0
7227.FBpp0070150_7227.FBpp0083371	FBpp0070150	FBpp0083371	RpL36	RpS20	6.2	26.6	0.023						no	FBgn0002579	FBgn0019936	0.0
7227.FBpp0070150_7227.FBpp0079752	FBpp0070150	FBpp0079752	RpL36	RpL9	34.9	11.9	0.023	47-47	174-174	60.2	66.9	47-47|174-174	no	FBgn0002579	FBgn0015756	0.0
7227.FBpp0070150_7227.FBpp0076152	FBpp0070150	FBpp0076152	RpL36	RpS9	8.1	24.6	0.023						no	FBgn0002579	FBgn0010408	0.0
7227.FBpp0070150_7227.FBpp0110412	FBpp0070150	FBpp0110412	RpL36	RpL38	75.1	1.9	0.278	46-59	8-16;47-47;52-59	88.9	91.8	46-59|8-16;46-59|47-47;46-59|52-59	acceptable	FBgn0002579	FBgn0040007	0.614
7227.FBpp0070150_7227.FBpp0072144	FBpp0070150	FBpp0072144	RpL36	eIF6	62.0	3.7	0.569	37-41;47-64;84-99	74-74;95-101;118-131;136-139;176-176	83.0	89.3	37-41|118-131;37-41|136-139;37-41|176-176;47-64|95-101;47-64|118-131;47-64|136-139;84-99|74-74;84-99|95-101;84-99|118-131	highconf	FBgn0002579	FBgn0034915	0.323
7227.FBpp0070150_7227.FBpp0084242	FBpp0070150	FBpp0084242	RpL36	RpS27	9.4	19.9	0.023						no	FBgn0002579	FBgn0039300	0.0
7227.FBpp0070150_7227.FBpp0071771	FBpp0070150	FBpp0071771	RpL36	bonsai	9.7	23.5	0.023						no	FBgn0002579	FBgn0026261	0.0
7227.FBpp0070150_7227.FBpp0085166	FBpp0070150	FBpp0085166	RpL36	RpL6	10.6	19.3	0.023						no	FBgn0002579	FBgn0039857	0.0
7227.FBpp0070150_7227.FBpp0084959	FBpp0070150	FBpp0084959	RpL36	RpL32	6.8	22.7	0.023						no	FBgn0002579	FBgn0002626	0.0
7227.FBpp0070150_7227.FBpp0084150	FBpp0070150	FBpp0084150	RpL36	vig2	30.8	10.0	0.047	49-58	319-323	86.9	57.4	49-58|319-323	possible	FBgn0002579	FBgn0046214	0.119
7227.FBpp0070150_7227.FBpp0078694	FBpp0070150	FBpp0078694	RpL36	mRpL24	9.2	24.2	0.023						no	FBgn0002579	FBgn0031651	0.0
7227.FBpp0070150_7227.FBpp0305858	FBpp0070150	FBpp0305858	RpL36	RpL26	27.4	9.3	0.197	70-76;98-109	87-93	88.0	75.7	70-76|87-93;98-109|87-93	possible	FBgn0002579	FBgn0036825	0.073
7227.FBpp0070150_7227.FBpp0086701	FBpp0070150	FBpp0086701	RpL36	RpS23	6.4	24.3	0.023						no	FBgn0002579	FBgn0033912	0.0
7227.FBpp0070150_7227.FBpp0080102	FBpp0070150	FBpp0080102	RpL36	RpL24	21.6	10.0	0.142	5-10;14-18	3-3;11-18;32-32;53-56;61-63	67.7	78.2	5-10|3-3;5-10|11-18;5-10|32-32;14-18|11-18;14-18|53-56;14-18|61-63	possible	FBgn0002579	FBgn0032518	0.058
7227.FBpp0070150_7227.FBpp0070766	FBpp0070150	FBpp0070766	RpL36	RpL35	66.8	1.8	0.43	24-27;33-34;45-59	21-21;25-28;32-32;50-62;66-66;80-82;86-89;93-93	77.6	90.5	24-27|86-89;24-27|93-93;33-34|86-89;45-59|21-21;45-59|25-28;45-59|32-32;45-59|50-62;45-59|66-66;45-59|80-82;45-59|86-89	acceptable	FBgn0002579	FBgn0029785	0.574
7227.FBpp0070150_7227.FBpp0303728	FBpp0070150	FBpp0303728	RpL36	RpL21	24.0	14.1	0.027	7-7;13-13	31-31;69-69	64.9	82.7	7-7|31-31;13-13|69-69	no	FBgn0002579	FBgn0032987	0.0
7227.FBpp0070150_7227.FBpp0085119	FBpp0070150	FBpp0085119	RpL36	CG1542	9.3	23.8	0.023						no	FBgn0002579	FBgn0039828	0.0
7227.FBpp0070150_7227.FBpp0303780	FBpp0070150	FBpp0303780	RpL36	RpL27	6.0	25.7	0.023						no	FBgn0002579	FBgn0039359	0.0
7227.FBpp0070150_7227.FBpp0072687	FBpp0070150	FBpp0072687	RpL36	RpL23A	10.4	23.5	0.023						no	FBgn0002579	FBgn0026372	0.0
7227.FBpp0070150_7227.FBpp0070940	FBpp0070150	FBpp0070940	RpL36	RpL17	50.1	4.0	0.214	5-13	17-22;90-97;146-146	78.1	91.8	5-13|17-22;5-13|90-97;5-13|146-146	possible	FBgn0002579	FBgn0029897	0.39
7227.FBpp0070150_7227.FBpp0076207	FBpp0070150	FBpp0076207	RpL36	RpS17	35.9	8.7	0.292	61-73;78-86	65-65;75-92	88.4	74.9	61-73|75-92;78-86|65-65;78-86|75-92	acceptable	FBgn0002579	FBgn0005533	0.131
7227.FBpp0070150_7227.FBpp0079500	FBpp0070150	FBpp0079500	RpL36	RpS2	10.1	22.8	0.023						no	FBgn0002579	FBgn0004867	0.0
7227.FBpp0070150_7227.FBpp0085585	FBpp0070150	FBpp0085585	RpL36	RpS18	7.2	24.1	0.023						no	FBgn0002579	FBgn0010411	0.0
7227.FBpp0070150_7227.FBpp0072094	FBpp0070150	FBpp0072094	RpL36	RpL39	5.3	23.7	0.023						no	FBgn0002579	FBgn0023170	0.0
7227.FBpp0070150_7227.FBpp0087608	FBpp0070150	FBpp0087608	RpL36	RpL31	45.0	6.1	0.201	5-9;14-17	43-43;47-47;58-70;74-74	74.8	90.3	5-9|43-43;5-9|47-47;5-9|58-70;14-17|43-43;14-17|58-70;14-17|74-74	possible	FBgn0002579	FBgn0285949	0.273
7227.FBpp0070150_7227.FBpp0071888	FBpp0070150	FBpp0071888	RpL36	RpL37b	10.7	19.6	0.023						no	FBgn0002579	FBgn0034822	0.0
7227.FBpp0070150_7227.FBpp0071808	FBpp0070150	FBpp0071808	RpL36	RpL23	71.4	2.0	0.342	3-9;15-15	6-6;22-23;38-47;53-53;62-62;76-78;107-108	86.1	89.5	3-9|6-6;3-9|22-23;3-9|38-47;3-9|53-53;3-9|62-62;3-9|76-78;3-9|107-108;15-15|6-6;15-15|38-47	acceptable	FBgn0002579	FBgn0010078	0.463
7227.FBpp0070150_7227.FBpp0084617	FBpp0070150	FBpp0084617	RpL36	RpL4	12.1	24.5	0.023						no	FBgn0002579	FBgn0003279	0.0
7227.FBpp0070150_7227.FBpp0303680	FBpp0070150	FBpp0303680	RpL36	Rack1	10.7	23.0	0.023						no	FBgn0002579	FBgn0020618	0.0
7227.FBpp0070150_7227.FBpp0075618	FBpp0070150	FBpp0075618	RpL36	RpS4	41.4	9.5	0.31	46-62	52-69;94-97;113-113	80.6	84.5	46-62|52-69;46-62|94-97;46-62|113-113	acceptable	FBgn0002579	FBgn0011284	0.048
7227.FBpp0070150_7227.FBpp0072801	FBpp0070150	FBpp0072801	RpL36	RpL8	55.1	3.8	0.222	2-9;15-15	28-28;32-37;92-92;119-125;161-161	75.1	91.6	2-9|28-28;2-9|32-37;2-9|92-92;2-9|119-125;2-9|161-161;15-15|119-125	possible	FBgn0002579	FBgn0261602	0.354
7227.FBpp0070150_7227.FBpp0079536	FBpp0070150	FBpp0079536	RpL36	RpL7	8.6	23.3	0.023						no	FBgn0002579	FBgn0005593	0.0
7227.FBpp0070150_7227.FBpp0305182	FBpp0070150	FBpp0305182	RpL36	EF2	15.6	25.2	0.023						no	FBgn0002579	FBgn0000559	0.0
7227.FBpp0070150_7227.FBpp0075612	FBpp0070150	FBpp0075612	RpL36	RpS12	65.8	2.2	0.3	46-59	42-50;65-71;75-75;79-79	90.6	90.7	46-59|42-50;46-59|65-71;46-59|75-75;46-59|79-79	acceptable	FBgn0002579	FBgn0286213	0.554
7227.FBpp0070150_7227.FBpp0086269	FBpp0070150	FBpp0086269	RpL36	RpS15	9.3	21.5	0.023						no	FBgn0002579	FBgn0034138	0.0
7227.FBpp0070150_7227.FBpp0072083	FBpp0070150	FBpp0072083	RpL36	RpL12	59.5	3.6	0.473	3-9;13-17	16-16;76-78;116-116;120-123;127-138;148-156	80.6	91.1	3-9|16-16;3-9|76-78;3-9|116-116;3-9|127-138;3-9|148-156;13-17|120-123;13-17|127-138	acceptable	FBgn0002579	FBgn0034968	0.377
7227.FBpp0070150_7227.FBpp0084345	FBpp0070150	FBpp0084345	RpL36	RpL34a	51.1	3.3	0.301	36-41;47-61	66-76;85-96	80.8	85.0	36-41|66-76;47-61|66-76;47-61|85-96	acceptable	FBgn0002579	FBgn0039406	0.397
7227.FBpp0070150_7227.FBpp0070279	FBpp0070150	FBpp0070279	RpL36	Sta	38.3	10.3	0.106	40-54	111-111;163-164;178-186;199-201	58.3	78.6	40-54|111-111;40-54|163-164;40-54|178-186;40-54|199-201	no	FBgn0002579	FBgn0003517	0.013
7227.FBpp0070150_7227.FBpp0072312	FBpp0070150	FBpp0072312	RpL36	RpL19	14.5	18.9	0.023						no	FBgn0002579	FBgn0285950	0.0
7227.FBpp0070150_7227.FBpp0079880	FBpp0070150	FBpp0079880	RpL36	RpL7-like	13.0	18.1	0.023						no	FBgn0002579	FBgn0032404	0.0
7227.FBpp0070150_7227.FBpp0070409	FBpp0070150	FBpp0070409	RpL36	Nmd3	12.5	24.9	0.023						no	FBgn0002579	FBgn0023542	0.0
7227.FBpp0070150_7227.FBpp0082483	FBpp0070150	FBpp0082483	RpL36	RpL10Aa	68.0	2.4	0.393	45-58	24-24;33-40;161-165;201-216	85.9	83.1	45-58|24-24;45-58|33-40;45-58|161-165;45-58|201-216	acceptable	FBgn0002579	FBgn0038281	0.49
7227.FBpp0070150_7227.FBpp0079168	FBpp0070150	FBpp0079168	RpL36	RpL36A	46.5	3.9	0.082	1-1;5-6;15-18	11-18	76.4	89.7	1-1|11-18;5-6|11-18;15-18|11-18	possible	FBgn0002579	FBgn0031980	0.346
7227.FBpp0070150_7227.FBpp0300652	FBpp0070150	FBpp0300652	RpL36	RpL15	76.6	1.4	0.539	44-65;96-99	2-20	94.9	93.1	44-65|2-20;96-99|2-20	highconf	FBgn0002579	FBgn0028697	0.656
7227.FBpp0070150_7227.FBpp0099686	FBpp0070150	FBpp0099686	RpL36	RpS8	45.6	5.6	0.425	1-6;15-23;33-35	41-45;51-55;62-66;70-75;112-117;138-138;151-154;184-188	63.3	88.1	1-6|62-66;1-6|70-75;1-6|112-117;1-6|138-138;1-6|151-154;15-23|41-45;15-23|51-55;15-23|62-66;15-23|70-75;15-23|184-188;33-35|41-45;33-35|51-55	acceptable	FBgn0002579	FBgn0039713	0.26
7227.FBpp0070150_7227.FBpp0071846	FBpp0070150	FBpp0071846	RpL36	RpS24	6.3	26.4	0.023						no	FBgn0002579	FBgn0261596	0.0
7227.FBpp0070150_7227.FBpp0071518	FBpp0070150	FBpp0071518	RpL36	RpL29	5.7	23.9	0.023						no	FBgn0002579	FBgn0016726	0.0
7227.FBpp0070150_7227.FBpp0081845	FBpp0070150	FBpp0081845	RpL36	RpS25	29.1	9.0	0.046	9-11	91-91;98-101	69.9	87.4	9-11|91-91;9-11|98-101	possible	FBgn0002579	FBgn0086472	0.089
7227.FBpp0070150_7227.FBpp0086103	FBpp0070150	FBpp0086103	RpL36	RpL18A	9.5	21.0	0.023						no	FBgn0002579	FBgn0010409	0.0
7227.FBpp0070150_7227.FBpp0087115	FBpp0070150	FBpp0087115	RpL36	RpS11	9.8	20.3	0.023						no	FBgn0002579	FBgn0033699	0.0
7227.FBpp0070150_7227.FBpp0306039	FBpp0070150	FBpp0306039	RpL36	RpL10	9.6	24.4	0.023						no	FBgn0002579	FBgn0024733	0.0
7227.FBpp0070150_7227.FBpp0086498	FBpp0070150	FBpp0086498	RpL36	CG11808	29.6	11.7	0.028	50-50;54-57	213-216	83.8	49.1	50-50|213-216;54-57|213-216	no	FBgn0002579	FBgn0034000	0.0
7227.FBpp0070150_7227.FBpp0074180	FBpp0070150	FBpp0074180	RpL36	RpS5a	49.4	6.6	0.065	53-59	73-77;110-115	62.5	84.5	53-59|73-77;53-59|110-115	possible	FBgn0002579	FBgn0002590	0.17
7227.FBpp0070150_7227.FBpp0078416	FBpp0070150	FBpp0078416	RpL36	RpL35A	55.6	1.8	0.381	3-10;15-15	85-89;118-124;134-137;156-156	86.8	93.1	3-10|85-89;3-10|118-124;3-10|134-137;3-10|156-156;15-15|118-124	acceptable	FBgn0002579	FBgn0037328	0.497
7227.FBpp0070150_7227.FBpp0291653	FBpp0070150	FBpp0291653	RpL36	RpL30	59.6	3.5	0.335	71-77;97-109	23-23;79-79;83-90	89.0	86.2	71-77|79-79;71-77|83-90;97-109|23-23;97-109|83-90	acceptable	FBgn0002579	FBgn0086710	0.467
7227.FBpp0070150_7227.FBpp0088441	FBpp0070150	FBpp0088441	RpL36	RpS7	9.1	21.8	0.023						no	FBgn0002579	FBgn0039757	0.0
7227.FBpp0070150_7227.FBpp0073623	FBpp0070150	FBpp0073623	RpL36	RpS15Aa	25.2	16.5	0.023						no	FBgn0002579	FBgn0010198	0.0
7227.FBpp0070150_7227.FBpp0300615	FBpp0070150	FBpp0300615	RpL36	RpS3A	35.8	7.0	0.061	6-11	21-25	77.6	78.1	6-11|21-25	possible	FBgn0002579	FBgn0017545	0.162
7227.FBpp0070150_7227.FBpp0306232	FBpp0070150	FBpp0306232	RpL36	RpLP0	21.0	16.6	0.038	49-49;53-58	208-215;219-219	69.6	62.2	49-49|208-215;53-58|208-215;53-58|219-219	no	FBgn0002579	FBgn0000100	0.0
7227.FBpp0070150_7227.FBpp0077309	FBpp0070150	FBpp0077309	RpL36	RpS21	10.7	18.0	0.023						no	FBgn0002579	FBgn0015521	0.0
7227.FBpp0070150_7227.FBpp0071087	FBpp0070150	FBpp0071087	RpL36	RpS6	67.6	1.8	0.209	45-57	210-221;225-225	93.6	94.1	45-57|210-221;45-57|225-225	possible	FBgn0002579	FBgn0261592	0.517
7227.FBpp0070150_7227.FBpp0079328	FBpp0070150	FBpp0079328	RpL36	RpS13	7.0	21.7	0.023						no	FBgn0002579	FBgn0010265	0.0
7227.FBpp0070150_7227.FBpp0070877	FBpp0070150	FBpp0070877	RpL36	RpL7A	72.5	1.5	0.338	46-58	84-87;149-149;153-153;173-182	93.3	95.9	46-58|84-87;46-58|149-149;46-58|153-153;46-58|173-182	acceptable	FBgn0002579	FBgn0014026	0.606
7227.FBpp0070150_7227.FBpp0081822	FBpp0070150	FBpp0081822	RpL36	RpL3	42.7	6.1	0.114	9-9;15-21	15-15;94-99	76.0	88.5	9-9|15-15;15-21|94-99	possible	FBgn0002579	FBgn0020910	0.199
7227.FBpp0070150_7227.FBpp0071766	FBpp0070150	FBpp0071766	RpL36	RpS16	79.0	1.5	0.462	46-58	12-15;92-99;104-107;111-115;119-124	94.0	96.0	46-58|12-15;46-58|92-99;46-58|104-107;46-58|111-115;46-58|119-124	acceptable	FBgn0002579	FBgn0034743	0.643
7227.FBpp0070150_7227.FBpp0081820	FBpp0070150	FBpp0081820	RpL36	Tctp	9.0	20.6	0.023						no	FBgn0002579	FBgn0037874	0.0
7227.FBpp0070150_7227.FBpp0076602	FBpp0070150	FBpp0076602	RpL36	RpL18	7.5	23.6	0.023						no	FBgn0002579	FBgn0035753	0.0
7227.FBpp0070150_7227.FBpp0305165	FBpp0070150	FBpp0305165	RpL36	Ef1beta	12.7	18.6	0.023						no	FBgn0002579	FBgn0028737	0.0
7227.FBpp0070154_7227.FBpp0074151	FBpp0070154	FBpp0074151	CG13364	SmG	37.7	6.4	0.261	32-61	14-14;21-21;25-47;57-66	52.3	81.8	32-61|14-14;32-61|21-21;32-61|25-47;32-61|57-66	acceptable	FBgn0026879	FBgn0261791	0.224
7227.FBpp0070150_7227.FBpp0081614	FBpp0070150	FBpp0081614	RpL36	RpS29	6.5	23.1	0.023						no	FBgn0002579	FBgn0261599	0.0
7227.FBpp0070154_7227.FBpp0290701	FBpp0070154	FBpp0290701	CG13364	CG7048	66.7	1.6	0.589	9-14;18-52	12-19;23-23;27-45;52-52;95-101;111-136	70.0	88.8	9-14|95-101;18-52|12-19;18-52|23-23;18-52|27-45;18-52|52-52;18-52|95-101;18-52|111-136	highconf	FBgn0026879	FBgn0038976	0.626
7227.FBpp0070154_7227.FBpp0071518	FBpp0070154	FBpp0071518	CG13364	RpL29	26.7	6.7	0.08	21-32	12-22	75.5	84.4	21-32|12-22	possible	FBgn0026879	FBgn0016726	0.209
7227.FBpp0070155_7227.FBpp0071278	FBpp0070155	FBpp0071278	CG13365	CG9034	24.2	7.5	0.121	27-55	18-45	57.9	59.4	27-55|18-45	possible	FBgn0029529	FBgn0040931	0.2
7227.FBpp0070150_7227.FBpp0304879	FBpp0070150	FBpp0304879	RpL36	RpL5	11.8	21.7	0.023						no	FBgn0002579	FBgn0064225	0.0
7227.FBpp0070160_7227.FBpp0070295	FBpp0070160	FBpp0070295	MED22	MED18	28.5	11.0	0.167	29-44;64-64;71-71;78-78	66-66;75-77;91-95;109-111;122-128	68.3	77.3	29-44|66-66;29-44|75-77;29-44|91-95;29-44|109-111;29-44|122-128;64-64|109-111;71-71|122-128;78-78|122-128	no	FBgn0040339	FBgn0026873	0.057
7227.FBpp0070160_7227.FBpp0087251	FBpp0070160	FBpp0087251	MED22	ix	53.9	2.1	0.301	29-46;71-71	57-71;106-106	89.1	92.5	29-46|57-71;29-46|106-106;71-71|57-71	acceptable	FBgn0040339	FBgn0001276	0.612
7227.FBpp0070160_7227.FBpp0072457	FBpp0070160	FBpp0072457	MED22	MED30	50.7	1.6	0.596	112-143	281-281;285-317	91.8	91.5	112-143|281-281;112-143|285-317	highconf	FBgn0040339	FBgn0035149	0.593
7227.FBpp0070160_7227.FBpp0078496	FBpp0070160	FBpp0078496	MED22	MED31	14.8	17.1	0.027	79-81	29-31;46-46	46.8	78.6	79-81|29-31;79-81|46-46	no	FBgn0040339	FBgn0037262	0.0
7227.FBpp0070160_7227.FBpp0085609	FBpp0070160	FBpp0085609	MED22	MED8	58.2	2.2	0.649	25-76;104-111;118-118;122-136	42-72;117-124;135-135;139-169	76.9	80.5	25-76|42-72;25-76|117-124;25-76|139-169;104-111|139-169;118-118|139-169;122-136|135-135;122-136|139-169	highconf	FBgn0040339	FBgn0034503	0.497
7227.FBpp0070160_7227.FBpp0081787	FBpp0070160	FBpp0081787	MED22	MED7	31.0	9.6	0.132	33-36;40-40;78-78;86-97;101-101;108-108;126-126	91-91;95-95;132-132;136-136;140-148;155-155;162-162;166-170	67.4	70.2	33-36|162-162;33-36|166-170;40-40|166-170;78-78|155-155;86-97|136-136;86-97|140-148;101-101|136-136;108-108|132-132;126-126|91-91;126-126|95-95	possible	FBgn0040339	FBgn0051390	0.123
7227.FBpp0070160_7227.FBpp0305737	FBpp0070160	FBpp0305737	MED22	MED10	37.8	7.6	0.255	36-36;82-97;119-122;126-133	41-41;62-73;106-106;110-110;114-114;118-125	71.8	79.3	36-36|41-41;82-97|62-73;119-122|106-106;119-122|110-110;119-122|118-125;126-133|114-114;126-133|118-125	acceptable	FBgn0040339	FBgn0036581	0.159
7227.FBpp0070160_7227.FBpp0112462	FBpp0070160	FBpp0112462	MED22	MED21	41.4	5.4	0.324	14-14;18-43;53-94;108-111;115-115;119-122;126-126	15-15;94-94;98-133;137-141	66.4	59.8	14-14|94-94;14-14|98-133;18-43|98-133;53-94|15-15;53-94|98-133;53-94|137-141;108-111|98-133;115-115|98-133;119-122|98-133;126-126|98-133	acceptable	FBgn0040339	FBgn0040020	0.314
7227.FBpp0070160_7227.FBpp0076599	FBpp0070160	FBpp0076599	MED22	MED4	51.3	5.2	0.598	13-36;40-40;68-136;140-143	6-30;35-101;105-108;112-112	72.5	74.4	13-36|6-30;13-36|35-101;40-40|35-101;68-136|6-30;68-136|35-101;68-136|105-108;140-143|105-108;140-143|112-112	highconf	FBgn0040339	FBgn0035754	0.218
7227.FBpp0070150_7227.FBpp0291581	FBpp0070150	FBpp0291581	RpL36	CG17490	19.3	23.6	0.023						no	FBgn0002579	FBgn0040009	0.0
7227.FBpp0070160_7227.FBpp0078361	FBpp0070160	FBpp0078361	MED22	MED27	25.9	11.1	0.063	32-32;36-43;64-82;119-122	11-25;45-45;49-52;106-106	55.1	58.6	32-32|11-25;36-43|11-25;36-43|45-45;36-43|49-52;64-82|11-25;64-82|106-106;119-122|11-25	no	FBgn0040339	FBgn0037359	0.021
7227.FBpp0070160_7227.FBpp0289888	FBpp0070160	FBpp0289888	MED22	MED9	22.5	9.2	0.063	29-40	57-71;94-94;98-98	71.5	62.9	29-40|57-71;29-40|94-94;29-40|98-98	possible	FBgn0040339	FBgn0260401	0.026
7227.FBpp0070160_7227.FBpp0084211	FBpp0070160	FBpp0084211	MED22	MED28	32.6	8.5	0.185	14-44;68-89;93-93	8-26;37-37;44-69;85-92;103-111	59.8	57.7	14-44|8-26;14-44|37-37;14-44|44-69;14-44|85-92;14-44|103-111;68-89|8-26;68-89|44-69;93-93|44-69	possible	FBgn0040339	FBgn0039337	0.115
7227.FBpp0070160_7227.FBpp0074821	FBpp0070160	FBpp0074821	MED22	MED11	65.7	1.3	0.69	14-44;64-64;68-122;126-126;130-133	1-31;38-103;107-107	85.1	81.1	14-44|1-31;14-44|38-103;64-64|1-31;68-122|1-31;68-122|38-103;126-126|38-103;130-133|38-103;130-133|107-107	highconf	FBgn0040339	FBgn0036811	0.56
7227.FBpp0070160_7227.FBpp0083263	FBpp0070160	FBpp0083263	MED22	Surf6	19.0	15.2	0.023						no	FBgn0040339	FBgn0038746	0.0
7227.FBpp0070160_7227.FBpp0081639	FBpp0070160	FBpp0081639	MED22	MED6	28.8	10.5	0.123	25-25;29-32;36-39;43-43;64-64;68-89;108-134	110-134	58.4	53.1	25-25|110-134;29-32|110-134;36-39|110-134;43-43|110-134;64-64|110-134;68-89|110-134;108-134|110-134	no	FBgn0040339	FBgn0024330	0.041
7227.FBpp0070160_7227.FBpp0079166	FBpp0070160	FBpp0079166	MED22	MED20	34.2	9.5	0.258	25-45;57-82	48-48;58-61;75-104	63.1	68.2	25-45|48-48;25-45|58-61;25-45|75-104;57-82|75-104	acceptable	FBgn0040339	FBgn0013531	0.096
7227.FBpp0070160_7227.FBpp0076098	FBpp0070160	FBpp0076098	MED22	Cdk8	20.6	17.8	0.023						no	FBgn0040339	FBgn0015618	0.0
7227.FBpp0070160_7227.FBpp0074926	FBpp0070160	FBpp0074926	MED22	MED19	28.6	11.8	0.103	18-33;37-40;78-89	80-84;88-102	76.8	48.0	18-33|80-84;18-33|88-102;37-40|80-84;78-89|88-102	no	FBgn0040339	FBgn0036761	0.023
7227.FBpp0070162_7227.FBpp0079495	FBpp0070162	FBpp0079495	TRAM	CG5885	22.4	19.6	0.023						no	FBgn0040340	FBgn0025700	0.0
7227.FBpp0070162_7227.FBpp0077740	FBpp0070162	FBpp0077740	TRAM	Spp	18.9	17.9	0.023						no	FBgn0040340	FBgn0031260	0.0
7227.FBpp0070160_7227.FBpp0082469	FBpp0070160	FBpp0082469	MED22	CycC	20.0	17.2	0.023						no	FBgn0040339	FBgn0004597	0.0
7227.FBpp0070162_7227.FBpp0075209	FBpp0070162	FBpp0075209	TRAM	SsRbeta	46.7	5.4	0.481	33-33;37-40;56-56;66-74;92-106;137-137;141-141;169-173	34-39;105-110;133-149;155-155;159-169	83.9	73.2	33-33|159-169;37-40|159-169;56-56|159-169;66-74|34-39;66-74|105-110;66-74|133-149;92-106|159-169;137-137|159-169;141-141|159-169;169-173|155-155;169-173|159-169	acceptable	FBgn0040340	FBgn0011016	0.262
7227.FBpp0070162_7227.FBpp0078896	FBpp0070162	FBpp0078896	TRAM	Sec61alpha	33.6	13.5	0.081	37-49;57-58;77-77	224-227;234-235;243-250	63.3	68.6	37-49|234-235;37-49|243-250;57-58|224-227;77-77|224-227	no	FBgn0040340	FBgn0086357	0.0
7227.FBpp0070160_7227.FBpp0082980	FBpp0070160	FBpp0082980	MED22	MED17	80.1	1.6	0.697	17-17;21-21;36-47;53-104;123-143	122-158;165-186;437-459;470-474;481-481;624-624	87.0	86.3	17-17|165-186;21-21|165-186;36-47|122-158;53-104|122-158;53-104|165-186;123-143|437-459;123-143|470-474;123-143|481-481;123-143|624-624	highconf	FBgn0040339	FBgn0038578	0.559
7227.FBpp0070165_7227.FBpp0086223	FBpp0070165	FBpp0086223	mus81	Fen1	15.5	22.3	0.023						no	FBgn0040347	FBgn0025832	0.0
7227.FBpp0070165_7227.FBpp0087317	FBpp0070165	FBpp0087317	mus81	mms4	81.0	1.0	0.72	210-210;225-238;242-245;262-283;287-302;320-323;342-371;375-382;404-407;415-426	9-17;96-99;131-133;141-141;146-166;174-234;245-245;249-259;298-309	90.5	88.4	210-210|146-166;225-238|174-234;242-245|146-166;262-283|96-99;262-283|131-133;262-283|141-141;262-283|146-166;262-283|174-234;287-302|141-141;287-302|146-166;320-323|146-166;342-371|174-234;342-371|298-309;375-382|249-259;375-382|298-309;404-407|9-17;404-407|174-234;415-426|174-234;415-426|245-245;415-426|249-259;415-426|298-309	highconf	FBgn0040347	FBgn0033549	0.606
7227.FBpp0070165_7227.FBpp0086578	FBpp0070165	FBpp0086578	mus81	Ercc1	36.7	10.3	0.139	273-273;348-351;355-355;360-361;366-366;377-378;404-407;425-425	97-98;128-128;153-153;179-192;197-197;256-257	74.4	63.7	273-273|153-153;348-351|256-257;355-355|256-257;360-361|179-192;360-361|197-197;366-366|179-192;377-378|256-257;404-407|97-98;404-407|128-128;404-407|179-192;425-425|256-257	no	FBgn0040347	FBgn0028434	0.054
7227.FBpp0070165_7227.FBpp0077263	FBpp0070165	FBpp0077263	mus81	gkt	20.4	21.8	0.023						no	FBgn0040347	FBgn0260817	0.0
7227.FBpp0070160_7227.FBpp0071684	FBpp0070160	FBpp0071684	MED22	MED16	49.6	7.6	0.382	120-143	30-30;99-101;146-148;168-168;179-185;206-206;275-275;475-475;512-519;536-543;800-811	61.3	80.2	120-143|30-30;120-143|99-101;120-143|146-148;120-143|168-168;120-143|179-185;120-143|206-206;120-143|275-275;120-143|475-475;120-143|512-519;120-143|536-543;120-143|800-811	acceptable	FBgn0040339	FBgn0034707	0.169
7227.FBpp0070165_7227.FBpp0082392	FBpp0070165	FBpp0082392	mus81	spn-B	16.4	20.3	0.023						no	FBgn0040347	FBgn0003480	0.0
7227.FBpp0070165_7227.FBpp0080675	FBpp0070165	FBpp0080675	mus81	tos	40.0	6.5	0.264	154-154;159-162;168-180;185-188;199-199;205-205;253-253;283-287;333-341	385-413	79.3	53.5	154-154|385-413;159-162|385-413;168-180|385-413;185-188|385-413;199-199|385-413;205-205|385-413;253-253|385-413;283-287|385-413;333-341|385-413	acceptable	FBgn0040347	FBgn0015553	0.2
7227.FBpp0070165_7227.FBpp0290511	FBpp0070165	FBpp0290511	mus81	slx1	38.6	9.0	0.025	273-274	239-239	70.8	75.0	273-274|239-239	possible	FBgn0040347	FBgn0037263	0.131
7227.FBpp0070165_7227.FBpp0290815	FBpp0070165	FBpp0290815	mus81	SMC5	32.5	16.1	0.023						no	FBgn0040347	FBgn0052438	0.0
7227.FBpp0070165_7227.FBpp0080441	FBpp0070165	FBpp0080441	mus81	grp	17.2	21.1	0.023						no	FBgn0040347	FBgn0261278	0.0
7227.FBpp0070165_7227.FBpp0078337	FBpp0070165	FBpp0078337	mus81	Snm1	21.5	19.4	0.023						no	FBgn0040347	FBgn0037338	0.0
7227.FBpp0070165_7227.FBpp0081381	FBpp0070165	FBpp0081381	mus81	pch2	38.5	11.0	0.137	124-132	338-340;349-354;378-378;383-401	57.1	78.9	124-132|338-340;124-132|349-354;124-132|378-378;124-132|383-401	no	FBgn0040347	FBgn0051453	0.053
7227.FBpp0070165_7227.FBpp0070624	FBpp0070165	FBpp0070624	mus81	mei-9	29.3	16.1	0.023						no	FBgn0040347	FBgn0002707	0.0
7227.FBpp0070165_7227.FBpp0087867	FBpp0070165	FBpp0087867	mus81	Mlh1	16.7	22.6	0.023						no	FBgn0040347	FBgn0011659	0.0
7227.FBpp0070165_7227.FBpp0076879	FBpp0070165	FBpp0076879	mus81	Gen	25.4	4.5	0.163	2-9;19-38;48-74	549-587;592-597	61.7	47.2	2-9|549-587;2-9|592-597;19-38|549-587;48-74|549-587	possible	FBgn0040347	FBgn0263831	0.269
7227.FBpp0070165_7227.FBpp0073822	FBpp0070165	FBpp0073822	mus81	Top1	22.9	16.3	0.023						no	FBgn0040347	FBgn0004924	0.0
7227.FBpp0070165_7227.FBpp0070638	FBpp0070165	FBpp0070638	mus81	Xpac	17.9	17.9	0.025	230-230;354-354	254-256	73.0	39.0	230-230|254-256;354-354|254-256	no	FBgn0040347	FBgn0004832	0.0
7227.FBpp0070165_7227.FBpp0073678	FBpp0070165	FBpp0073678	mus81	Lig4	17.4	25.3	0.023						no	FBgn0040347	FBgn0030506	0.0
7227.FBpp0070165_7227.FBpp0084955	FBpp0070165	FBpp0084955	mus81	spn-A	13.2	24.4	0.023						no	FBgn0040347	FBgn0003479	0.0
7227.FBpp0070165_7227.FBpp0290742	FBpp0070165	FBpp0290742	mus81	Rad51C	18.1	21.8	0.023						no	FBgn0040347	FBgn0033389	0.0
7227.FBpp0070165_7227.FBpp0084486	FBpp0070165	FBpp0084486	mus81	spn-D	18.7	18.2	0.023						no	FBgn0040347	FBgn0003482	0.0
7227.FBpp0070165_7227.FBpp0085657	FBpp0070165	FBpp0085657	mus81	mei-W68	31.6	10.9	0.168	279-282;287-302;306-306;323-324	5-5;9-20;66-70	75.3	71.1	279-282|66-70;287-302|5-5;287-302|9-20;287-302|66-70;306-306|9-20;323-324|9-20	no	FBgn0040347	FBgn0002716	0.045
7227.FBpp0070165_7227.FBpp0292263	FBpp0070165	FBpp0292263	mus81	Pol32	29.0	13.5	0.121	175-179;214-214;249-253;283-287	14-16;49-50;100-106	75.9	61.0	175-179|49-50;175-179|100-106;214-214|100-106;249-253|100-106;283-287|14-16;283-287|100-106	no	FBgn0040347	FBgn0283467	0.0
7227.FBpp0070169_7227.FBpp0076478	FBpp0070169	FBpp0076478	CG33082	CG8038	72.0	1.2	0.694	10-52;66-69;147-148	53-94;111-111;117-124;143-147;189-195	92.2	90.1	10-52|53-94;10-52|111-111;10-52|117-124;10-52|143-147;10-52|189-195;66-69|53-94;147-148|53-94	highconf	FBgn0053082	FBgn0035831	0.671
7227.FBpp0070165_7227.FBpp0077357	FBpp0070165	FBpp0077357	mus81	okr	18.0	21.8	0.023						no	FBgn0040347	FBgn0002989	0.0
7227.FBpp0070169_7227.FBpp0111428	FBpp0070169	FBpp0111428	CG33082	CG34317	21.3	13.1	0.157	33-37;77-77;145-149	12-12;37-37;72-79;84-90	71.9	74.2	33-37|37-37;33-37|72-79;33-37|84-90;77-77|84-90;145-149|12-12;145-149|84-90	no	FBgn0053082	FBgn0085346	0.0
7227.FBpp0070169_7227.FBpp0075046	FBpp0070169	FBpp0075046	CG33082	CG14057	64.9	1.9	0.307	36-43;66-69;146-151	2-2;38-38;43-51;70-72	87.3	84.8	36-43|38-38;36-43|43-51;66-69|43-51;66-69|70-72;146-151|2-2;146-151|43-51;146-151|70-72	acceptable	FBgn0053082	FBgn0036696	0.546
7227.FBpp0070168_7227.FBpp0084012	FBpp0070168	FBpp0084012	CG3021	CG18528	15.5	21.6	0.023						no	FBgn0040337	FBgn0039189	0.0
7227.FBpp0070165_7227.FBpp0080860	FBpp0070165	FBpp0080860	mus81	lok	62.6	3.8	0.524	167-181;210-210;243-245;278-280;286-302;323-323	16-36;108-109;156-164;176-177;189-189	83.9	74.8	167-181|16-36;167-181|108-109;167-181|156-164;167-181|176-177;167-181|189-189;210-210|16-36;243-245|16-36;278-280|16-36;286-302|16-36;286-302|108-109;323-323|16-36	highconf	FBgn0040347	FBgn0019686	0.298
7227.FBpp0070169_7227.FBpp0099986	FBpp0070169	FBpp0099986	CG33082	Rpp20	9.7	22.7	0.023						no	FBgn0053082	FBgn0066304	0.0
7227.FBpp0070165_7227.FBpp0075458	FBpp0070165	FBpp0075458	mus81	RecQ5	41.2	9.8	0.209	168-179;253-255;284-290	224-231;271-274;278-278;362-367;443-449	66.7	75.3	168-179|224-231;168-179|362-367;168-179|443-449;253-255|224-231;253-255|271-274;253-255|278-278;284-290|224-231	possible	FBgn0040347	FBgn0027375	0.074
7227.FBpp0070169_7227.FBpp0085455	FBpp0070169	FBpp0085455	CG33082	CG9422	64.4	1.4	0.65	10-29;34-44;48-48;54-61	66-83;89-95;118-123;135-138;143-148	90.0	86.8	10-29|66-83;10-29|89-95;10-29|118-123;10-29|135-138;10-29|143-148;34-44|66-83;34-44|89-95;34-44|118-123;48-48|66-83;54-61|143-148	highconf	FBgn0053082	FBgn0033092	0.602
7227.FBpp0070165_7227.FBpp0301208	FBpp0070165	FBpp0301208	mus81	spel1	21.2	20.7	0.023						no	FBgn0040347	FBgn0015546	0.0
7227.FBpp0070168_7227.FBpp0071745	FBpp0070168	FBpp0071745	CG3021	CG4610	24.6	15.1	0.023						no	FBgn0040337	FBgn0034735	0.0
7227.FBpp0070169_7227.FBpp0077802	FBpp0070169	FBpp0077802	CG33082	Rpp30	11.0	22.6	0.023						no	FBgn0053082	FBgn0283652	0.0
7227.FBpp0070165_7227.FBpp0070891	FBpp0070165	FBpp0070891	mus81	Top3beta	18.6	23.2	0.023						no	FBgn0040347	FBgn0026015	0.0
7227.FBpp0070165_7227.FBpp0075441	FBpp0070165	FBpp0075441	mus81	Tdrd3	39.6	6.0	0.097	342-351;375-379	569-583	73.1	58.7	342-351|569-583;375-379|569-583	possible	FBgn0040347	FBgn0036450	0.154
7227.FBpp0070169_7227.FBpp0070748	FBpp0070169	FBpp0070748	CG33082	l(1)G0045	60.9	3.7	0.201	59-63;72-74;80-82;132-143;154-161;165-165	21-40	66.6	73.1	59-63|21-40;72-74|21-40;80-82|21-40;132-143|21-40;154-161|21-40;165-165|21-40	possible	FBgn0053082	FBgn0026702	0.438
7227.FBpp0070175_7227.FBpp0084348	FBpp0070175	FBpp0084348	CDC45L	Sld5	21.8	16.9	0.023						no	FBgn0026143	FBgn0039403	0.0
7227.FBpp0070175_7227.FBpp0074715	FBpp0070175	FBpp0074715	CDC45L	asf1	15.8	19.3	0.023						no	FBgn0026143	FBgn0029094	0.0
7227.FBpp0070175_7227.FBpp0076789	FBpp0070175	FBpp0076789	CDC45L	DNApol-epsilon58	17.2	22.8	0.023						no	FBgn0026143	FBgn0035644	0.0
7227.FBpp0070175_7227.FBpp0080391	FBpp0070175	FBpp0080391	CDC45L	fzy	41.2	9.4	0.545	53-56;60-60;82-89;105-107;114-114;133-135;190-207;400-400;405-407;471-473;498-500;507-507;511-515;521-521;530-537;541-541;545-550;557-559;573-575	6-29;45-51	88.0	44.4	53-56|45-51;60-60|45-51;82-89|6-29;105-107|6-29;114-114|6-29;133-135|6-29;190-207|6-29;400-400|45-51;405-407|45-51;471-473|45-51;498-500|6-29;507-507|45-51;511-515|45-51;521-521|6-29;530-537|6-29;541-541|6-29;545-550|45-51;557-559|45-51;573-575|6-29	highconf	FBgn0026143	FBgn0001086	0.09
7227.FBpp0070175_7227.FBpp0079648	FBpp0070175	FBpp0079648	CDC45L	RnrL	21.8	25.6	0.023						no	FBgn0026143	FBgn0011703	0.0
7227.FBpp0070175_7227.FBpp0076371	FBpp0070175	FBpp0076371	CDC45L	Cdc6	52.4	7.1	0.487	55-59;79-86;102-107;205-208;510-513;532-559	108-131	87.4	54.3	55-59|108-131;79-86|108-131;102-107|108-131;205-208|108-131;510-513|108-131;532-559|108-131	acceptable	FBgn0026143	FBgn0035918	0.153
7227.FBpp0070175_7227.FBpp0077899	FBpp0070175	FBpp0077899	CDC45L	S(faf)240	21.8	19.8	0.023						no	FBgn0026143	FBgn0259676	0.0
7227.FBpp0070175_7227.FBpp0087152	FBpp0070175	FBpp0087152	CDC45L	RnrS	37.8	11.8	0.441	25-25;51-60;64-64;400-407;450-473;506-511;515-515;547-550;557-571	4-30	84.6	41.7	25-25|4-30;51-60|4-30;64-64|4-30;400-407|4-30;450-473|4-30;506-511|4-30;515-515|4-30;547-550|4-30;557-571|4-30	acceptable	FBgn0026143	FBgn0011704	0.033
7227.FBpp0070175_7227.FBpp0086223	FBpp0070175	FBpp0086223	CDC45L	Fen1	35.1	13.3	0.088	82-86;105-110;130-130;134-134	352-363	82.1	50.1	82-86|352-363;105-110|352-363;130-130|352-363;134-134|352-363	no	FBgn0026143	FBgn0025832	0.016
7227.FBpp0070175_7227.FBpp0080675	FBpp0070175	FBpp0080675	CDC45L	tos	50.2	6.7	0.438	1-5;9-9;25-25;51-56;60-60;109-113;121-121;127-130;134-134;202-202;206-207;400-400;405-410;471-473;498-500;507-507;520-521;528-537;550-550;557-557;573-574	385-389;453-459;719-725	86.3	38.9	1-5|453-459;9-9|453-459;25-25|385-389;51-56|385-389;60-60|385-389;109-113|453-459;121-121|453-459;127-130|453-459;134-134|453-459;202-202|719-725;206-207|719-725;400-400|385-389;405-410|385-389;471-473|385-389;498-500|719-725;507-507|385-389;520-521|719-725;528-537|719-725;550-550|385-389;557-557|385-389;573-574|719-725	acceptable	FBgn0026143	FBgn0015553	0.161
7227.FBpp0070175_7227.FBpp0081756	FBpp0070175	FBpp0081756	CDC45L	Mcm5	73.1	2.5	0.535	278-279;298-298;336-351;378-383;419-422	40-49;68-85;125-130;134-134	83.7	85.0	278-279|40-49;278-279|68-85;298-298|125-130;336-351|68-85;336-351|125-130;336-351|134-134;378-383|40-49;378-383|68-85;378-383|125-130;419-422|40-49	highconf	FBgn0026143	FBgn0017577	0.441
7227.FBpp0070175_7227.FBpp0290461	FBpp0070175	FBpp0290461	CDC45L	Mes4	23.6	13.9	0.025	379-380	147-148	65.4	63.8	379-380|147-148	no	FBgn0026143	FBgn0034726	0.0
7227.FBpp0070175_7227.FBpp0074246	FBpp0070175	FBpp0074246	CDC45L	CG8142	16.0	20.8	0.023						no	FBgn0026143	FBgn0030871	0.0
7227.FBpp0070175_7227.FBpp0076819	FBpp0070175	FBpp0076819	CDC45L	mad2	23.8	18.0	0.023						no	FBgn0026143	FBgn0035640	0.0
7227.FBpp0070175_7227.FBpp0070729	FBpp0070175	FBpp0070729	CDC45L	Mcm3	36.1	10.0	0.168	25-25;51-60;64-64;400-407;471-473;507-507;513-515;549-550;557-557	708-717	79.0	36.8	25-25|708-717;51-60|708-717;64-64|708-717;400-407|708-717;471-473|708-717;507-507|708-717;513-515|708-717;549-550|708-717;557-557|708-717	possible	FBgn0026143	FBgn0284442	0.047
7227.FBpp0070175_7227.FBpp0077363	FBpp0070175	FBpp0077363	CDC45L	Ts	13.8	24.9	0.023						no	FBgn0026143	FBgn0024920	0.0
7227.FBpp0070175_7227.FBpp0074888	FBpp0070175	FBpp0074888	CDC45L	mus304	63.8	5.0	0.532	64-64;82-85;106-115;121-121;130-130;134-134;301-301;305-305;316-316;399-408;412-412;421-434;441-445;465-472;507-511	3-8;395-399;405-405;554-562;579-587;689-689;743-754;785-790	81.7	60.2	64-64|395-399;82-85|3-8;106-115|3-8;121-121|3-8;130-130|3-8;134-134|3-8;301-301|785-790;305-305|785-790;316-316|785-790;399-408|395-399;399-408|554-562;399-408|579-587;399-408|689-689;399-408|743-754;412-412|579-587;421-434|405-405;421-434|579-587;421-434|743-754;441-445|743-754;441-445|785-790;465-472|554-562;465-472|743-754;507-511|554-562	highconf	FBgn0026143	FBgn0002901	0.199
7227.FBpp0070175_7227.FBpp0071822	FBpp0070175	FBpp0071822	CDC45L	CycB	69.1	2.0	0.612	1-4;82-85;105-115;121-122;127-138;176-201;205-205	145-165;302-306;349-364	88.4	69.2	1-4|145-165;82-85|145-165;105-115|145-165;121-122|145-165;127-138|145-165;176-201|145-165;176-201|302-306;176-201|349-364;205-205|145-165	highconf	FBgn0026143	FBgn0000405	0.365
7227.FBpp0070175_7227.FBpp0305498	FBpp0070175	FBpp0305498	CDC45L	Psf3	14.7	22.6	0.023						no	FBgn0026143	FBgn0030196	0.0
7227.FBpp0070175_7227.FBpp0297417	FBpp0070175	FBpp0297417	CDC45L	Orc4	16.2	25.0	0.023						no	FBgn0026143	FBgn0023181	0.0
7227.FBpp0070175_7227.FBpp0070911	FBpp0070175	FBpp0070911	CDC45L	l(1)G0148	19.7	20.1	0.023						no	FBgn0026143	FBgn0028360	0.0
7227.FBpp0070175_7227.FBpp0082329	FBpp0070175	FBpp0082329	CDC45L	Orc2	55.1	5.8	0.514	7-7;202-202;206-207;223-228;250-270;285-285;457-457;498-500;519-537;541-541;572-575	127-162	87.9	52.8	7-7|127-162;202-202|127-162;206-207|127-162;223-228|127-162;250-270|127-162;285-285|127-162;457-457|127-162;498-500|127-162;519-537|127-162;541-541|127-162;572-575|127-162	highconf	FBgn0026143	FBgn0015270	0.209
7227.FBpp0070175_7227.FBpp0303867	FBpp0070175	FBpp0303867	CDC45L	Psf2	61.8	3.8	0.394	41-44;226-231;271-281;379-380;419-419	20-20;51-60;104-115	73.4	84.8	41-44|51-60;226-231|20-20;226-231|51-60;226-231|104-115;271-281|51-60;271-281|104-115;379-380|104-115;419-419|104-115	acceptable	FBgn0026143	FBgn0261976	0.28
7227.FBpp0070175_7227.FBpp0072615	FBpp0070175	FBpp0072615	CDC45L	Psf1	74.2	2.2	0.618	17-18;34-51;64-68;405-421	152-159;165-185;201-202	91.6	85.0	17-18|165-185;34-51|152-159;34-51|165-185;34-51|201-202;64-68|165-185;405-421|152-159;405-421|165-185;405-421|201-202	highconf	FBgn0026143	FBgn0035194	0.49
7227.FBpp0070175_7227.FBpp0099655	FBpp0070175	FBpp0099655	CDC45L	Chrac-14	20.1	17.9	0.023						no	FBgn0026143	FBgn0043002	0.0
7227.FBpp0070175_7227.FBpp0080860	FBpp0070175	FBpp0080860	CDC45L	lok	16.5	25.0	0.023						no	FBgn0026143	FBgn0019686	0.0
7227.FBpp0070175_7227.FBpp0088995	FBpp0070175	FBpp0088995	CDC45L	CG32318	81.5	1.2	0.635	16-18;34-51;60-69;405-421	114-121;127-147;163-164	92.2	86.3	16-18|127-147;34-51|114-121;34-51|127-147;34-51|163-164;60-69|127-147;405-421|114-121;405-421|127-147;405-421|163-164	highconf	FBgn0026143	FBgn0052318	0.631
7227.FBpp0070181_7227.FBpp0111291	FBpp0070181	FBpp0111291	CG3704	CG34183	63.3	2.5	0.237	291-307	86-101;106-119;137-139	57.7	78.5	291-307|86-101;291-307|106-119;291-307|137-139	acceptable	FBgn0040346	FBgn0085212	0.42
7227.FBpp0070175_7227.FBpp0086519	FBpp0070175	FBpp0086519	CDC45L	dup	29.6	18.1	0.023						no	FBgn0026143	FBgn0000996	0.0
7227.FBpp0070181_7227.FBpp0075595	FBpp0070181	FBpp0075595	CG3704	CG10222	78.5	1.3	0.702	30-33;61-63;79-95;129-141;145-145;163-188;225-243;268-268;272-276;280-280	23-24;52-57;72-88;121-131;153-177;219-244	86.0	83.3	30-33|72-88;30-33|121-131;61-63|72-88;79-95|23-24;79-95|52-57;79-95|72-88;79-95|121-131;129-141|23-24;129-141|72-88;129-141|121-131;129-141|153-177;145-145|153-177;163-188|72-88;163-188|121-131;163-188|153-177;163-188|219-244;225-243|153-177;225-243|219-244;268-268|219-244;272-276|219-244;280-280|153-177;280-280|219-244	highconf	FBgn0040346	FBgn0036356	0.619
7227.FBpp0070191_7227.FBpp0304003	FBpp0070191	FBpp0304003	CG11379	CG15336	10.5	21.2	0.023						no	FBgn0040362	FBgn0030009	0.0
7227.FBpp0070175_7227.FBpp0081004	FBpp0070175	FBpp0081004	CDC45L	Mcm10	46.0	11.5	0.297	195-195;199-202;206-207;250-252;456-458;495-500;521-537;541-541;573-575	401-424	85.1	51.2	195-195|401-424;199-202|401-424;206-207|401-424;250-252|401-424;456-458|401-424;495-500|401-424;521-537|401-424;541-541|401-424;573-575|401-424	acceptable	FBgn0026143	FBgn0032929	0.044
7227.FBpp0070196_7227.FBpp0076300	FBpp0070196	FBpp0076300	CG11381	Cp19	16.1	14.6	0.024	363-365	110-112	27.5	33.5	363-365|110-112	no	FBgn0029568	FBgn0000358	0.0
7227.FBpp0070196_7227.FBpp0072761	FBpp0070196	FBpp0072761	CG11381	yellow-g2	48.7	8.0	0.432	244-265;368-369;432-436	71-71;87-87;130-130;145-156;179-190;207-211;223-230;239-243;269-269;277-283;298-298;307-307;340-346;350-350;359-359;363-363	38.8	83.6	244-265|145-156;244-265|179-190;244-265|207-211;244-265|223-230;244-265|269-269;244-265|277-283;368-369|298-298;368-369|340-346;368-369|350-350;432-436|71-71;432-436|87-87;432-436|130-130;432-436|145-156;432-436|179-190;432-436|239-243;432-436|307-307;432-436|340-346;432-436|359-359;432-436|363-363	acceptable	FBgn0029568	FBgn0035328	0.119
7227.FBpp0070175_7227.FBpp0081356	FBpp0070175	FBpp0081356	CDC45L	RpA-70	15.6	23.7	0.023						no	FBgn0026143	FBgn0010173	0.0
7227.FBpp0070196_7227.FBpp0289676	FBpp0070196	FBpp0289676	CG11381	Cp38	14.0	13.4	0.025	281-287	158-165	28.4	28.2	281-287|158-165	no	FBgn0029568	FBgn0000360	0.008
7227.FBpp0070196_7227.FBpp0289343	FBpp0070196	FBpp0289343	CG11381	Cp7Fa	15.3	15.8	0.023						no	FBgn0029568	FBgn0014464	0.0
7227.FBpp0070196_7227.FBpp0071149	FBpp0070196	FBpp0071149	CG11381	Cp7Fc	18.5	10.0	0.032	284-286;294-314;361-361	90-110;119-119	34.0	39.6	284-286|90-110;294-314|90-110;361-361|90-110;361-361|119-119	possible	FBgn0029568	FBgn0014466	0.059
7227.FBpp0070196_7227.FBpp0271837	FBpp0070196	FBpp0271837	CG11381	CG13114	20.9	7.7	0.031	255-270;286-286;296-310;361-365	119-125;133-146	31.8	35.8	255-270|119-125;255-270|133-146;286-286|133-146;296-310|119-125;296-310|133-146;361-365|119-125;361-365|133-146	possible	FBgn0029568	FBgn0032127	0.181
7227.FBpp0070196_7227.FBpp0076590	FBpp0070196	FBpp0076590	CG11381	CG14834	26.0	6.6	0.16	263-267;279-296	54-54;58-71;92-108	41.5	79.8	263-267|58-71;279-296|54-54;279-296|58-71;279-296|92-108	possible	FBgn0029568	FBgn0035768	0.216
7227.FBpp0070184_7227.FBpp0304303	FBpp0070184	FBpp0304303	Lztr1	CG15107	21.4	19.9	0.023						no	FBgn0040344	FBgn0041702	0.0
7227.FBpp0070175_7227.FBpp0081317	FBpp0070175	FBpp0081317	CDC45L	Mcm2	69.0	2.8	0.482	317-336;348-352;356-359;445-448;465-465	205-211;256-262;441-446;450-450;711-711;761-762	86.1	82.3	317-336|205-211;317-336|256-262;317-336|441-446;348-352|256-262;356-359|256-262;445-448|450-450;445-448|761-762;465-465|711-711;465-465|761-762	acceptable	FBgn0026143	FBgn0014861	0.367
7227.FBpp0070196_7227.FBpp0293660	FBpp0070196	FBpp0293660	CG11381	CG4009	44.2	10.0	0.472	302-316;433-436	144-146;159-159;163-163;167-175;196-196;294-298;393-393;398-401;405-423;427-427;448-455;462-464;468-468;476-476;481-481;485-488;613-613;619-621;626-626	29.6	86.7	302-316|144-146;302-316|196-196;302-316|405-423;302-316|448-455;302-316|462-464;302-316|468-468;302-316|476-476;302-316|613-613;302-316|619-621;302-316|626-626;433-436|159-159;433-436|163-163;433-436|167-175;433-436|294-298;433-436|393-393;433-436|398-401;433-436|427-427;433-436|481-481;433-436|485-488	acceptable	FBgn0029568	FBgn0038469	0.065
7227.FBpp0070196_7227.FBpp0071150	FBpp0070196	FBpp0071150	CG11381	Cp36	16.1	15.4	0.023						no	FBgn0029568	FBgn0000359	0.0
7227.FBpp0070204_7227.FBpp0074589	FBpp0070204	FBpp0074589	Tsp2A	Ssk	25.2	14.7	0.037	156-158;195-199	118-121	73.1	42.4	156-158|118-121;195-199|118-121	no	FBgn0024361	FBgn0036945	0.0
7227.FBpp0070196_7227.FBpp0080783	FBpp0070196	FBpp0080783	CG11381	CG13083	10.5	25.8	0.023						no	FBgn0029568	FBgn0032789	0.0
7227.FBpp0070196_7227.FBpp0080781	FBpp0070196	FBpp0080781	CG11381	CG13084	13.5	14.0	0.023	306-306	244-245	33.1	38.3	306-306|244-245	no	FBgn0029568	FBgn0032788	0.0
7227.FBpp0070196_7227.FBpp0072780	FBpp0070196	FBpp0072780	CG11381	yellow-g	58.8	3.9	0.622	37-39;270-319;429-436	81-82;95-97;131-135;140-141;157-171;184-200;219-221;226-226;230-242;246-250;265-268;272-277;283-293;303-305;310-310;316-318;325-325;339-339;348-351;360-360;367-367;371-371	49.2	85.2	37-39|310-310;37-39|325-325;37-39|339-339;37-39|360-360;270-319|131-135;270-319|157-171;270-319|184-200;270-319|219-221;270-319|226-226;270-319|230-242;270-319|265-268;270-319|272-277;270-319|283-293;429-436|81-82;429-436|95-97;429-436|140-141;429-436|157-171;429-436|184-200;429-436|219-221;429-436|246-250;429-436|265-268;429-436|303-305;429-436|316-318;429-436|348-351;429-436|367-367;429-436|371…	highconf	FBgn0029568	FBgn0041709	0.267
7227.FBpp0070204_7227.FBpp0073209	FBpp0070204	FBpp0073209	Tsp2A	CG13704	65.6	2.3	0.521	4-19;106-123;158-158;181-181;188-190;194-202;206-234;238-238	23-23;30-81	77.2	65.9	4-19|30-81;106-123|30-81;158-158|30-81;181-181|30-81;188-190|30-81;194-202|30-81;206-234|23-23;206-234|30-81;238-238|30-81	highconf	FBgn0024361	FBgn0035583	0.517
7227.FBpp0070204_7227.FBpp0085511	FBpp0070204	FBpp0085511	Tsp2A	Tsp42Ec	20.9	14.5	0.023						no	FBgn0024361	FBgn0033124	0.0
7227.FBpp0070203_7227.FBpp0072187	FBpp0070203	FBpp0072187	Naa30A	CG4065	81.0	1.1	0.699	262-263;269-269;273-291;312-312;323-327;340-351;356-390;395-402	26-38;42-42;96-99;105-121;172-174;224-225;353-356;404-404;409-409;485-491;560-568;665-681	90.3	78.4	262-263|96-99;269-269|105-121;273-291|26-38;273-291|96-99;273-291|105-121;273-291|353-356;312-312|105-121;323-327|26-38;340-351|665-681;356-390|26-38;356-390|172-174;356-390|224-225;356-390|353-356;356-390|404-404;356-390|409-409;356-390|485-491;356-390|560-568;356-390|665-681;395-402|26-38;395-402|42-42;395-402|560-568;395-402|665-681	highconf	FBgn0024362	FBgn0034982	0.612
7227.FBpp0070203_7227.FBpp0074480	FBpp0070203	FBpp0074480	Naa30A	Nat1	66.9	2.6	0.389	265-269;273-273;278-286;290-290;390-390	407-412;436-443;471-474	84.4	90.6	265-269|407-412;265-269|436-443;273-273|436-443;278-286|407-412;278-286|436-443;278-286|471-474;290-290|407-412;390-390|471-474	acceptable	FBgn0024362	FBgn0031020	0.444
7227.FBpp0070203_7227.FBpp0083238	FBpp0070203	FBpp0083238	Naa30A	psidin	73.2	2.7	0.214	351-351;371-371;375-375;385-386;399-402	196-197;227-228;309-309;444-446;491-491	87.5	89.3	351-351|444-446;371-371|309-309;375-375|309-309;385-386|196-197;385-386|227-228;399-402|444-446;399-402|491-491	possible	FBgn0024362	FBgn0243511	0.472
7227.FBpp0070205_7227.FBpp0083263	FBpp0070205	FBpp0083263	CG11417	Surf6	26.4	8.9	0.1	406-408;412-420;432-442;481-481	240-252;258-258	61.0	67.6	406-408|240-252;412-420|240-252;432-442|240-252;432-442|258-258;481-481|240-252	possible	FBgn0024364	FBgn0038746	0.117
7227.FBpp0070205_7227.FBpp0070719	FBpp0070205	FBpp0070719	CG11417	Sas10	19.1	17.2	0.023						no	FBgn0024364	FBgn0029755	0.0
7227.FBpp0070205_7227.FBpp0085379	FBpp0070205	FBpp0085379	CG11417	l(2)09851	55.5	6.8	0.346	87-95	74-76;103-105;162-164;182-182;224-226;243-243;271-273;290-290;318-320;336-336;363-365;382-382;426-428;445-445	57.8	90.7	87-95|74-76;87-95|103-105;87-95|162-164;87-95|182-182;87-95|224-226;87-95|243-243;87-95|271-273;87-95|290-290;87-95|318-320;87-95|336-336;87-95|363-365;87-95|382-382;87-95|426-428;87-95|445-445	acceptable	FBgn0024364	FBgn0022288	0.236
7227.FBpp0070205_7227.FBpp0071046	FBpp0070205	FBpp0071046	CG11417	bys	22.5	18.6	0.023						no	FBgn0024364	FBgn0010292	0.0
7227.FBpp0070205_7227.FBpp0075302	FBpp0070205	FBpp0075302	CG11417	CG7275	53.7	5.8	0.436	84-87;91-95;129-147;566-587	42-55;275-279;295-295;310-315;323-323;357-359;370-374;379-395;411-411;415-415;433-437	50.1	82.4	84-87|379-395;91-95|379-395;129-147|275-279;129-147|295-295;129-147|310-315;129-147|379-395;129-147|411-411;129-147|415-415;129-147|433-437;566-587|42-55;566-587|323-323;566-587|357-359;566-587|370-374;566-587|379-395	acceptable	FBgn0024364	FBgn0036500	0.179
7227.FBpp0070205_7227.FBpp0304812	FBpp0070205	FBpp0304812	CG11417	CG11030	17.8	22.3	0.023						no	FBgn0024364	FBgn0031736	0.0
7227.FBpp0070205_7227.FBpp0083415	FBpp0070205	FBpp0083415	CG11417	ppan	34.7	10.1	0.19	131-147	35-37;68-69;86-97;108-112;280-285;289-298	35.2	79.0	131-147|35-37;131-147|68-69;131-147|86-97;131-147|108-112;131-147|280-285;131-147|289-298	no	FBgn0024364	FBgn0010770	0.086
7227.FBpp0070205_7227.FBpp0083572	FBpp0070205	FBpp0083572	CG11417	pit	39.9	10.7	0.289	85-92;179-179;620-623	273-273;345-354;430-430;441-441;491-491;510-512;516-516;520-520;533-533;559-559;596-604	50.0	87.5	85-92|345-354;85-92|441-441;85-92|491-491;85-92|510-512;85-92|516-516;85-92|520-520;85-92|596-604;179-179|273-273;620-623|430-430;620-623|533-533;620-623|559-559	acceptable	FBgn0024364	FBgn0266581	0.097
7227.FBpp0070205_7227.FBpp0076738	FBpp0070205	FBpp0076738	CG11417	CG32409	33.4	4.5	0.175	526-535;566-573;578-582;586-587	109-122;173-188;201-206	58.6	70.0	526-535|109-122;526-535|173-188;526-535|201-206;566-573|109-122;566-573|173-188;578-582|109-122;586-587|109-122	possible	FBgn0024364	FBgn0052409	0.333
7227.FBpp0070205_7227.FBpp0080510	FBpp0070205	FBpp0080510	CG11417	CG12288	38.1	4.2	0.431	126-151;214-230;265-265;327-329;339-342;346-347;357-371	166-176;180-186;194-201;397-407	72.8	63.3	126-151|166-176;126-151|180-186;126-151|194-201;214-230|397-407;265-265|397-407;327-329|397-407;339-342|397-407;346-347|397-407;357-371|397-407	acceptable	FBgn0024364	FBgn0032620	0.246
7227.FBpp0070205_7227.FBpp0074936	FBpp0070205	FBpp0074936	CG11417	CG5589	48.5	4.7	0.186	133-148	104-108;160-160;310-319;325-327;333-333	61.3	86.3	133-148|104-108;133-148|160-160;133-148|310-319;133-148|325-327;133-148|333-333	possible	FBgn0024364	FBgn0036754	0.339
7227.FBpp0070205_7227.FBpp0077674	FBpp0070205	FBpp0077674	CG11417	Dbp21E2	49.3	4.2	0.285	179-180;284-286;293-314	76-82;345-351;374-378;382-382;442-446;473-478;501-501;505-518	48.3	80.4	179-180|374-378;179-180|382-382;284-286|505-518;293-314|76-82;293-314|345-351;293-314|374-378;293-314|442-446;293-314|473-478;293-314|501-501;293-314|505-518	acceptable	FBgn0024364	FBgn0086130	0.281
7227.FBpp0070205_7227.FBpp0071194	FBpp0070205	FBpp0071194	CG11417	CG1789	26.4	8.2	0.111	163-186;694-694	41-74;79-81	51.8	62.3	163-186|41-74;163-186|79-81;694-694|41-74	possible	FBgn0024364	FBgn0030063	0.162
7227.FBpp0070225_7227.FBpp0075447	FBpp0070225	FBpp0075447	png	gnu	27.8	13.3	0.041	55-64;74-78;83-83	18-18;24-28	65.8	33.2	55-64|18-18;55-64|24-28;74-78|24-28;83-83|24-28	no	FBgn0000826	FBgn0001120	0.0
7227.FBpp0070205_7227.FBpp0083625	FBpp0070205	FBpp0083625	CG11417	Nop56	24.0	16.6	0.031	140-140;144-145	346-349;354-354	43.4	82.9	140-140|346-349;144-145|354-354	no	FBgn0024364	FBgn0038964	0.0
7227.FBpp0070205_7227.FBpp0078997	FBpp0070205	FBpp0078997	CG11417	nop5	23.8	13.4	0.186	693-702;714-721	193-198;215-215;237-246	63.5	85.2	693-702|193-198;693-702|215-215;693-702|237-246;714-721|237-246	no	FBgn0024364	FBgn0026196	0.02
7227.FBpp0070205_7227.FBpp0087437	FBpp0070205	FBpp0087437	CG11417	CG12909	21.1	20.7	0.023						no	FBgn0024364	FBgn0033507	0.0
7227.FBpp0070208_7227.FBpp0081491	FBpp0070208	FBpp0081491	AMPKalpha	RagA-B	37.0	12.3	0.08	488-491	193-194;273-280;284-284	86.4	83.8	488-491|193-194;488-491|273-280;488-491|284-284	no	FBgn0023169	FBgn0037647	0.005
7227.FBpp0070205_7227.FBpp0071198	FBpp0070205	FBpp0071198	CG11417	Rbm13	23.7	13.3	0.125	133-148	8-8;25-25;35-42;102-110	47.9	85.3	133-148|8-8;133-148|25-25;133-148|35-42;133-148|102-110	no	FBgn0024364	FBgn0030067	0.018
7227.FBpp0070205_7227.FBpp0079946	FBpp0070205	FBpp0079946	CG11417	CG6712	43.2	9.6	0.432	217-220;228-230;327-327;339-342;346-346;358-363;563-587;696-700	1-5;247-249;265-270;274-275;292-297;323-336;349-351;355-357;361-361	65.2	78.7	217-220|1-5;228-230|1-5;327-327|1-5;339-342|1-5;346-346|1-5;358-363|1-5;563-587|247-249;563-587|265-270;563-587|274-275;563-587|292-297;563-587|323-336;563-587|349-351;563-587|355-357;563-587|361-361;696-700|292-297	acceptable	FBgn0024364	FBgn0032408	0.083
7227.FBpp0070208_7227.FBpp0078342	FBpp0070208	FBpp0078342	AMPKalpha	Rheb	25.3	17.3	0.023						no	FBgn0023169	FBgn0041191	0.0
7227.FBpp0070221_7227.FBpp0081367	FBpp0070221	FBpp0081367	CG14786	CG8021	89.6	1.3	0.688	372-377;412-423;433-436;444-453;457-457;481-481;485-486;668-674;679-694;714-714	7-7;16-35;41-52;59-63;72-80	86.3	92.5	372-377|16-35;372-377|72-80;412-423|16-35;412-423|41-52;412-423|72-80;433-436|16-35;444-453|16-35;444-453|41-52;444-453|72-80;457-457|41-52;481-481|16-35;481-481|41-52;485-486|41-52;668-674|7-7;668-674|16-35;668-674|59-63;679-694|16-35;679-694|59-63;714-714|16-35	highconf	FBgn0027794	FBgn0037602	0.544
7227.FBpp0070242_7227.FBpp0081324	FBpp0070242	FBpp0081324	eIF4E-7	eIF4AIII	20.0	19.3	0.023						no	FBgn0040368	FBgn0037573	0.0
7227.FBpp0070205_7227.FBpp0082867	FBpp0070205	FBpp0082867	CG11417	Ns1	18.3	24.0	0.023						no	FBgn0024364	FBgn0038473	0.0
7227.FBpp0070205_7227.FBpp0079305	FBpp0070205	FBpp0079305	CG11417	CG13097	21.5	6.7	0.194	160-173;177-181;185-186;691-702;714-721	75-85;89-102;364-365;378-387;393-395	57.4	64.4	160-173|89-102;177-181|75-85;185-186|89-102;691-702|378-387;691-702|393-395;714-721|364-365;714-721|378-387	possible	FBgn0024364	FBgn0032051	0.178
7227.FBpp0070242_7227.FBpp0087883	FBpp0070242	FBpp0087883	eIF4E-7	RagC-D	56.0	3.7	0.384	174-193;197-197	217-233;323-344;348-348	69.5	84.2	174-193|217-233;174-193|323-344;174-193|348-348;197-197|323-344	acceptable	FBgn0040368	FBgn0033272	0.343
7227.FBpp0070239_7227.FBpp0305206	FBpp0070239	FBpp0305206	CG3638	CG13377	31.4	11.1	0.15	50-57;61-61;65-65;240-240;244-255;259-259;410-414	11-11;15-37	79.3	55.6	50-57|11-11;50-57|15-37;61-61|15-37;65-65|15-37;240-240|15-37;244-255|15-37;259-259|15-37;410-414|15-37	no	FBgn0261444	FBgn0261446	0.016
7227.FBpp0070242_7227.FBpp0077213	FBpp0070242	FBpp0077213	eIF4E-7	Thor	56.3	1.0	0.693	247-268;275-300;305-305;341-359;398-400	21-30;43-46;50-89	92.3	82.3	247-268|21-30;247-268|43-46;247-268|50-89;275-300|43-46;275-300|50-89;305-305|50-89;341-359|21-30;341-359|50-89;398-400|50-89	highconf	FBgn0040368	FBgn0261560	0.695
7227.FBpp0070234_7227.FBpp0085176	FBpp0070234	FBpp0085176	Atf3	Med	21.2	16.4	0.023	477-477	747-747	27.6	94.2	477-477|747-747	no	FBgn0028550	FBgn0288966	0.0
7227.FBpp0070242_7227.FBpp0071087	FBpp0070242	FBpp0071087	eIF4E-7	RpS6	38.3	6.4	0.057	251-254;283-284	210-210;214-214;218-218;225-225	89.8	86.0	251-254|210-210;251-254|214-214;251-254|218-218;251-254|225-225;283-284|210-210	possible	FBgn0040368	FBgn0261592	0.258
7227.FBpp0070242_7227.FBpp0083195	FBpp0070242	FBpp0083195	eIF4E-7	Nup58	18.8	18.9	0.023						no	FBgn0040368	FBgn0038722	0.0
7227.FBpp0070242_7227.FBpp0078342	FBpp0070242	FBpp0078342	eIF4E-7	Rheb	33.7	14.2	0.162	262-262;304-304;314-317;367-369;374-374;378-378;412-412	120-126;150-153	81.7	78.2	262-262|120-126;262-262|150-153;304-304|120-126;314-317|120-126;367-369|120-126;374-374|120-126;374-374|150-153;378-378|120-126;412-412|120-126	no	FBgn0040368	FBgn0041191	0.0
7227.FBpp0070235_7227.FBpp0086223	FBpp0070235	FBpp0086223	CG11403	Fen1	35.6	13.3	0.024	396-396	20-20	72.9	81.5	396-396|20-20	no	FBgn0026876	FBgn0025832	0.0
7227.FBpp0070242_7227.FBpp0087063	FBpp0070242	FBpp0087063	eIF4E-7	Nup54	18.1	18.0	0.023						no	FBgn0040368	FBgn0033737	0.0
7227.FBpp0070242_7227.FBpp0081491	FBpp0070242	FBpp0081491	eIF4E-7	RagA-B	41.2	10.3	0.191	6-19	185-185;189-196;271-291	47.6	83.1	6-19|185-185;6-19|189-196;6-19|271-291	no	FBgn0040368	FBgn0037647	0.059
7227.FBpp0070235_7227.FBpp0085589	FBpp0070235	FBpp0085589	CG11403	CG11788	16.4	24.3	0.023						no	FBgn0026876	FBgn0034495	0.0
7227.FBpp0070242_7227.FBpp0086294	FBpp0070242	FBpp0086294	eIF4E-7	Nup62	13.0	20.8	0.023						no	FBgn0040368	FBgn0034118	0.0
7227.FBpp0070242_7227.FBpp0072861	FBpp0070242	FBpp0072861	eIF4E-7	CG11486	37.0	3.7	0.482	250-250;259-263;268-268;274-300;305-305;418-424	5-24;381-384;457-461	85.6	63.9	250-250|5-24;259-263|5-24;268-268|5-24;274-300|5-24;305-305|5-24;418-424|381-384;418-424|457-461	acceptable	FBgn0040368	FBgn0035397	0.215
7227.FBpp0070242_7227.FBpp0071303	FBpp0070242	FBpp0071303	eIF4E-7	Lst8	26.8	13.9	0.033	213-217	159-160;190-190;205-208	29.2	88.5	213-217|159-160;213-217|190-190;213-217|205-208	no	FBgn0040368	FBgn0264691	0.0
7227.FBpp0070242_7227.FBpp0082998	FBpp0070242	FBpp0082998	eIF4E-7	Nup43	24.5	16.1	0.027	196-199	289-289;321-323	27.8	91.6	196-199|289-289;196-199|321-323	no	FBgn0040368	FBgn0038609	0.0
7227.FBpp0070242_7227.FBpp0112403	FBpp0070242	FBpp0112403	eIF4E-7	eIF-4B	18.3	16.2	0.023						no	FBgn0040368	FBgn0020660	0.0
7227.FBpp0070242_7227.FBpp0085915	FBpp0070242	FBpp0085915	eIF4E-7	pAbp	15.5	21.5	0.023						no	FBgn0040368	FBgn0265297	0.0
7227.FBpp0070242_7227.FBpp0085703	FBpp0070242	FBpp0085703	eIF4E-7	FK506-bp2	59.3	5.6	0.175	7-20	25-29;36-49;53-60;82-83;88-92;98-100	39.0	76.5	7-20|25-29;7-20|36-49;7-20|53-60;7-20|82-83;7-20|88-92;7-20|98-100	possible	FBgn0040368	FBgn0013954	0.212
7227.FBpp0070242_7227.FBpp0289083	FBpp0070242	FBpp0289083	eIF4E-7	CG5189	24.5	18.6	0.023	283-283	111-111	64.1	73.6	283-283|111-111	no	FBgn0040368	FBgn0034350	0.0
7227.FBpp0070242_7227.FBpp0083801	FBpp0070242	FBpp0083801	eIF4E-7	Sec13	32.8	13.1	0.288	6-12	16-21;60-64;107-111;155-158;216-218;265-271;275-287	35.1	79.3	6-12|16-21;6-12|60-64;6-12|107-111;6-12|155-158;6-12|216-218;6-12|265-271;6-12|275-287	acceptable	FBgn0040368	FBgn0024509	0.0
7227.FBpp0070242_7227.FBpp0074075	FBpp0070242	FBpp0074075	eIF4E-7	eIF-2alpha	15.9	17.2	0.093	304-304;314-316;326-326;330-330;365-378	307-313	88.7	30.2	304-304|307-313;314-316|307-313;326-326|307-313;330-330|307-313;365-378|307-313	no	FBgn0040368	FBgn0261609	0.0
7227.FBpp0070242_7227.FBpp0297292	FBpp0070242	FBpp0297292	eIF4E-7	CG5110	20.8	21.2	0.023						no	FBgn0040368	FBgn0032642	0.0
7227.FBpp0070242_7227.FBpp0071600	FBpp0070242	FBpp0071600	eIF4E-7	Rae1	24.4	16.5	0.023						no	FBgn0040368	FBgn0034646	0.0
7227.FBpp0070242_7227.FBpp0079710	FBpp0070242	FBpp0079710	eIF4E-7	Nup107	20.1	14.8	0.023						no	FBgn0040368	FBgn0027868	0.0
7227.FBpp0070242_7227.FBpp0072908	FBpp0070242	FBpp0072908	eIF4E-7	CG17737	60.3	3.4	0.183	15-22	21-23;49-59;93-101	61.3	83.9	15-22|21-23;15-22|49-59;15-22|93-101	possible	FBgn0040368	FBgn0035423	0.316
7227.FBpp0070242_7227.FBpp0079565	FBpp0070242	FBpp0079565	eIF4E-7	me31B	35.0	9.8	0.127	228-244	279-283;303-317;326-326;370-371	40.2	84.2	228-244|279-283;228-244|303-317;228-244|326-326;228-244|370-371	possible	FBgn0040368	FBgn0004419	0.075
7227.FBpp0070242_7227.FBpp0304887	FBpp0070242	FBpp0304887	eIF4E-7	tral	21.0	13.2	0.287	262-274;302-308;314-317;326-326;365-378;410-418;423-423	472-486	89.3	30.1	262-274|472-486;302-308|472-486;314-317|472-486;326-326|472-486;365-378|472-486;410-418|472-486;423-423|472-486	acceptable	FBgn0040368	FBgn0041775	0.093
7227.FBpp0070242_7227.FBpp0078754	FBpp0070242	FBpp0078754	eIF4E-7	Hel25E	27.2	8.2	0.219	32-39	263-267;388-402;406-410	48.6	90.2	32-39|263-267;32-39|388-402;32-39|406-410	possible	FBgn0040368	FBgn0014189	0.117
7227.FBpp0070242_7227.FBpp0082137	FBpp0070242	FBpp0082137	eIF4E-7	mbo	45.6	6.6	0.188	195-205	278-279;285-285;343-354;414-422;503-507;531-531;535-535	47.7	74.7	195-205|278-279;195-205|285-285;195-205|343-354;195-205|414-422;195-205|503-507;195-205|531-531;195-205|535-535	possible	FBgn0040368	FBgn0026207	0.146
7227.FBpp0070259_7227.FBpp0078007	FBpp0070259	FBpp0078007	dor	Syx7	55.2	4.3	0.434	830-877;895-901;969-973	95-136;192-238	66.1	65.4	830-877|95-136;830-877|192-238;895-901|95-136;969-973|95-136	acceptable	FBgn0000482	FBgn0267849	0.338
7227.FBpp0070242_7227.FBpp0300445	FBpp0070242	FBpp0300445	eIF4E-7	Fmr1	21.4	10.5	0.08	7-7;234-238	122-122;348-348;352-369;388-388	32.0	78.1	7-7|122-122;234-238|348-348;234-238|352-369;234-238|388-388	no	FBgn0040368	FBgn0028734	0.074
7227.FBpp0070242_7227.FBpp0086621	FBpp0070242	FBpp0086621	eIF4E-7	PRAS40	20.5	14.3	0.095	251-254;283-283;287-287;345-354;400-400	532-539	85.2	37.1	251-254|532-539;283-283|532-539;287-287|532-539;345-354|532-539;400-400|532-539	no	FBgn0040368	FBgn0267824	0.015
7227.FBpp0070242_7227.FBpp0302771	FBpp0070242	FBpp0302771	eIF4E-7	4E-T	50.7	1.0	0.69	233-234;246-254;259-278;283-305;314-317;341-359;365-374;378-378;397-400;412-417	5-45;228-229;336-347	89.4	73.6	233-234|5-45;246-254|5-45;259-278|5-45;259-278|336-347;283-305|5-45;283-305|336-347;314-317|336-347;341-359|5-45;341-359|228-229;365-374|336-347;378-378|336-347;397-400|5-45;397-400|228-229;412-417|336-347	highconf	FBgn0040368	FBgn0052016	0.677
7227.FBpp0070242_7227.FBpp0305462	FBpp0070242	FBpp0305462	eIF4E-7	S6k	15.4	21.8	0.023						no	FBgn0040368	FBgn0283472	0.0
7227.FBpp0070242_7227.FBpp0087936	FBpp0070242	FBpp0087936	eIF4E-7	Nup44A	17.8	20.1	0.023						no	FBgn0040368	FBgn0033247	0.0
7227.FBpp0070259_7227.FBpp0075620	FBpp0070259	FBpp0075620	dor	Syx13	19.9	20.0	0.023						no	FBgn0000482	FBgn0036341	0.0
7227.FBpp0070242_7227.FBpp0086098	FBpp0070242	FBpp0086098	eIF4E-7	eIF3-S9	16.4	22.3	0.023						no	FBgn0040368	FBgn0034237	0.0
7227.FBpp0070259_7227.FBpp0072503	FBpp0070259	FBpp0072503	dor	Vti1	30.5	8.3	0.195	785-785;816-831;837-837;841-869	155-155;159-198	62.7	60.0	785-785|159-198;816-831|159-198;837-837|159-198;841-869|155-155;841-869|159-198	possible	FBgn0000482	FBgn0260862	0.138
7227.FBpp0070259_7227.FBpp0073149	FBpp0070259	FBpp0073149	dor	Syx17	26.2	12.6	0.051	853-868	4-14	56.7	59.3	853-868|4-14	no	FBgn0000482	FBgn0035540	0.0
7227.FBpp0070250_7227.FBpp0291369	FBpp0070250	FBpp0291369	inc	Cul3	58.8	1.5	0.616	44-61;69-72;100-112	176-176;180-180;203-203;208-225;273-288	90.2	87.3	44-61|203-203;44-61|208-225;44-61|273-288;69-72|208-225;100-112|176-176;100-112|180-180;100-112|208-225;100-112|273-288	highconf	FBgn0025394	FBgn0261268	0.557
7227.FBpp0070259_7227.FBpp0083891	FBpp0070259	FBpp0083891	dor	Rab7	23.3	20.4	0.023						no	FBgn0000482	FBgn0015795	0.0
7227.FBpp0070259_7227.FBpp0080747	FBpp0070259	FBpp0080747	dor	Rab9	20.2	21.8	0.023						no	FBgn0000482	FBgn0032782	0.0
7227.FBpp0070279_7227.FBpp0082513	FBpp0070279	FBpp0082513	Sta	mRpS10	9.7	22.6	0.023						no	FBgn0003517	FBgn0038307	0.0
7227.FBpp0070259_7227.FBpp0077473	FBpp0070259	FBpp0077473	dor	Rab5	75.0	2.0	0.615	481-490;498-498;521-536;540-540;575-586	29-31;62-68;79-83;90-103;130-134	89.0	89.3	481-490|62-68;481-490|90-103;498-498|90-103;521-536|29-31;521-536|62-68;521-536|79-83;521-536|90-103;540-540|90-103;575-586|79-83;575-586|90-103;575-586|130-134	highconf	FBgn0000482	FBgn0014010	0.504
7227.FBpp0070269_7227.FBpp0077448	FBpp0070269	FBpp0077448	a6	CG9870	21.6	17.0	0.031	406-409	137-137;413-416;420-420	32.3	91.4	406-409|137-137;406-409|413-416;406-409|420-420	no	FBgn0023130	FBgn0031422	0.0
7227.FBpp0070279_7227.FBpp0071087	FBpp0070279	FBpp0071087	Sta	RpS6	10.4	25.5	0.023						no	FBgn0003517	FBgn0261592	0.0
7227.FBpp0070259_7227.FBpp0087203	FBpp0070259	FBpp0087203	dor	Syx6	41.3	3.9	0.563	818-822;830-873;877-879;893-902;911-914;918-918;962-969;973-978;982-1001	21-38;76-92;96-110;238-310	70.0	63.6	818-822|238-310;830-873|76-92;830-873|238-310;877-879|238-310;893-902|238-310;911-914|21-38;911-914|238-310;918-918|21-38;962-969|238-310;973-978|21-38;973-978|238-310;982-1001|21-38;982-1001|76-92;982-1001|96-110	highconf	FBgn0000482	FBgn0037084	0.342
7227.FBpp0070279_7227.FBpp0302537	FBpp0070279	FBpp0302537	Sta	eIF-2gamma	16.2	20.3	0.023						no	FBgn0003517	FBgn0263740	0.0
7227.FBpp0070262_7227.FBpp0070269	FBpp0070262	FBpp0070269	b6	a6	23.8	12.5	0.183	175-178;185-191;204-214;236-236;243-251;265-265;269-271	161-165;170-178	82.2	33.5	175-178|161-165;185-191|161-165;204-214|161-165;204-214|170-178;236-236|170-178;243-251|170-178;265-265|161-165;269-271|161-165	no	FBgn0024897	FBgn0023130	0.012
7227.FBpp0070279_7227.FBpp0076602	FBpp0070279	FBpp0076602	Sta	RpL18	10.2	24.6	0.023						no	FBgn0003517	FBgn0035753	0.0
7227.FBpp0070259_7227.FBpp0084899	FBpp0070259	FBpp0084899	dor	Vps16B	52.3	4.0	0.519	7-15;854-878;900-905;974-975;979-983	103-103;114-127;132-132;143-158;172-185;272-278;310-318;322-322;351-355;359-362	61.2	80.4	7-15|272-278;7-15|310-318;7-15|322-322;7-15|351-355;7-15|359-362;854-878|103-103;854-878|114-127;854-878|132-132;854-878|143-158;854-878|172-185;900-905|143-158;900-905|172-185;974-975|143-158;974-975|172-185;979-983|172-185	highconf	FBgn0000482	FBgn0039702	0.259
7227.FBpp0070259_7227.FBpp0071049	FBpp0070259	FBpp0071049	dor	Ykt6	28.1	21.3	0.023						no	FBgn0000482	FBgn0260858	0.0
7227.FBpp0070279_7227.FBpp0111290	FBpp0070279	FBpp0111290	Sta	RpS28-like	31.7	11.7	0.231	80-80;99-113;163-164;181-188;199-203;228-228	5-7;26-26;31-42;55-60	79.5	48.1	80-80|31-42;99-113|5-7;99-113|31-42;99-113|55-60;163-164|31-42;163-164|55-60;181-188|26-26;181-188|31-42;199-203|31-42;199-203|55-60;228-228|55-60	acceptable	FBgn0003517	FBgn0085211	0.068
7227.FBpp0070279_7227.FBpp0071766	FBpp0070279	FBpp0071766	Sta	RpS16	10.7	24.9	0.023						no	FBgn0003517	FBgn0034743	0.0
7227.FBpp0070279_7227.FBpp0079328	FBpp0070279	FBpp0079328	Sta	RpS13	11.3	22.3	0.023						no	FBgn0003517	FBgn0010265	0.0
7227.FBpp0070279_7227.FBpp0081822	FBpp0070279	FBpp0081822	Sta	RpL3	35.6	11.5	0.201	178-187;197-201	5-6;238-241	92.2	82.9	178-187|5-6;178-187|238-241;197-201|5-6;197-201|238-241	no	FBgn0003517	FBgn0020910	0.0
7227.FBpp0070259_7227.FBpp0073036	FBpp0070259	FBpp0073036	dor	Ccz1	25.2	21.6	0.023						no	FBgn0000482	FBgn0035470	0.0
7227.FBpp0070279_7227.FBpp0088441	FBpp0070279	FBpp0088441	Sta	RpS7	41.6	5.6	0.367	42-44;76-80;96-103;176-187;197-205	137-155;186-186	81.9	62.7	42-44|137-155;76-80|137-155;96-103|137-155;176-187|137-155;197-205|137-155;197-205|186-186	acceptable	FBgn0003517	FBgn0039757	0.213
7227.FBpp0070279_7227.FBpp0291653	FBpp0070279	FBpp0291653	Sta	RpL30	8.7	25.4	0.023						no	FBgn0003517	FBgn0086710	0.0
7227.FBpp0070279_7227.FBpp0087115	FBpp0070279	FBpp0087115	Sta	RpS11	49.4	3.2	0.244	177-187;197-201	93-97	93.3	85.1	177-187|93-97;197-201|93-97	acceptable	FBgn0003517	FBgn0033699	0.372
7227.FBpp0070279_7227.FBpp0081384	FBpp0070279	FBpp0081384	Sta	mRpL19	12.7	21.0	0.023						no	FBgn0003517	FBgn0037608	0.0
7227.FBpp0070279_7227.FBpp0300615	FBpp0070279	FBpp0300615	Sta	RpS3A	53.8	5.2	0.306	55-67;83-83;212-212;216-216;242-255	21-30;46-48;68-68	84.7	72.5	55-67|21-30;55-67|46-48;83-83|68-68;212-212|21-30;216-216|21-30;242-255|21-30	acceptable	FBgn0003517	FBgn0017545	0.215
7227.FBpp0070259_7227.FBpp0088416	FBpp0070259	FBpp0088416	dor	Vamp7	52.3	4.5	0.141	7-19	1-4;20-35;47-52;65-67;144-144	46.5	73.0	7-19|1-4;7-19|20-35;7-19|47-52;7-19|65-67;7-19|144-144	possible	FBgn0000482	FBgn0266186	0.283
7227.FBpp0070279_7227.FBpp0078416	FBpp0070279	FBpp0078416	Sta	RpL35A	18.4	17.1	0.023						no	FBgn0003517	FBgn0037328	0.0
7227.FBpp0070279_7227.FBpp0306232	FBpp0070279	FBpp0306232	Sta	RpLP0	11.6	23.9	0.023						no	FBgn0003517	FBgn0000100	0.0
7227.FBpp0070279_7227.FBpp0086269	FBpp0070279	FBpp0086269	Sta	RpS15	10.9	22.7	0.023						no	FBgn0003517	FBgn0034138	0.0
7227.FBpp0070279_7227.FBpp0078689	FBpp0070279	FBpp0078689	Sta	Trip1	13.9	23.6	0.023						no	FBgn0003517	FBgn0015834	0.0
7227.FBpp0070279_7227.FBpp0099686	FBpp0070279	FBpp0099686	Sta	RpS8	33.7	10.5	0.399	112-116;152-163;178-186;199-199	1-4;24-34;42-47;56-58	82.4	80.0	112-116|42-47;152-163|24-34;152-163|42-47;152-163|56-58;178-186|1-4;178-186|24-34;199-199|1-4	acceptable	FBgn0003517	FBgn0039713	0.048
7227.FBpp0070279_7227.FBpp0075612	FBpp0070279	FBpp0075612	Sta	RpS12	11.7	21.6	0.023						no	FBgn0003517	FBgn0286213	0.0
7227.FBpp0070279_7227.FBpp0079168	FBpp0070279	FBpp0079168	Sta	RpL36A	63.9	3.1	0.289	112-116;154-155;159-163	3-11;16-18;68-68;79-79;83-83;95-95	86.6	87.7	112-116|3-11;112-116|16-18;154-155|3-11;154-155|68-68;154-155|83-83;154-155|95-95;159-163|3-11;159-163|16-18;159-163|79-79	acceptable	FBgn0003517	FBgn0031980	0.423
7227.FBpp0070279_7227.FBpp0291581	FBpp0070279	FBpp0291581	Sta	CG17490	22.5	16.1	0.023						no	FBgn0003517	FBgn0040009	0.0
7227.FBpp0070279_7227.FBpp0087475	FBpp0070279	FBpp0087475	Sta	Adam	21.2	11.2	0.193	53-53;58-62;67-68;82-85;91-99	107-119	88.4	48.1	53-53|107-119;58-62|107-119;67-68|107-119;82-85|107-119;91-99|107-119	no	FBgn0003517	FBgn0027619	0.053
7227.FBpp0070279_7227.FBpp0071808	FBpp0070279	FBpp0071808	Sta	RpL23	17.0	17.8	0.023						no	FBgn0003517	FBgn0010078	0.0
7227.FBpp0070279_7227.FBpp0076238	FBpp0070279	FBpp0076238	Sta	mRpL12	13.9	20.1	0.023						no	FBgn0003517	FBgn0011787	0.0
7227.FBpp0070279_7227.FBpp0303780	FBpp0070279	FBpp0303780	Sta	RpL27	46.0	10.6	0.092	79-80;99-103;107-110;186-186;201-202	12-15;81-84;132-135	84.1	56.0	79-80|132-135;99-103|12-15;99-103|132-135;107-110|81-84;186-186|12-15;186-186|81-84;201-202|12-15;201-202|81-84	no	FBgn0003517	FBgn0039359	0.034
7227.FBpp0070279_7227.FBpp0087608	FBpp0070279	FBpp0087608	Sta	RpL31	10.0	24.9	0.023						no	FBgn0003517	FBgn0285949	0.0
7227.FBpp0070279_7227.FBpp0085193	FBpp0070279	FBpp0085193	Sta	F2	38.6	11.2	0.196	75-76;103-116;159-163;180-187;197-202	15-22;47-75;91-100	75.3	48.8	75-76|47-75;103-116|47-75;103-116|91-100;159-163|47-75;159-163|91-100;180-187|15-22;180-187|47-75;180-187|91-100;197-202|47-75	no	FBgn0003517	FBgn0000557	0.041
7227.FBpp0070279_7227.FBpp0078667	FBpp0070279	FBpp0078667	Sta	eIF-3p40	15.3	21.4	0.023						no	FBgn0003517	FBgn0022023	0.0
7227.FBpp0070279_7227.FBpp0076207	FBpp0070279	FBpp0076207	Sta	RpS17	72.7	1.4	0.683	53-68;82-86;91-96;128-136;212-212;216-216;241-248;256-260	77-117	93.7	90.7	53-68|77-117;82-86|77-117;91-96|77-117;128-136|77-117;212-212|77-117;216-216|77-117;241-248|77-117;256-260|77-117	highconf	FBgn0003517	FBgn0005533	0.556
7227.FBpp0070279_7227.FBpp0303680	FBpp0070279	FBpp0303680	Sta	Rack1	60.7	5.6	0.537	251-269;305-307	15-17;36-36;65-66;84-84;110-110;126-128;149-151;171-173;195-195;202-207;213-213;242-248;262-263;282-283;304-306	64.1	91.7	251-269|15-17;251-269|36-36;251-269|65-66;251-269|84-84;251-269|110-110;251-269|126-128;251-269|149-151;251-269|171-173;251-269|195-195;251-269|213-213;251-269|282-283;251-269|304-306;305-307|202-207;305-307|242-248;305-307|262-263	highconf	FBgn0003517	FBgn0020618	0.296
7227.FBpp0070279_7227.FBpp0084959	FBpp0070279	FBpp0084959	Sta	RpL32	11.8	21.1	0.023						no	FBgn0003517	FBgn0002626	0.0
7227.FBpp0070279_7227.FBpp0070940	FBpp0070279	FBpp0070940	Sta	RpL17	34.6	10.8	0.16	70-72;87-89;123-125;172-172;209-209	42-42;103-111;155-155	84.0	73.8	70-72|42-42;70-72|103-111;70-72|155-155;87-89|103-111;87-89|155-155;123-125|103-111;172-172|103-111;209-209|103-111	no	FBgn0003517	FBgn0029897	0.053
7227.FBpp0070279_7227.FBpp0075618	FBpp0070279	FBpp0075618	Sta	RpS4	15.5	19.2	0.023	182-182	2-2	82.4	53.4	182-182|2-2	no	FBgn0003517	FBgn0011284	0.0
7227.FBpp0070279_7227.FBpp0072957	FBpp0070279	FBpp0072957	Sta	RpL28	53.6	5.1	0.419	76-80;100-112;163-164;184-188;197-203	1-15;75-75	88.4	71.2	76-80|1-15;76-80|75-75;100-112|1-15;163-164|1-15;184-188|1-15;197-203|1-15	acceptable	FBgn0003517	FBgn0035422	0.215
7227.FBpp0070279_7227.FBpp0085166	FBpp0070279	FBpp0085166	Sta	RpL6	14.9	19.2	0.023						no	FBgn0003517	FBgn0039857	0.0
7227.FBpp0070279_7227.FBpp0079484	FBpp0070279	FBpp0079484	Sta	RpL13	31.2	11.8	0.054	73-78	16-19	89.7	80.2	73-78|16-19	no	FBgn0003517	FBgn0011272	0.019
7227.FBpp0070279_7227.FBpp0080641	FBpp0070279	FBpp0080641	Sta	RpS26	20.9	16.3	0.043	106-110;184-186;201-201	65-69	80.8	60.1	106-110|65-69;184-186|65-69;201-201|65-69	no	FBgn0003517	FBgn0261597	0.0
7227.FBpp0070279_7227.FBpp0086701	FBpp0070279	FBpp0086701	Sta	RpS23	61.1	4.5	0.422	41-48;82-82;95-99;103-112;116-116;161-164;184-186;202-202	11-11;15-22;30-45;76-79	79.1	74.5	41-48|15-22;41-48|30-45;82-82|11-11;95-99|15-22;103-112|15-22;103-112|30-45;103-112|76-79;116-116|76-79;161-164|30-45;161-164|76-79;184-186|30-45;202-202|30-45	acceptable	FBgn0003517	FBgn0033912	0.281
7227.FBpp0070279_7227.FBpp0089424	FBpp0070279	FBpp0089424	Sta	RpLP2	19.9	15.4	0.023	93-93	111-111	89.2	35.4	93-93|111-111	no	FBgn0003517	FBgn0003274	0.0
7227.FBpp0070279_7227.FBpp0079752	FBpp0070279	FBpp0079752	Sta	RpL9	25.6	12.3	0.023						no	FBgn0003517	FBgn0015756	0.0
7227.FBpp0070279_7227.FBpp0077159	FBpp0070279	FBpp0077159	Sta	RpL40	44.8	4.3	0.366	42-46;74-80;100-112;116-116;161-164;180-187;197-202	74-93;97-105;118-124	80.3	53.3	42-46|74-93;74-80|74-93;74-80|97-105;100-112|74-93;100-112|97-105;116-116|118-124;161-164|74-93;161-164|118-124;180-187|74-93;180-187|97-105;180-187|118-124;197-202|74-93;197-202|97-105;197-202|118-124	acceptable	FBgn0003517	FBgn0003941	0.356
7227.FBpp0070279_7227.FBpp0084242	FBpp0070279	FBpp0084242	Sta	RpS27	10.8	24.5	0.023						no	FBgn0003517	FBgn0039300	0.0
7227.FBpp0070279_7227.FBpp0071587	FBpp0070279	FBpp0071587	Sta	CG10306	14.4	21.3	0.023						no	FBgn0003517	FBgn0034654	0.0
7227.FBpp0070279_7227.FBpp0083905	FBpp0070279	FBpp0083905	Sta	RpS19b	40.0	10.2	0.271	148-158;175-182;198-199	35-38;43-50;84-87	81.4	78.7	148-158|35-38;148-158|43-50;175-182|35-38;175-182|43-50;175-182|84-87;198-199|84-87	acceptable	FBgn0003517	FBgn0039129	0.037
7227.FBpp0070279_7227.FBpp0302563	FBpp0070279	FBpp0302563	Sta	mRpL17	15.1	18.9	0.023						no	FBgn0003517	FBgn0035122	0.0
7227.FBpp0070279_7227.FBpp0301570	FBpp0070279	FBpp0301570	Sta	eIF5B	18.6	24.1	0.023						no	FBgn0003517	FBgn0026259	0.0
7227.FBpp0070279_7227.FBpp0305182	FBpp0070279	FBpp0305182	Sta	EF2	16.1	23.7	0.023						no	FBgn0003517	FBgn0000559	0.0
7227.FBpp0070279_7227.FBpp0099610	FBpp0070279	FBpp0099610	Sta	RpL41	25.3	17.3	0.023	179-179	8-8	88.1	50.4	179-179|8-8	no	FBgn0003517	FBgn0066084	0.0
7227.FBpp0070279_7227.FBpp0076152	FBpp0070279	FBpp0076152	Sta	RpS9	10.7	23.1	0.023						no	FBgn0003517	FBgn0010408	0.0
7227.FBpp0070279_7227.FBpp0073623	FBpp0070279	FBpp0073623	Sta	RpS15Aa	78.0	2.5	0.56	79-79;149-154;159-161;175-187;198-201	6-6;31-36;56-56;78-82;105-110;122-126	89.1	86.0	79-79|56-56;149-154|78-82;149-154|105-110;149-154|122-126;159-161|78-82;159-161|122-126;175-187|6-6;175-187|31-36;175-187|78-82;175-187|105-110;175-187|122-126;198-201|31-36	highconf	FBgn0003517	FBgn0010198	0.476
7227.FBpp0070279_7227.FBpp0077309	FBpp0070279	FBpp0077309	Sta	RpS21	81.8	0.9	0.705	42-51;75-80;93-110;163-164;180-188;197-204;227-234	15-15;24-24;28-46;50-83	92.2	92.6	42-51|28-46;42-51|50-83;75-80|50-83;93-110|28-46;93-110|50-83;163-164|28-46;180-188|15-15;180-188|24-24;180-188|28-46;180-188|50-83;197-204|28-46;197-204|50-83;227-234|28-46	highconf	FBgn0003517	FBgn0015521	0.729
7227.FBpp0070279_7227.FBpp0072081	FBpp0070279	FBpp0072081	Sta	eIF-5A	12.1	23.2	0.023						no	FBgn0003517	FBgn0285952	0.0
7227.FBpp0070279_7227.FBpp0304879	FBpp0070279	FBpp0304879	Sta	RpL5	17.4	17.1	0.023						no	FBgn0003517	FBgn0064225	0.0
7227.FBpp0070279_7227.FBpp0305165	FBpp0070279	FBpp0305165	Sta	Ef1beta	58.2	2.0	0.534	41-47;75-80;100-110;163-164;181-187;197-203;228-228	142-149;177-185;205-208;212-217	80.5	85.0	41-47|142-149;75-80|142-149;75-80|205-208;75-80|212-217;100-110|142-149;100-110|177-185;100-110|212-217;163-164|177-185;181-187|142-149;181-187|177-185;181-187|212-217;197-203|142-149;197-203|177-185;197-203|212-217;228-228|177-185	highconf	FBgn0003517	FBgn0028737	0.56
7227.FBpp0070279_7227.FBpp0081614	FBpp0070279	FBpp0081614	Sta	RpS29	27.8	13.4	0.073	103-103;107-111;183-186;199-202	3-7;17-17;27-27	87.3	52.1	103-103|3-7;107-111|3-7;183-186|3-7;183-186|27-27;199-202|3-7;199-202|17-17	no	FBgn0003517	FBgn0261599	0.0
7227.FBpp0070279_7227.FBpp0086013	FBpp0070279	FBpp0086013	Sta	eIF3-S8	15.3	26.3	0.023						no	FBgn0003517	FBgn0034258	0.0
7227.FBpp0070279_7227.FBpp0081820	FBpp0070279	FBpp0081820	Sta	Tctp	17.2	16.0	0.023						no	FBgn0003517	FBgn0037874	0.0
7227.FBpp0070279_7227.FBpp0073144	FBpp0070279	FBpp0073144	Sta	mRpS6	10.8	21.4	0.023						no	FBgn0003517	FBgn0035534	0.0
7227.FBpp0070279_7227.FBpp0077141	FBpp0070279	FBpp0077141	Sta	mRpL27	9.8	26.3	0.023						no	FBgn0003517	FBgn0053002	0.0
7227.FBpp0070279_7227.FBpp0086098	FBpp0070279	FBpp0086098	Sta	eIF3-S9	30.4	11.7	0.196	297-302	188-189;207-213;228-232;236-236;243-250	35.9	90.1	297-302|188-189;297-302|207-213;297-302|228-232;297-302|236-236;297-302|243-250	no	FBgn0003517	FBgn0034237	0.013
7227.FBpp0070279_7227.FBpp0070877	FBpp0070279	FBpp0070877	Sta	RpL7A	33.4	8.6	0.086	45-51;106-106;227-228;234-234	34-40	80.7	69.3	45-51|34-40;106-106|34-40;227-228|34-40;234-234|34-40	possible	FBgn0003517	FBgn0014026	0.143
7227.FBpp0070279_7227.FBpp0071846	FBpp0070279	FBpp0071846	Sta	RpS24	37.9	8.5	0.392	59-64;212-212;216-216;241-246;252-265	14-16;21-25;59-67;73-75;88-91	75.3	83.2	59-64|59-67;212-212|59-67;216-216|59-67;241-246|59-67;252-265|14-16;252-265|21-25;252-265|59-67;252-265|73-75;252-265|88-91	acceptable	FBgn0003517	FBgn0261596	0.108
7227.FBpp0070279_7227.FBpp0305828	FBpp0070279	FBpp0305828	Sta	ATPsynbeta	74.3	2.3	0.433	151-155;159-163;180-185;198-199	190-193;221-228;255-256;262-262;296-296;300-300;370-370	88.8	85.4	151-155|221-228;151-155|255-256;151-155|262-262;151-155|296-296;151-155|300-300;159-163|221-228;159-163|255-256;180-185|190-193;180-185|221-228;180-185|370-370;198-199|370-370	acceptable	FBgn0003517	FBgn0010217	0.507
7227.FBpp0070279_7227.FBpp0305426	FBpp0070279	FBpp0305426	Sta	mRpL21	10.9	23.5	0.023						no	FBgn0003517	FBgn0036853	0.0
7227.FBpp0070279_7227.FBpp0306039	FBpp0070279	FBpp0306039	Sta	RpL10	11.6	26.4	0.023						no	FBgn0003517	FBgn0024733	0.0
7227.FBpp0070279_7227.FBpp0084345	FBpp0070279	FBpp0084345	Sta	RpL34a	12.2	21.2	0.023						no	FBgn0003517	FBgn0039406	0.0
7227.FBpp0070279_7227.FBpp0074180	FBpp0070279	FBpp0074180	Sta	RpS5a	12.2	23.8	0.023						no	FBgn0003517	FBgn0002590	0.0
7227.FBpp0070279_7227.FBpp0079542	FBpp0070279	FBpp0079542	Sta	eEF1delta	61.6	1.5	0.573	41-47;75-80;100-111;163-164;181-187;197-203	176-184;211-217;239-242;246-251	82.5	89.1	41-47|176-184;75-80|176-184;75-80|239-242;75-80|246-251;100-111|176-184;100-111|211-217;100-111|246-251;163-164|211-217;181-187|176-184;181-187|211-217;181-187|246-251;197-203|176-184;197-203|211-217;197-203|246-251	highconf	FBgn0003517	FBgn0032198	0.639
7227.FBpp0070279_7227.FBpp0086498	FBpp0070279	FBpp0086498	Sta	CG11808	13.0	20.4	0.023						no	FBgn0003517	FBgn0034000	0.0
7227.FBpp0070279_7227.FBpp0300652	FBpp0070279	FBpp0300652	Sta	RpL15	81.1	1.5	0.583	111-111;116-116;151-155;159-164;182-187;199-201	20-32;65-68;72-72;123-127	94.1	94.2	111-111|20-32;116-116|20-32;151-155|20-32;151-155|65-68;151-155|72-72;151-155|123-127;159-164|20-32;159-164|65-68;159-164|123-127;182-187|20-32;182-187|123-127;199-201|20-32	highconf	FBgn0003517	FBgn0028697	0.608
7227.FBpp0070279_7227.FBpp0081845	FBpp0070279	FBpp0081845	Sta	RpS25	48.9	4.8	0.199	42-44;103-103;107-107;151-154;159-163;177-187;199-202	39-51;79-81	78.9	48.4	42-44|39-51;103-103|39-51;107-107|39-51;151-154|39-51;159-163|39-51;159-163|79-81;177-187|39-51;177-187|79-81;199-202|39-51;199-202|79-81	possible	FBgn0003517	FBgn0086472	0.31
7227.FBpp0070279_7227.FBpp0072312	FBpp0070279	FBpp0072312	Sta	RpL19	29.3	14.4	0.037	132-135	45-49	87.5	81.8	132-135|45-49	no	FBgn0003517	FBgn0285950	0.0
7227.FBpp0070279_7227.FBpp0086103	FBpp0070279	FBpp0086103	Sta	RpL18A	79.3	1.7	0.592	116-116;151-155;159-163;178-187;199-201	84-95;112-119;138-141	93.0	93.0	116-116|112-119;151-155|84-95;151-155|138-141;159-163|84-95;159-163|112-119;159-163|138-141;178-187|84-95;178-187|112-119;199-201|84-95	highconf	FBgn0003517	FBgn0010409	0.6
7227.FBpp0070279_7227.FBpp0071518	FBpp0070279	FBpp0071518	Sta	RpL29	54.4	3.3	0.42	55-55;59-65;212-212;216-216;237-248;252-252;256-256	26-30;34-51;56-56	87.8	76.5	55-55|34-51;55-55|56-56;59-65|34-51;212-212|34-51;216-216|34-51;237-248|26-30;237-248|34-51;252-252|34-51;256-256|34-51	acceptable	FBgn0003517	FBgn0016726	0.395
7227.FBpp0070279_7227.FBpp0076458	FBpp0070279	FBpp0076458	Sta	mRpL36	11.2	21.5	0.023						no	FBgn0003517	FBgn0042112	0.0
7227.FBpp0070279_7227.FBpp0081263	FBpp0070279	FBpp0081263	Sta	mRpS9	12.0	23.6	0.023						no	FBgn0003517	FBgn0037529	0.0
7227.FBpp0070279_7227.FBpp0072083	FBpp0070279	FBpp0072083	Sta	RpL12	63.1	4.3	0.394	145-156;174-185;199-201	1-5;9-11;26-38;67-67	88.5	71.9	145-156|26-38;145-156|67-67;174-185|1-5;174-185|9-11;174-185|26-38;199-201|1-5	acceptable	FBgn0003517	FBgn0034968	0.305
7227.FBpp0070279_7227.FBpp0082483	FBpp0070279	FBpp0082483	Sta	RpL10Aa	12.7	23.7	0.023						no	FBgn0003517	FBgn0038281	0.0
7227.FBpp0070279_7227.FBpp0079536	FBpp0070279	FBpp0079536	Sta	RpL7	68.7	2.5	0.49	112-112;149-155;159-163;179-185	98-102;118-122;215-228	87.2	87.2	112-112|215-228;149-155|98-102;149-155|118-122;149-155|215-228;159-163|118-122;159-163|215-228;179-185|98-102;179-185|118-122;179-185|215-228	acceptable	FBgn0003517	FBgn0005593	0.486
7227.FBpp0070279_7227.FBpp0072908	FBpp0070279	FBpp0072908	Sta	CG17737	13.5	20.0	0.023						no	FBgn0003517	FBgn0035423	0.0
7227.FBpp0070279_7227.FBpp0071302	FBpp0070279	FBpp0071302	Sta	Aats-lys	17.7	17.2	0.29	1-7	294-295;339-339;352-353;458-465;469-470;478-481;485-485;501-513;566-567	24.5	94.5	1-7|294-295;1-7|339-339;1-7|352-353;1-7|458-465;1-7|469-470;1-7|478-481;1-7|485-485;1-7|501-513;1-7|566-567	acceptable	FBgn0003517	FBgn0027084	0.0
7227.FBpp0070279_7227.FBpp0070430	FBpp0070279	FBpp0070430	Sta	CG8636	50.2	3.4	0.264	40-51;75-80;100-106;197-198	92-106	79.4	70.3	40-51|92-106;75-80|92-106;100-106|92-106;197-198|92-106	acceptable	FBgn0003517	FBgn0029629	0.421
7227.FBpp0070279_7227.FBpp0085585	FBpp0070279	FBpp0085585	Sta	RpS18	12.2	24.0	0.023						no	FBgn0003517	FBgn0010411	0.0
7227.FBpp0070279_7227.FBpp0079880	FBpp0070279	FBpp0079880	Sta	RpL7-like	11.8	23.9	0.023						no	FBgn0003517	FBgn0032404	0.0
7227.FBpp0070279_7227.FBpp0072094	FBpp0070279	FBpp0072094	Sta	RpL39	27.3	14.8	0.101	180-186;197-200	20-25;41-42	82.2	64.5	180-186|20-25;180-186|41-42;197-200|20-25	no	FBgn0003517	FBgn0023170	0.0
7227.FBpp0070279_7227.FBpp0084761	FBpp0070279	FBpp0084761	Sta	Ef1gamma	47.7	6.2	0.328	113-116;154-163;183-184	143-147;151-152;184-194	79.9	89.5	113-116|151-152;154-163|143-147;154-163|151-152;154-163|184-194;183-184|143-147;183-184|184-194	acceptable	FBgn0003517	FBgn0029176	0.271
7227.FBpp0070279_7227.FBpp0086705	FBpp0070279	FBpp0086705	Sta	Tango7	13.6	25.0	0.023						no	FBgn0003517	FBgn0033902	0.0
7227.FBpp0070279_7227.FBpp0079500	FBpp0070279	FBpp0079500	Sta	RpS2	72.3	1.7	0.521	110-116;151-154;159-163;182-184	46-51;67-73;143-143;247-257	91.9	90.9	110-116|46-51;110-116|247-257;151-154|46-51;151-154|67-73;151-154|143-143;159-163|46-51;159-163|67-73;159-163|247-257;182-184|67-73	highconf	FBgn0003517	FBgn0004867	0.611
7227.FBpp0070279_7227.FBpp0110412	FBpp0070279	FBpp0110412	Sta	RpL38	75.1	3.3	0.38	154-154;161-161;178-187;198-201	6-16;49-59	88.1	87.8	154-154|49-59;161-161|49-59;178-187|6-16;178-187|49-59;198-201|6-16	acceptable	FBgn0003517	FBgn0040007	0.384
7227.FBpp0070279_7227.FBpp0305858	FBpp0070279	FBpp0305858	Sta	RpL26	10.3	23.8	0.023						no	FBgn0003517	FBgn0036825	0.0
7227.FBpp0070279_7227.FBpp0084966	FBpp0070279	FBpp0084966	Sta	RpS28a	24.1	15.5	0.05	107-107;181-181;186-187;199-201	17-17;22-24;39-40	81.3	54.1	107-107|17-17;181-181|39-40;186-187|22-24;186-187|39-40;199-201|22-24;199-201|39-40	no	FBgn0003517	FBgn0039739	0.0
7227.FBpp0070279_7227.FBpp0302048	FBpp0070279	FBpp0302048	Sta	MRpS16	38.5	12.1	0.27	152-154;161-161;177-184;197-199	2-6;25-34;51-61;68-68	79.0	73.6	152-154|25-34;161-161|51-61;177-184|2-6;177-184|25-34;177-184|51-61;177-184|68-68;197-199|2-6	acceptable	FBgn0003517	FBgn0033907	0.013
7227.FBpp0070279_7227.FBpp0080102	FBpp0070279	FBpp0080102	Sta	RpL24	43.1	3.8	0.065	74-76;198-198	23-27	91.7	82.3	74-76|23-27;198-198|23-27	possible	FBgn0003517	FBgn0032518	0.386
7227.FBpp0070279_7227.FBpp0072687	FBpp0070279	FBpp0072687	Sta	RpL23A	10.7	25.4	0.023						no	FBgn0003517	FBgn0026372	0.0
7227.FBpp0070279_7227.FBpp0303728	FBpp0070279	FBpp0303728	Sta	RpL21	11.1	25.4	0.023						no	FBgn0003517	FBgn0032987	0.0
7227.FBpp0070279_7227.FBpp0078532	FBpp0070279	FBpp0078532	Sta	CG9769	11.3	23.0	0.023						no	FBgn0003517	FBgn0037270	0.0
7227.FBpp0070279_7227.FBpp0076359	FBpp0070279	FBpp0076359	Sta	RpL14	53.2	3.6	0.456	44-44;75-80;100-100;177-187;197-204	101-118	88.5	84.1	44-44|101-118;75-80|101-118;100-100|101-118;177-187|101-118;197-204|101-118	acceptable	FBgn0003517	FBgn0017579	0.349
7227.FBpp0070279_7227.FBpp0304265	FBpp0070279	FBpp0304265	Sta	RpLP1	23.5	11.3	0.088	58-58;62-62;67-67;82-82;91-99	109-112	89.5	41.3	58-58|109-112;62-62|109-112;67-67|109-112;82-82|109-112;91-99|109-112	no	FBgn0003517	FBgn0002593	0.047
7227.FBpp0070279_7227.FBpp0084617	FBpp0070279	FBpp0084617	Sta	RpL4	40.8	5.6	0.17	148-155;175-175;179-182	70-78	88.8	81.2	148-155|70-78;175-175|70-78;179-182|70-78	possible	FBgn0003517	FBgn0003279	0.27
7227.FBpp0070279_7227.FBpp0083371	FBpp0070279	FBpp0083371	Sta	RpS20	17.1	17.7	0.023						no	FBgn0003517	FBgn0019936	0.0
7227.FBpp0070279_7227.FBpp0075104	FBpp0070279	FBpp0075104	Sta	Int6	30.3	11.9	0.224	305-309	14-17;133-138;149-149;165-173;206-210;214-214	32.1	94.2	305-309|14-17;305-309|133-138;305-309|149-149;305-309|165-173;305-309|206-210;305-309|214-214	no	FBgn0003517	FBgn0025582	0.033
7227.FBpp0070279_7227.FBpp0082994	FBpp0070279	FBpp0082994	Sta	eIF-1A	11.1	25.0	0.023						no	FBgn0003517	FBgn0026250	0.0
7227.FBpp0070279_7227.FBpp0077142	FBpp0070279	FBpp0077142	Sta	RpL27A	39.3	8.6	0.525	103-111;152-155;163-165;177-188;199-202	31-39;53-64	89.6	78.0	103-111|53-64;152-155|31-39;152-155|53-64;163-165|53-64;177-188|31-39;177-188|53-64;199-202|53-64	highconf	FBgn0003517	FBgn0285948	0.102
7227.FBpp0070279_7227.FBpp0083802	FBpp0070279	FBpp0083802	Sta	RpS3	71.8	2.0	0.467	78-78;122-127;143-148;171-175;250-254;258-261	10-10;159-167;203-203;207-218	86.0	85.4	78-78|10-10;122-127|159-167;122-127|207-218;143-148|159-167;143-148|207-218;171-175|159-167;250-254|203-203;250-254|207-218;258-261|207-218	acceptable	FBgn0003517	FBgn0002622	0.558
7227.FBpp0070279_7227.FBpp0071052	FBpp0070279	FBpp0071052	Sta	RpS14b	12.9	21.9	0.023						no	FBgn0003517	FBgn0004404	0.0
7227.FBpp0070279_7227.FBpp0304503	FBpp0070279	FBpp0304503	Sta	mRpS7	10.7	24.0	0.023						no	FBgn0003517	FBgn0032236	0.0
7227.FBpp0070279_7227.FBpp0085717	FBpp0070279	FBpp0085717	Sta	RpL11	24.0	17.0	0.023						no	FBgn0003517	FBgn0013325	0.0
7227.FBpp0070279_7227.FBpp0074500	FBpp0070279	FBpp0074500	Sta	RpS10b	25.8	10.7	0.225	103-103;107-110;116-116;162-164;183-188;201-202	25-25;60-63	89.6	76.2	103-103|60-63;107-110|60-63;116-116|60-63;162-164|60-63;183-188|25-25;183-188|60-63;201-202|60-63	no	FBgn0003517	FBgn0285947	0.067
7227.FBpp0070279_7227.FBpp0083376	FBpp0070279	FBpp0083376	Sta	RpS30	57.7	1.6	0.587	45-51;106-116;154-154;161-164;183-187;201-202;227-230;234-234	6-6;41-49;62-78	89.9	82.0	45-51|6-6;45-51|41-49;45-51|62-78;106-116|41-49;106-116|62-78;154-154|62-78;161-164|62-78;183-187|62-78;201-202|62-78;227-230|41-49;234-234|41-49	highconf	FBgn0003517	FBgn0038834	0.603
7227.FBpp0070279_7227.FBpp0071958	FBpp0070279	FBpp0071958	Sta	RpL22-like	13.1	20.1	0.023						no	FBgn0003517	FBgn0034837	0.0
7227.FBpp0070279_7227.FBpp0291726	FBpp0070279	FBpp0291726	Sta	RpL37A	69.5	2.8	0.518	76-76;151-154;159-161;178-187;197-201	1-19;23-23	91.4	82.4	76-76|1-19;151-154|1-19;159-161|1-19;178-187|1-19;178-187|23-23;197-201|1-19	highconf	FBgn0003517	FBgn0261608	0.435
7227.FBpp0070279_7227.FBpp0076284	FBpp0070279	FBpp0076284	Sta	pix	25.6	15.8	0.023						no	FBgn0003517	FBgn0086706	0.0
7227.FBpp0070279_7227.FBpp0081879	FBpp0070279	FBpp0081879	Sta	RpL24-like	26.3	15.1	0.053	78-78;82-83;96-96	70-77	91.9	78.5	78-78|70-77;82-83|70-77;96-96|70-77	no	FBgn0003517	FBgn0037899	0.0
7227.FBpp0070279_7227.FBpp0075754	FBpp0070279	FBpp0075754	Sta	CG5642	14.5	21.2	0.023						no	FBgn0003517	FBgn0036258	0.0
7227.FBpp0070279_7227.FBpp0074075	FBpp0070279	FBpp0074075	Sta	eIF-2alpha	10.8	24.1	0.023						no	FBgn0003517	FBgn0261609	0.0
7227.FBpp0070279_7227.FBpp0084150	FBpp0070279	FBpp0084150	Sta	vig2	16.9	20.0	0.023						no	FBgn0003517	FBgn0046214	0.0
7227.FBpp0070283_7227.FBpp0086649	FBpp0070283	FBpp0086649	O-fut2	O-fut1	16.9	22.1	0.023						no	FBgn0027791	FBgn0033901	0.0
7227.FBpp0070280_7227.FBpp0071431	FBpp0070280	FBpp0071431	Rab27	Rph	74.0	1.6	0.632	8-19;50-56;60-60;64-75;80-96;124-125;129-129;183-206	14-27;31-31;37-72;89-89;106-110;119-126;131-133;139-157;494-498;522-531;559-559;595-597;633-633	70.3	73.1	8-19|14-27;8-19|37-72;8-19|139-157;8-19|522-531;8-19|595-597;50-56|14-27;50-56|37-72;60-60|494-498;64-75|14-27;64-75|37-72;64-75|119-126;64-75|139-157;64-75|494-498;64-75|522-531;64-75|559-559;64-75|633-633;80-96|14-27;80-96|31-31;80-96|37-72;80-96|139-157;124-125|14-27;124-125|139-157;129-129|139-157;183-206|89-89;183-206|106-110;183-206|119-126;183-206|131-133;183-206|139-157	highconf	FBgn0025382	FBgn0030230	0.473
7227.FBpp0070283_7227.FBpp0086606	FBpp0070283	FBpp0086606	O-fut2	mspo	25.3	14.4	0.029	86-86;93-93;266-269	481-485	85.1	27.3	86-86|481-485;93-93|481-485;266-269|481-485	no	FBgn0027791	FBgn0020269	0.0
7227.FBpp0070284_7227.FBpp0306039	FBpp0070284	FBpp0306039	Ns3	RpL10	27.8	15.0	0.051	600-606	175-176;180-180;184-184;189-189;199-203	49.8	80.0	600-606|175-176;600-606|180-180;600-606|184-184;600-606|189-189;600-606|199-203	no	FBgn0266284	FBgn0024733	0.0
7227.FBpp0070284_7227.FBpp0076738	FBpp0070284	FBpp0076738	Ns3	CG32409	14.7	21.0	0.023						no	FBgn0266284	FBgn0052409	0.0
7227.FBpp0070283_7227.FBpp0289140	FBpp0070283	FBpp0289140	O-fut2	CG42339	16.9	20.3	0.023						no	FBgn0027791	FBgn0259241	0.0
7227.FBpp0070284_7227.FBpp0081879	FBpp0070284	FBpp0081879	Ns3	RpL24-like	33.7	8.8	0.183	32-46	5-10;23-29;40-47;52-58;64-70	41.9	78.1	32-46|5-10;32-46|23-29;32-46|40-47;32-46|52-58;32-46|64-70	possible	FBgn0266284	FBgn0037899	0.119
7227.FBpp0070284_7227.FBpp0070409	FBpp0070284	FBpp0070409	Ns3	Nmd3	56.1	3.2	0.56	73-86;90-91;137-152;158-160;401-401;414-419	34-59;83-93;103-114;120-122;126-126;133-142	69.7	82.3	73-86|34-59;73-86|120-122;73-86|126-126;73-86|133-142;90-91|103-114;90-91|126-126;90-91|133-142;137-152|83-93;137-152|103-114;137-152|120-122;158-160|83-93;158-160|103-114;401-401|103-114;414-419|83-93;414-419|103-114;414-419|126-126	highconf	FBgn0266284	FBgn0023542	0.37
7227.FBpp0070283_7227.FBpp0087006	FBpp0070283	FBpp0087006	O-fut2	CG17739	68.6	3.8	0.455	79-93;118-121;126-126;180-186;190-193;215-215;231-231;266-273;341-346;432-442;470-472	818-838;849-872	77.7	60.6	79-93|818-838;79-93|849-872;118-121|818-838;118-121|849-872;126-126|849-872;180-186|818-838;180-186|849-872;190-193|849-872;215-215|849-872;231-231|849-872;266-273|818-838;266-273|849-872;341-346|818-838;341-346|849-872;432-442|818-838;432-442|849-872;470-472|818-838	acceptable	FBgn0027791	FBgn0033710	0.325
7227.FBpp0070284_7227.FBpp0085379	FBpp0070284	FBpp0085379	Ns3	l(2)09851	20.7	18.6	0.023						no	FBgn0266284	FBgn0022288	0.0
7227.FBpp0070284_7227.FBpp0071046	FBpp0070284	FBpp0071046	Ns3	bys	16.8	23.0	0.023						no	FBgn0266284	FBgn0010292	0.0
7227.FBpp0070284_7227.FBpp0072144	FBpp0070284	FBpp0072144	Ns3	eIF6	77.7	2.9	0.569	435-441;464-471;481-481;485-485;494-494;516-520;525-529	1-9;32-44;203-203;208-215;219-219;225-225	83.0	86.6	435-441|1-9;435-441|32-44;464-471|1-9;464-471|32-44;464-471|203-203;464-471|208-215;464-471|219-219;481-481|208-215;481-481|219-219;481-481|225-225;485-485|1-9;485-485|219-219;485-485|225-225;494-494|32-44;516-520|32-44;525-529|1-9;525-529|32-44;525-529|208-215	highconf	FBgn0266284	FBgn0034915	0.386
7227.FBpp0070284_7227.FBpp0087511	FBpp0070284	FBpp0087511	Ns3	RpLP0-like	17.0	20.3	0.023						no	FBgn0266284	FBgn0033485	0.0
7227.FBpp0070284_7227.FBpp0077998	FBpp0070284	FBpp0077998	Ns3	CG7338	29.9	12.3	0.116	35-39	505-519;731-736;775-775	38.3	81.9	35-39|505-519;35-39|731-736;35-39|775-775	no	FBgn0266284	FBgn0037073	0.019
7227.FBpp0070283_7227.FBpp0290391	FBpp0070283	FBpp0290391	O-fut2	loh	34.6	16.2	0.028	79-82;264-264	581-584	76.7	55.4	79-82|581-584;264-264|581-584	no	FBgn0027791	FBgn0032252	0.0
7227.FBpp0070284_7227.FBpp0080102	FBpp0070284	FBpp0080102	Ns3	RpL24	16.6	20.8	0.023						no	FBgn0266284	FBgn0032518	0.0
7227.FBpp0070284_7227.FBpp0072687	FBpp0070284	FBpp0072687	Ns3	RpL23A	37.2	10.9	0.157	364-373;411-414;481-488	195-195;212-212;236-239;266-277	69.8	73.7	364-373|212-212;364-373|266-277;411-414|266-277;481-488|195-195;481-488|236-239;481-488|266-277	no	FBgn0266284	FBgn0026372	0.027
7227.FBpp0070284_7227.FBpp0074510	FBpp0070284	FBpp0074510	Ns3	MKP-4	18.1	21.6	0.023						no	FBgn0266284	FBgn0031044	0.0
7227.FBpp0070284_7227.FBpp0072239	FBpp0070284	FBpp0072239	Ns3	CG4806	18.6	17.4	0.025	262-263	363-363;464-464	41.1	80.4	262-263|363-363;262-263|464-464	no	FBgn0266284	FBgn0261373	0.0
7227.FBpp0070284_7227.FBpp0082928	FBpp0070284	FBpp0082928	Ns3	l(3)07882	17.9	22.9	0.023						no	FBgn0266284	FBgn0010926	0.0
7227.FBpp0070284_7227.FBpp0291670	FBpp0070284	FBpp0291670	Ns3	CG7845	22.8	15.9	0.023						no	FBgn0266284	FBgn0284246	0.0
7227.FBpp0070284_7227.FBpp0306150	FBpp0070284	FBpp0306150	Ns3	CG6769	39.0	4.2	0.237	80-83;446-449;534-548	5-12;26-42;46-54;58-58	60.7	74.4	80-83|5-12;446-449|26-42;446-449|46-54;534-548|26-42;534-548|46-54;534-548|58-58	acceptable	FBgn0266284	FBgn0030878	0.269
7227.FBpp0070284_7227.FBpp0079607	FBpp0070284	FBpp0079607	Ns3	Ip259	16.3	21.5	0.023						no	FBgn0266284	FBgn0025366	0.0
7227.FBpp0070284_7227.FBpp0080997	FBpp0070284	FBpp0080997	Ns3	CG9253	18.8	24.1	0.023						no	FBgn0266284	FBgn0032919	0.0
7227.FBpp0070284_7227.FBpp0076827	FBpp0070284	FBpp0076827	Ns3	CG10576	30.2	14.4	0.023						no	FBgn0266284	FBgn0035630	0.0
7227.FBpp0070284_7227.FBpp0081822	FBpp0070284	FBpp0081822	Ns3	RpL3	72.6	3.0	0.657	251-251;436-444;462-477;485-485;489-489;494-494;518-558;596-606	55-57;70-73;85-87;109-116;121-128;165-176;202-204;291-293;298-300;307-319;325-327;367-398	66.2	83.5	251-251|367-398;436-444|307-319;436-444|367-398;462-477|55-57;462-477|70-73;462-477|307-319;462-477|367-398;485-485|367-398;489-489|367-398;494-494|367-398;518-558|85-87;518-558|109-116;518-558|121-128;518-558|165-176;518-558|202-204;518-558|291-293;518-558|298-300;518-558|307-319;518-558|325-327;518-558|367-398;596-606|109-116;596-606|121-128;596-606|165-176	highconf	FBgn0266284	FBgn0020910	0.311
7227.FBpp0070284_7227.FBpp0082867	FBpp0070284	FBpp0082867	Ns3	Ns1	18.9	17.1	0.023						no	FBgn0266284	FBgn0038473	0.0
7227.FBpp0070284_7227.FBpp0088519	FBpp0070284	FBpp0088519	Ns3	CG5033	16.4	25.1	0.023						no	FBgn0266284	FBgn0028744	0.0
7227.FBpp0070295_7227.FBpp0305737	FBpp0070295	FBpp0305737	MED18	MED10	20.2	12.3	0.127	21-23;66-66;75-77;91-94;109-128;182-182	63-74;103-115	71.3	38.1	21-23|103-115;66-66|63-74;75-77|63-74;91-94|63-74;91-94|103-115;109-128|63-74;109-128|103-115;182-182|103-115	no	FBgn0026873	FBgn0036581	0.06
7227.FBpp0070284_7227.FBpp0303780	FBpp0070284	FBpp0303780	Ns3	RpL27	19.3	25.2	0.023						no	FBgn0266284	FBgn0039359	0.0
7227.FBpp0070284_7227.FBpp0079780	FBpp0070284	FBpp0079780	Ns3	CG6724	37.6	13.9	0.133	595-596;600-604	106-110;124-126;145-149;168-168;198-198;214-214;341-341;358-358;385-385	41.8	86.5	595-596|106-110;595-596|124-126;600-604|106-110;600-604|124-126;600-604|145-149;600-604|168-168;600-604|198-198;600-604|214-214;600-604|341-341;600-604|358-358;600-604|385-385	no	FBgn0266284	FBgn0032298	0.022
7227.FBpp0070284_7227.FBpp0079445	FBpp0070284	FBpp0079445	Ns3	CG4364	26.8	12.2	0.142	262-277	34-34;83-90;94-94;99-112;148-158;218-225	43.1	71.8	262-277|34-34;262-277|83-90;262-277|94-94;262-277|99-112;262-277|148-158;262-277|218-225	no	FBgn0266284	FBgn0032138	0.011
7227.FBpp0070295_7227.FBpp0081787	FBpp0070295	FBpp0081787	MED18	MED7	23.6	12.0	0.027	113-113;122-122	98-99	88.5	65.8	113-113|98-99;122-122|98-99	no	FBgn0026873	FBgn0051390	0.0
7227.FBpp0070295_7227.FBpp0078361	FBpp0070295	FBpp0078361	MED18	MED27	23.3	15.0	0.04	7-11;122-126	102-112	63.9	61.1	7-11|102-112;122-126|102-112	no	FBgn0026873	FBgn0037359	0.014
7227.FBpp0070284_7227.FBpp0076918	FBpp0070284	FBpp0076918	Ns3	pen	54.8	3.6	0.463	465-477;526-542	277-289;295-313	74.7	86.5	465-477|277-289;465-477|295-313;526-542|277-289;526-542|295-313	acceptable	FBgn0266284	FBgn0015527	0.342
7227.FBpp0070295_7227.FBpp0112462	FBpp0070295	FBpp0112462	MED18	MED21	23.6	10.8	0.111	11-11;66-77;87-96;111-128	13-24;35-35;51-73	69.1	36.7	11-11|51-73;66-77|51-73;87-96|13-24;87-96|51-73;111-128|13-24;111-128|35-35;111-128|51-73	no	FBgn0026873	FBgn0040020	0.142
7227.FBpp0070295_7227.FBpp0085609	FBpp0070295	FBpp0085609	MED18	MED8	85.7	1.1	0.668	28-35;42-42;60-64;76-81;89-89;119-124;128-134;151-162;169-176;197-217	158-165;172-212	85.9	74.7	28-35|172-212;42-42|158-165;60-64|172-212;76-81|172-212;89-89|172-212;119-124|172-212;128-134|172-212;151-162|172-212;169-176|172-212;197-217|158-165;197-217|172-212	highconf	FBgn0026873	FBgn0034503	0.611
7227.FBpp0070284_7227.FBpp0087709	FBpp0070284	FBpp0087709	Ns3	Mys45A	62.1	1.4	0.451	438-440;464-476;481-481;485-485;489-489;494-494;517-517;528-528	308-314;342-348	88.5	89.8	438-440|308-314;464-476|308-314;464-476|342-348;481-481|342-348;485-485|308-314;489-489|308-314;494-494|308-314;517-517|308-314;528-528|342-348	acceptable	FBgn0266284	FBgn0033379	0.497
7227.FBpp0070284_7227.FBpp0081001	FBpp0070284	FBpp0081001	Ns3	CG9246	45.7	7.0	0.389	266-291	391-391;395-412;443-465	61.6	84.4	266-291|391-391;266-291|395-412;266-291|443-465	acceptable	FBgn0266284	FBgn0032925	0.176
7227.FBpp0070295_7227.FBpp0078496	FBpp0070295	FBpp0078496	MED18	MED31	33.1	8.5	0.135	18-18;66-69;116-116;122-128	20-20;31-46;72-72	69.5	82.5	18-18|72-72;66-69|31-46;116-116|20-20;122-128|31-46	possible	FBgn0026873	FBgn0037262	0.086
7227.FBpp0070295_7227.FBpp0082469	FBpp0070295	FBpp0082469	MED18	CycC	27.6	11.1	0.132	75-77;91-93;110-126	92-93;140-150	71.0	69.6	75-77|140-150;91-93|140-150;110-126|92-93;110-126|140-150	no	FBgn0026873	FBgn0004597	0.01
7227.FBpp0070284_7227.FBpp0087045	FBpp0070284	FBpp0087045	Ns3	CG8545	25.4	11.6	0.172	34-48	366-380;385-388;393-397;435-435;455-459	36.0	84.4	34-48|366-380;34-48|385-388;34-48|393-397;34-48|435-435;34-48|455-459	no	FBgn0266284	FBgn0033741	0.044
7227.FBpp0070295_7227.FBpp0076599	FBpp0070295	FBpp0076599	MED18	MED4	68.4	3.0	0.205	14-22;68-68;75-77;93-95;109-116	120-133;141-141	73.5	79.7	14-22|120-133;68-68|120-133;75-77|120-133;93-95|120-133;109-116|120-133;109-116|141-141	possible	FBgn0026873	FBgn0035754	0.405
7227.FBpp0070295_7227.FBpp0079166	FBpp0070295	FBpp0079166	MED18	MED20	84.7	1.0	0.689	1-15;20-20;66-71;75-77;90-93;109-128	35-51;59-79;83-106;111-115	83.1	93.1	1-15|35-51;1-15|59-79;1-15|83-106;1-15|111-115;20-20|83-106;66-71|35-51;66-71|83-106;75-77|83-106;90-93|83-106;109-128|59-79;109-128|83-106	highconf	FBgn0026873	FBgn0013531	0.587
7227.FBpp0070295_7227.FBpp0087251	FBpp0070295	FBpp0087251	MED18	ix	45.4	7.3	0.371	4-23;66-71;75-77;91-96;108-128;183-183	60-85;100-114;118-118;159-184	65.4	60.8	4-23|60-85;4-23|100-114;4-23|118-118;4-23|159-184;66-71|60-85;75-77|60-85;75-77|159-184;91-96|60-85;91-96|159-184;108-128|60-85;108-128|100-114;108-128|159-184;183-183|60-85;183-183|159-184	acceptable	FBgn0026873	FBgn0001276	0.151
7227.FBpp0070295_7227.FBpp0072457	FBpp0070295	FBpp0072457	MED18	MED30	27.8	13.3	0.129	66-68;75-79;89-96;109-111;123-129	190-205;303-306	77.6	58.5	66-68|190-205;75-79|190-205;75-79|303-306;89-96|190-205;89-96|303-306;109-111|190-205;123-129|190-205;123-129|303-306	no	FBgn0026873	FBgn0035149	0.02
7227.FBpp0070295_7227.FBpp0082980	FBpp0070295	FBpp0082980	MED18	MED17	81.9	2.0	0.628	4-11;48-59;80-92;112-116;140-149;180-180	178-178;194-194;314-314;376-403;407-415	84.4	84.9	4-11|314-314;4-11|407-415;48-59|178-178;48-59|194-194;48-59|376-403;80-92|376-403;112-116|376-403;140-149|376-403;180-180|376-403	highconf	FBgn0026873	FBgn0038578	0.468
7227.FBpp0070295_7227.FBpp0084211	FBpp0070295	FBpp0084211	MED18	MED28	29.4	12.1	0.159	7-15;66-66;75-77;91-93;109-111;122-128	15-27;48-58	67.6	69.3	7-15|48-58;66-66|15-27;75-77|15-27;91-93|15-27;109-111|15-27;122-128|15-27;122-128|48-58	no	FBgn0026873	FBgn0039337	0.015
7227.FBpp0070295_7227.FBpp0081639	FBpp0070295	FBpp0081639	MED18	MED6	23.2	13.7	0.134	28-31;132-134;153-155;169-174;208-213	182-193	81.1	47.3	28-31|182-193;132-134|182-193;153-155|182-193;169-174|182-193;208-213|182-193	no	FBgn0026873	FBgn0024330	0.025
7227.FBpp0070284_7227.FBpp0087637	FBpp0070284	FBpp0087637	Ns3	Non1	16.8	24.8	0.023						no	FBgn0266284	FBgn0028473	0.0
7227.FBpp0070295_7227.FBpp0074926	FBpp0070295	FBpp0074926	MED18	MED19	34.7	12.3	0.197	28-32;78-78;131-134;151-155;169-175;204-213	88-101	83.2	39.7	28-32|88-101;78-78|88-101;131-134|88-101;151-155|88-101;169-175|88-101;204-213|88-101	no	FBgn0026873	FBgn0036761	0.044
7227.FBpp0070295_7227.FBpp0076098	FBpp0070295	FBpp0076098	MED18	Cdk8	24.1	14.8	0.023						no	FBgn0026873	FBgn0015618	0.0
7227.FBpp0070295_7227.FBpp0289888	FBpp0070295	FBpp0289888	MED18	MED9	49.3	5.1	0.367	6-21;66-75;93-96;109-111;122-122;126-128;183-183	57-75;80-80;87-98	72.1	74.4	6-21|57-75;6-21|80-80;6-21|87-98;66-75|57-75;93-96|57-75;109-111|57-75;122-122|87-98;126-128|57-75;126-128|87-98;183-183|57-75	acceptable	FBgn0026873	FBgn0260401	0.266
7227.FBpp0070295_7227.FBpp0074821	FBpp0070295	FBpp0074821	MED18	MED11	45.2	6.4	0.396	7-22;66-77;88-98;109-128;182-182	17-34;38-56;95-95;99-118;124-124	67.0	65.0	7-22|17-34;7-22|38-56;7-22|99-118;66-77|17-34;88-98|17-34;88-98|99-118;109-128|17-34;109-128|38-56;109-128|95-95;109-128|99-118;182-182|124-124	acceptable	FBgn0026873	FBgn0036811	0.19
7227.FBpp0070295_7227.FBpp0071684	FBpp0070295	FBpp0071684	MED18	MED16	38.5	13.3	0.216	60-67;72-72;81-83;89-89;117-135;156-161	603-603;607-607;665-666;708-711;750-760;766-772	71.1	55.8	60-67|607-607;60-67|665-666;60-67|708-711;60-67|750-760;72-72|665-666;81-83|750-760;89-89|750-760;117-135|603-603;117-135|607-607;117-135|665-666;117-135|708-711;117-135|750-760;117-135|766-772;156-161|750-760	no	FBgn0026873	FBgn0034707	0.045
7227.FBpp0070295_7227.FBpp0076417	FBpp0070295	FBpp0076417	MED18	MED24	19.1	23.0	0.023						no	FBgn0026873	FBgn0035851	0.0
7227.FBpp0070295_7227.FBpp0077722	FBpp0070295	FBpp0077722	MED18	MED15	66.8	6.2	0.393	10-22;48-48;52-52;112-114;142-145;180-185;191-191	631-635;659-662;701-711;717-717;721-735	70.2	79.5	10-22|701-711;10-22|721-735;48-48|631-635;52-52|631-635;112-114|701-711;142-145|631-635;142-145|659-662;142-145|717-717;142-145|721-735;180-185|659-662;180-185|701-711;180-185|721-735;191-191|659-662	acceptable	FBgn0026873	FBgn0027592	0.169
7227.FBpp0070298_7227.FBpp0082110	FBpp0070298	FBpp0082110	Vps26	Snx3	15.6	19.6	0.023						no	FBgn0014411	FBgn0038065	0.0
7227.FBpp0070298_7227.FBpp0077473	FBpp0070298	FBpp0077473	Vps26	Rab5	18.0	21.1	0.023						no	FBgn0014411	FBgn0014010	0.0
7227.FBpp0070298_7227.FBpp0077206	FBpp0070298	FBpp0077206	Vps26	Snx1	15.0	21.3	0.023						no	FBgn0014411	FBgn0031534	0.0
7227.FBpp0070298_7227.FBpp0077625	FBpp0070298	FBpp0077625	Vps26	Vps29	21.9	14.8	0.055	428-437	2-2;25-30;152-152;163-165;174-176	31.5	88.3	428-437|2-2;428-437|25-30;428-437|152-152;428-437|163-165;428-437|174-176	no	FBgn0014411	FBgn0031310	0.021
7227.FBpp0070298_7227.FBpp0297300	FBpp0070298	FBpp0297300	Vps26	Snx6	27.7	8.8	0.079	164-167;171-171;275-275;280-287	1-8	77.3	44.2	164-167|1-8;171-171|1-8;275-275|1-8;280-287|1-8	possible	FBgn0014411	FBgn0032005	0.118
7227.FBpp0070298_7227.FBpp0070808	FBpp0070298	FBpp0070808	Vps26	CG32758	56.4	1.8	0.588	40-43;110-115;150-157;181-181;263-263;293-295;299-300;361-368	44-44;67-82;107-108;113-116;144-148;153-153;437-440;444-445;456-458;468-472;491-495;501-503	72.0	85.1	40-43|67-82;40-43|144-148;110-115|44-44;110-115|67-82;110-115|144-148;150-157|67-82;150-157|113-116;181-181|67-82;263-263|153-153;293-295|67-82;299-300|67-82;299-300|107-108;299-300|113-116;361-368|437-440;361-368|444-445;361-368|456-458;361-368|468-472;361-368|491-495;361-368|501-503	highconf	FBgn0014411	FBgn0052758	0.442
7227.FBpp0070298_7227.FBpp0083891	FBpp0070298	FBpp0083891	Vps26	Rab7	17.3	19.8	0.023						no	FBgn0014411	FBgn0015795	0.0
7227.FBpp0070298_7227.FBpp0077938	FBpp0070298	FBpp0077938	Vps26	CG4074	20.8	18.2	0.023						no	FBgn0014411	FBgn0037017	0.0
7227.FBpp0070299_7227.FBpp0071046	FBpp0070299	FBpp0071046	CG14805	bys	43.5	7.3	0.496	123-124;143-146;174-179;200-202;219-221;258-260;474-485	224-224;228-228;269-269;301-309;329-332;336-337;367-372;400-404	76.0	86.7	123-124|329-332;123-124|367-372;143-146|329-332;143-146|367-372;174-179|329-332;174-179|367-372;174-179|400-404;200-202|367-372;200-202|400-404;219-221|400-404;258-260|400-404;474-485|224-224;474-485|228-228;474-485|269-269;474-485|301-309;474-485|336-337	acceptable	FBgn0023514	FBgn0010292	0.116
7227.FBpp0070298_7227.FBpp0071685	FBpp0070298	FBpp0071685	Vps26	Vps35	69.2	1.2	0.672	187-187;191-194;200-203;229-252	71-71;109-121;125-125;146-160;202-205;209-214	94.2	94.9	187-187|109-121;191-194|146-160;200-203|71-71;200-203|209-214;229-252|71-71;229-252|109-121;229-252|125-125;229-252|146-160;229-252|202-205;229-252|209-214	highconf	FBgn0014411	FBgn0034708	0.578
7227.FBpp0070298_7227.FBpp0075947	FBpp0070298	FBpp0075947	Vps26	wls	30.5	9.6	0.131	162-173;273-275;280-287	564-572	77.7	43.0	162-173|564-572;273-275|564-572;280-287|564-572	possible	FBgn0014411	FBgn0036141	0.08
7227.FBpp0070298_7227.FBpp0082246	FBpp0070298	FBpp0082246	Vps26	CG8449	47.5	3.7	0.598	156-158;163-173;178-179;183-195;203-203;231-248;272-276;280-286;294-297	149-156;191-191;259-259;267-269;311-312;316-324;370-382;617-627	80.2	75.6	156-158|311-312;156-158|370-382;163-173|617-627;178-179|370-382;183-195|267-269;183-195|316-324;183-195|370-382;203-203|149-156;231-248|149-156;231-248|191-191;231-248|259-259;231-248|267-269;231-248|316-324;231-248|370-382;272-276|617-627;280-286|617-627;294-297|370-382	highconf	FBgn0014411	FBgn0038129	0.322
7227.FBpp0070299_7227.FBpp0075302	FBpp0070299	FBpp0075302	CG14805	CG7275	14.0	22.2	0.023						no	FBgn0023514	FBgn0036500	0.0
7227.FBpp0070299_7227.FBpp0087323	FBpp0070299	FBpp0087323	CG14805	nclb	36.3	14.1	0.108	459-477	142-146;168-174;197-197;235-235;255-255;279-279	49.4	82.2	459-477|142-146;459-477|168-174;459-477|197-197;459-477|235-235;459-477|255-255;459-477|279-279	no	FBgn0023514	FBgn0263510	0.0
7227.FBpp0070299_7227.FBpp0085379	FBpp0070299	FBpp0085379	CG14805	l(2)09851	65.0	3.8	0.538	497-506	74-77;103-103;162-165;182-182;224-227;243-243;271-275;290-292;317-321;336-336;362-365;382-383;426-429;445-445	68.4	91.8	497-506|74-77;497-506|103-103;497-506|162-165;497-506|182-182;497-506|224-227;497-506|243-243;497-506|271-275;497-506|290-292;497-506|317-321;497-506|336-336;497-506|362-365;497-506|382-383;497-506|426-429;497-506|445-445	highconf	FBgn0023514	FBgn0022288	0.452
7227.FBpp0070299_7227.FBpp0077735	FBpp0070299	FBpp0077735	CG14805	Nle	21.9	16.6	0.023						no	FBgn0023514	FBgn0021874	0.0
7227.FBpp0070299_7227.FBpp0086063	FBpp0070299	FBpp0086063	CG14805	Ns2	27.0	14.3	0.104	176-178;201-207;214-219	85-89	84.1	51.2	176-178|85-89;201-207|85-89;214-219|85-89	no	FBgn0023514	FBgn0034243	0.0
7227.FBpp0070299_7227.FBpp0085119	FBpp0070299	FBpp0085119	CG14805	CG1542	26.3	14.3	0.225	120-124;143-146;175-180;201-205;219-219;258-258	187-194;198-205	89.2	52.8	120-124|187-194;120-124|198-205;143-146|187-194;143-146|198-205;175-180|187-194;175-180|198-205;201-205|198-205;219-219|198-205;258-258|198-205	no	FBgn0023514	FBgn0039828	0.013
7227.FBpp0070299_7227.FBpp0076990	FBpp0070299	FBpp0076990	CG14805	l(1)G0004	20.1	17.7	0.023						no	FBgn0023514	FBgn0027334	0.0
7227.FBpp0070299_7227.FBpp0072144	FBpp0070299	FBpp0072144	CG14805	eIF6	79.1	2.5	0.572	102-104;120-124;143-145;164-166;175-180;200-202;223-223	7-16;29-29;54-62;75-75;99-106;147-151;192-195	86.1	88.0	102-104|99-106;102-104|147-151;102-104|192-195;120-124|7-16;120-124|54-62;120-124|75-75;120-124|99-106;120-124|147-151;120-124|192-195;143-145|7-16;143-145|54-62;164-166|99-106;175-180|7-16;175-180|54-62;200-202|7-16;200-202|29-29;200-202|54-62;223-223|7-16	highconf	FBgn0023514	FBgn0034915	0.49
7227.FBpp0070299_7227.FBpp0070409	FBpp0070299	FBpp0070409	CG14805	Nmd3	37.9	7.9	0.292	455-473;504-504	328-336;349-352;357-357;372-372;378-384;407-408	64.2	82.3	455-473|328-336;455-473|349-352;455-473|357-357;455-473|378-384;504-504|372-372;504-504|407-408	acceptable	FBgn0023514	FBgn0023542	0.124
7227.FBpp0070299_7227.FBpp0087322	FBpp0070299	FBpp0087322	CG14805	CG12325	42.7	4.4	0.203	462-465;469-483	840-840;886-904	77.0	79.5	462-465|840-840;462-465|886-904;469-483|886-904	possible	FBgn0023514	FBgn0033557	0.321
7227.FBpp0070299_7227.FBpp0083572	FBpp0070299	FBpp0083572	CG14805	pit	17.2	23.9	0.023						no	FBgn0023514	FBgn0266581	0.0
7227.FBpp0070299_7227.FBpp0087511	FBpp0070299	FBpp0087511	CG14805	RpLP0-like	24.1	16.6	0.023						no	FBgn0023514	FBgn0033485	0.0
7227.FBpp0070299_7227.FBpp0081117	FBpp0070299	FBpp0081117	CG14805	CG1234	28.6	6.7	0.03	355-356;360-362	804-817	50.1	46.6	355-356|804-817;360-362|804-817	possible	FBgn0023514	FBgn0037489	0.215
7227.FBpp0070299_7227.FBpp0072239	FBpp0070299	FBpp0072239	CG14805	CG4806	20.0	18.7	0.023						no	FBgn0023514	FBgn0261373	0.0
7227.FBpp0070299_7227.FBpp0081879	FBpp0070299	FBpp0081879	CG14805	RpL24-like	14.3	21.5	0.023						no	FBgn0023514	FBgn0037899	0.0
7227.FBpp0070299_7227.FBpp0079607	FBpp0070299	FBpp0079607	CG14805	Ip259	18.9	18.3	0.023						no	FBgn0023514	FBgn0025366	0.0
7227.FBpp0070299_7227.FBpp0086314	FBpp0070299	FBpp0086314	CG14805	wcd	67.3	1.4	0.627	93-96;109-112;116-116;134-137;150-161;166-172;191-192;209-211;353-361	263-263;280-287;303-306;318-329;344-346;361-367	78.0	92.2	93-96|318-329;109-112|318-329;116-116|318-329;134-137|318-329;134-137|361-367;150-161|303-306;150-161|318-329;150-161|344-346;150-161|361-367;166-172|344-346;166-172|361-367;191-192|361-367;209-211|361-367;353-361|263-263;353-361|280-287;353-361|318-329	highconf	FBgn0023514	FBgn0262560	0.588
7227.FBpp0070299_7227.FBpp0076827	FBpp0070299	FBpp0076827	CG14805	CG10576	17.7	23.2	0.023						no	FBgn0023514	FBgn0035630	0.0
7227.FBpp0070299_7227.FBpp0075969	FBpp0070299	FBpp0075969	CG14805	CG32075	54.5	3.0	0.506	49-49;77-77;93-96;109-111;154-154;159-161;338-344;358-366;377-378;466-488	68-73;78-84;432-443;450-450;454-454;460-483;514-524;529-529;537-539	66.9	74.3	49-49|514-524;77-77|514-524;93-96|514-524;109-111|514-524;154-154|78-84;159-161|78-84;338-344|514-524;358-366|514-524;358-366|529-529;358-366|537-539;377-378|68-73;466-488|432-443;466-488|450-450;466-488|454-454;466-488|460-483	highconf	FBgn0023514	FBgn0052075	0.31
7227.FBpp0070299_7227.FBpp0071102	FBpp0070299	FBpp0071102	CG14805	CG1575	72.7	1.3	0.687	123-124;143-147;162-165;174-180;191-194;200-225;241-254;259-270;295-295;368-372;377-378	245-270;277-277;343-349;353-353;509-509;548-554;588-592;596-600;628-637	82.0	82.7	123-124|509-509;123-124|548-554;123-124|596-600;143-147|548-554;143-147|596-600;143-147|628-637;162-165|343-349;162-165|353-353;174-180|548-554;174-180|596-600;174-180|628-637;191-194|245-270;200-225|245-270;200-225|588-592;200-225|596-600;200-225|628-637;241-254|245-270;241-254|628-637;259-270|245-270;295-295|628-637;368-372|343-349;377-378|245-270;377-378|277-277	highconf	FBgn0023514	FBgn0029999	0.484
7227.FBpp0070299_7227.FBpp0087865	FBpp0070299	FBpp0087865	CG14805	Rs1	17.8	23.9	0.023						no	FBgn0023514	FBgn0021995	0.0
7227.FBpp0070299_7227.FBpp0073943	FBpp0070299	FBpp0073943	CG14805	CG8939	51.9	5.4	0.527	103-103;123-124;143-147;173-179;201-203;207-207;212-214;219-219;258-260	38-38;126-127;160-168;178-182;187-193	88.2	80.8	103-103|126-127;103-103|160-168;123-124|126-127;123-124|160-168;123-124|187-193;143-147|160-168;143-147|187-193;173-179|160-168;173-179|178-182;173-179|187-193;201-203|38-38;201-203|178-182;207-207|187-193;212-214|187-193;219-219|38-38;258-260|38-38	highconf	FBgn0023514	FBgn0030720	0.221
7227.FBpp0070299_7227.FBpp0079445	FBpp0070299	FBpp0079445	CG14805	CG4364	14.5	26.2	0.023						no	FBgn0023514	FBgn0032138	0.0
7227.FBpp0070299_7227.FBpp0083659	FBpp0070299	FBpp0083659	CG14805	CG6937	26.8	13.0	0.051	115-118;348-351	161-171;179-179	69.6	63.0	115-118|161-171;348-351|161-171;348-351|179-179	no	FBgn0023514	FBgn0038989	0.005
7227.FBpp0070299_7227.FBpp0082928	FBpp0070299	FBpp0082928	CG14805	l(3)07882	54.3	4.6	0.5	103-104;120-124;142-145;166-166;177-180;200-202;220-223;242-242;264-264;274-274	793-793;797-823;830-830	86.8	81.1	103-104|797-823;120-124|797-823;142-145|797-823;166-166|793-793;177-180|797-823;200-202|797-823;220-223|797-823;242-242|797-823;264-264|830-830;274-274|797-823	highconf	FBgn0023514	FBgn0010926	0.295
7227.FBpp0070299_7227.FBpp0082867	FBpp0070299	FBpp0082867	CG14805	Ns1	23.6	18.5	0.023						no	FBgn0023514	FBgn0038473	0.0
7227.FBpp0070299_7227.FBpp0087461	FBpp0070299	FBpp0087461	CG14805	CG1671	31.0	14.5	0.049	95-95;134-136;152-154	761-765	77.9	61.2	95-95|761-765;134-136|761-765;152-154|761-765	no	FBgn0023514	FBgn0033454	0.0
7227.FBpp0070299_7227.FBpp0082984	FBpp0070299	FBpp0082984	CG14805	Non3	28.1	15.9	0.023						no	FBgn0023514	FBgn0038585	0.0
7227.FBpp0070299_7227.FBpp0072119	FBpp0070299	FBpp0072119	CG14805	CG3735	54.3	7.4	0.343	459-484	149-149;166-166;400-400;431-441;481-490;499-499;503-503;527-535;563-563;667-672;680-688	43.0	84.3	459-484|149-149;459-484|166-166;459-484|400-400;459-484|431-441;459-484|481-490;459-484|499-499;459-484|503-503;459-484|527-535;459-484|563-563;459-484|667-672;459-484|680-688	acceptable	FBgn0023514	FBgn0034933	0.155
7227.FBpp0070299_7227.FBpp0087637	FBpp0070299	FBpp0087637	CG14805	Non1	15.3	25.0	0.023						no	FBgn0023514	FBgn0028473	0.0
7227.FBpp0070299_7227.FBpp0079780	FBpp0070299	FBpp0079780	CG14805	CG6724	21.3	18.7	0.023						no	FBgn0023514	FBgn0032298	0.0
7227.FBpp0070299_7227.FBpp0088519	FBpp0070299	FBpp0088519	CG14805	CG5033	20.4	17.0	0.024	256-257	327-327	78.8	39.4	256-257|327-327	no	FBgn0023514	FBgn0028744	0.0
7227.FBpp0070299_7227.FBpp0089153	FBpp0070299	FBpp0089153	CG14805	smid	18.9	26.9	0.023						no	FBgn0023514	FBgn0016983	0.0
7227.FBpp0070299_7227.FBpp0087709	FBpp0070299	FBpp0087709	CG14805	Mys45A	58.5	2.8	0.449	2-2;24-35;69-75;310-311;332-335	48-50;86-91;124-129;167-174;210-211	82.4	82.4	2-2|124-129;24-35|48-50;24-35|86-91;24-35|124-129;24-35|167-174;69-75|167-174;69-75|210-211;310-311|48-50;310-311|86-91;332-335|124-129;332-335|167-174	acceptable	FBgn0023514	FBgn0033379	0.413
7227.FBpp0070299_7227.FBpp0088044	FBpp0070299	FBpp0088044	CG14805	CG11123	19.2	25.0	0.023						no	FBgn0023514	FBgn0033169	0.0
7227.FBpp0070302_7227.FBpp0070805	FBpp0070302	FBpp0070805	mip130	lin-52	56.9	1.4	0.653	566-615;627-666;671-686;707-707;737-737;741-745	63-152	79.6	67.0	566-615|63-152;627-666|63-152;671-686|63-152;707-707|63-152;737-737|63-152;741-745|63-152	highconf	FBgn0023509	FBgn0029800	0.521
7227.FBpp0070299_7227.FBpp0305742	FBpp0070299	FBpp0305742	CG14805	l(3)72Dn	35.1	12.2	0.128	93-93;109-109;134-137;151-154;189-189	22-22;26-26;351-358;390-397;680-680	74.6	77.1	93-93|26-26;109-109|680-680;134-137|351-358;134-137|390-397;151-154|22-22;151-154|351-358;151-154|390-397;189-189|390-397	no	FBgn0023514	FBgn0263605	0.0
7227.FBpp0070302_7227.FBpp0085744	FBpp0070302	FBpp0085744	mip130	mip40	56.8	1.4	0.703	142-153;279-298;303-312;321-321;331-353;415-415;425-427;445-446;460-465;719-725;765-773;777-777	115-149;158-169;179-194;200-207;213-213;249-267	84.0	82.8	142-153|115-149;142-153|158-169;142-153|179-194;142-153|200-207;142-153|249-267;279-298|115-149;303-312|115-149;321-321|115-149;331-353|158-169;331-353|179-194;331-353|249-267;415-415|115-149;425-427|115-149;445-446|115-149;460-465|115-149;719-725|200-207;719-725|213-213;765-773|200-207;777-777|200-207	highconf	FBgn0023509	FBgn0034430	0.502
7227.FBpp0070299_7227.FBpp0081001	FBpp0070299	FBpp0081001	CG14805	CG9246	17.7	22.3	0.023						no	FBgn0023514	FBgn0032925	0.0
7227.FBpp0070299_7227.FBpp0087045	FBpp0070299	FBpp0087045	CG14805	CG8545	18.8	23.4	0.023						no	FBgn0023514	FBgn0033741	0.0
7227.FBpp0070302_7227.FBpp0086853	FBpp0070302	FBpp0086853	mip130	Dp	19.5	18.9	0.023						no	FBgn0023509	FBgn0011763	0.0
7227.FBpp0070302_7227.FBpp0081029	FBpp0070302	FBpp0081029	mip130	E2f2	23.7	10.9	0.103	324-333;350-358;364-371;375-375;399-399	1-5	74.5	38.2	324-333|1-5;350-358|1-5;364-371|1-5;375-375|1-5;399-399|1-5	no	FBgn0023509	FBgn0024371	0.028
7227.FBpp0070304_7227.FBpp0271789	FBpp0070304	FBpp0271789	Ocrl	CG12393	47.3	1.3	0.671	373-373;379-383;392-392;423-425;429-440;636-642;660-676;704-711;753-757;761-782;821-823	156-166;286-291;309-343	87.6	72.8	373-373|156-166;379-383|156-166;392-392|156-166;423-425|156-166;429-440|156-166;636-642|309-343;660-676|286-291;660-676|309-343;704-711|309-343;753-757|286-291;761-782|286-291;761-782|309-343;821-823|309-343	highconf	FBgn0023508	FBgn0031768	0.58
7227.FBpp0070304_7227.FBpp0099992	FBpp0070304	FBpp0099992	Ocrl	PIP4K	18.3	25.5	0.023						no	FBgn0023508	FBgn0039924	0.0
7227.FBpp0070302_7227.FBpp0082511	FBpp0070302	FBpp0082511	mip130	Caf1	90.7	1.1	0.712	202-202;289-329;340-376;417-423;457-458	11-47;75-75;79-79;92-104;109-112;321-321;345-345;353-353;358-380;391-392;399-419	85.8	86.8	202-202|11-47;289-329|11-47;289-329|75-75;289-329|79-79;289-329|92-104;289-329|109-112;289-329|358-380;289-329|399-419;340-376|11-47;340-376|92-104;340-376|321-321;340-376|345-345;340-376|353-353;340-376|358-380;340-376|391-392;340-376|399-419;417-423|11-47;457-458|11-47	highconf	FBgn0023509	FBgn0263979	0.629
7227.FBpp0070304_7227.FBpp0077206	FBpp0070304	FBpp0077206	Ocrl	Snx1	17.4	18.0	0.023	662-662	15-15	85.5	26.0	662-662|15-15	no	FBgn0023508	FBgn0031534	0.0
7227.FBpp0070304_7227.FBpp0292309	FBpp0070304	FBpp0292309	Ocrl	Sac1	33.6	12.6	0.077	41-49;108-108;120-122	82-87;92-94;195-195	60.6	76.2	41-49|82-87;41-49|92-94;41-49|195-195;108-108|82-87;120-122|82-87;120-122|92-94	no	FBgn0023508	FBgn0283500	0.0
7227.FBpp0070304_7227.FBpp0076085	FBpp0070304	FBpp0076085	Ocrl	CG6707	43.1	3.4	0.183	496-509;606-606;611-612	112-112;126-126;131-143	72.9	75.3	496-509|131-143;606-606|126-126;611-612|112-112;611-612|131-143	possible	FBgn0023508	FBgn0036058	0.35
7227.FBpp0070304_7227.FBpp0305729	FBpp0070304	FBpp0305729	Ocrl	Rab35	84.0	1.2	0.632	160-168;172-172;488-509;515-516;547-550;599-604;609-616	1-6;28-32;41-51;56-58;62-65;69-77;158-158	84.9	84.0	160-168|1-6;160-168|56-58;172-172|56-58;488-509|1-6;488-509|28-32;488-509|41-51;488-509|56-58;488-509|158-158;515-516|41-51;515-516|69-77;547-550|62-65;547-550|69-77;599-604|69-77;609-616|41-51;609-616|62-65;609-616|69-77	highconf	FBgn0023508	FBgn0031090	0.537
7227.FBpp0070304_7227.FBpp0077149	FBpp0070304	FBpp0077149	Ocrl	CG3652	23.7	19.4	0.023						no	FBgn0023508	FBgn0031600	0.0
7227.FBpp0070304_7227.FBpp0297300	FBpp0070304	FBpp0297300	Ocrl	Snx6	18.3	25.4	0.023						no	FBgn0023508	FBgn0032005	0.0
7227.FBpp0070304_7227.FBpp0077473	FBpp0070304	FBpp0077473	Ocrl	Rab5	77.1	1.4	0.634	488-507;515-516;547-550;599-616	25-25;50-53;60-79;83-86;90-100;180-180	88.1	86.0	488-507|25-25;488-507|50-53;488-507|60-79;488-507|180-180;515-516|60-79;515-516|90-100;547-550|83-86;547-550|90-100;599-616|60-79;599-616|83-86;599-616|90-100	highconf	FBgn0023508	FBgn0014010	0.536
7227.FBpp0070304_7227.FBpp0088843	FBpp0070304	FBpp0088843	Ocrl	Pten	17.8	23.5	0.023						no	FBgn0023508	FBgn0026379	0.0
7227.FBpp0070308_7227.FBpp0078729	FBpp0070308	FBpp0078729	CG3587	CG6907	16.2	20.8	0.023						no	FBgn0023521	FBgn0031711	0.0
7227.FBpp0070305_7227.FBpp0085374	FBpp0070305	FBpp0085374	CG11596	CG17337	15.1	24.2	0.023						no	FBgn0023522	FBgn0287767	0.0
7227.FBpp0070304_7227.FBpp0074690	FBpp0070304	FBpp0074690	Ocrl	Rab8	83.5	1.2	0.627	163-168;489-509;515-516;547-550;599-604;609-616	3-4;29-31;41-58;62-65;69-77;159-159	85.5	87.9	163-168|3-4;163-168|41-58;489-509|3-4;489-509|29-31;489-509|41-58;489-509|159-159;515-516|41-58;515-516|69-77;547-550|69-77;599-604|69-77;609-616|41-58;609-616|62-65;609-616|69-77	highconf	FBgn0023508	FBgn0262518	0.545
7227.FBpp0070308_7227.FBpp0077129	FBpp0070308	FBpp0077129	CG3587	Elp3	79.4	1.5	0.669	52-67;86-96;154-160;167-168;199-205;245-246;261-297	10-26;58-71;118-123;132-142;155-159;326-326;331-337;372-378	78.6	83.3	52-67|118-123;52-67|132-142;52-67|326-326;52-67|331-337;86-96|118-123;86-96|132-142;86-96|326-326;86-96|331-337;86-96|372-378;154-160|331-337;154-160|372-378;167-168|372-378;199-205|58-71;199-205|132-142;199-205|155-159;245-246|10-26;261-297|10-26;261-297|58-71;261-297|155-159	highconf	FBgn0023521	FBgn0031604	0.445
7227.FBpp0070316_7227.FBpp0070719	FBpp0070316	FBpp0070719	CG4061	Sas10	39.8	10.4	0.324	14-22;41-53;73-74;95-105;128-132;162-163;281-281;294-298;320-321	64-78	81.6	41.6	14-22|64-78;41-53|64-78;73-74|64-78;95-105|64-78;128-132|64-78;162-163|64-78;281-281|64-78;294-298|64-78;320-321|64-78	acceptable	FBgn0025630	FBgn0029755	0.087
7227.FBpp0070316_7227.FBpp0304812	FBpp0070316	FBpp0304812	CG4061	CG11030	48.1	8.8	0.41	15-22;41-46;50-55;94-105;128-132;162-164;295-299;318-321	222-242	83.4	56.8	15-22|222-242;41-46|222-242;50-55|222-242;94-105|222-242;128-132|222-242;162-164|222-242;295-299|222-242;318-321|222-242	acceptable	FBgn0025630	FBgn0031736	0.06
7227.FBpp0070316_7227.FBpp0071046	FBpp0070316	FBpp0071046	CG4061	bys	68.7	4.7	0.566	41-45;161-163;214-225;273-288;317-317;321-321;344-344	57-60;66-68;190-190;216-221;259-262;295-304;329-338;369-374;408-412	83.9	77.8	41-45|66-68;41-45|190-190;41-45|216-221;41-45|259-262;161-163|57-60;214-225|329-338;214-225|369-374;214-225|408-412;273-288|295-304;273-288|329-338;273-288|369-374;317-317|295-304;321-321|66-68;344-344|329-338	highconf	FBgn0025630	FBgn0010292	0.277
7227.FBpp0070308_7227.FBpp0087307	FBpp0070308	FBpp0087307	CG3587	Elp2	81.2	1.9	0.65	42-44;59-76;97-102;191-221;256-278;282-282	285-288;313-318;325-339;364-366;372-378;456-456;496-508;512-512;521-528;539-545;551-557;595-598	74.7	78.3	42-44|551-557;42-44|595-598;59-76|456-456;59-76|496-508;59-76|521-528;59-76|551-557;59-76|595-598;97-102|496-508;97-102|521-528;191-221|313-318;191-221|325-339;191-221|364-366;191-221|372-378;191-221|496-508;191-221|521-528;191-221|539-545;256-278|285-288;256-278|313-318;256-278|325-339;256-278|521-528;282-282|512-512	highconf	FBgn0023521	FBgn0033540	0.383
7227.FBpp0070304_7227.FBpp0110080	FBpp0070304	FBpp0110080	Ocrl	RhoU	22.8	11.3	0.181	661-676;708-708;749-749;753-756;761-776;819-819	168-179;183-192	84.1	32.9	661-676|168-179;661-676|183-192;708-708|183-192;749-749|168-179;753-756|168-179;761-776|168-179;761-776|183-192;819-819|168-179	no	FBgn0023508	FBgn0083940	0.066
7227.FBpp0070316_7227.FBpp0075302	FBpp0070316	FBpp0075302	CG4061	CG7275	73.2	2.8	0.598	206-206;210-210;214-224;268-280;284-288;343-344	67-67;87-87;111-113;129-131;156-160;176-176;197-200;217-219;238-243;259-261;283-286;302-302;329-329;345-345;406-406;418-418;439-439	84.1	87.7	206-206|406-406;210-210|406-406;214-224|67-67;214-224|87-87;214-224|111-113;214-224|129-131;214-224|156-160;214-224|197-200;214-224|238-243;214-224|259-261;214-224|283-286;214-224|302-302;214-224|329-329;214-224|345-345;268-280|197-200;268-280|217-219;268-280|238-243;268-280|259-261;268-280|418-418;268-280|439-439;284-288|129-131;284-288|156-160;284-288|176-176;284-288|197-200;284-288|217-219;343…	highconf	FBgn0025630	FBgn0036500	0.464
7227.FBpp0070316_7227.FBpp0079470	FBpp0070316	FBpp0079470	CG4061	Bka	21.2	18.9	0.023						no	FBgn0025630	FBgn0010520	0.0
7227.FBpp0070316_7227.FBpp0084144	FBpp0070316	FBpp0084144	CG4061	CG11920	21.3	18.4	0.023						no	FBgn0025630	FBgn0039274	0.0
7227.FBpp0070316_7227.FBpp0071194	FBpp0070316	FBpp0071194	CG4061	CG1789	19.2	17.4	0.037	273-276;280-280	106-113	89.5	53.9	273-276|106-113;280-280|106-113	no	FBgn0025630	FBgn0030063	0.0
7227.FBpp0070304_7227.FBpp0303635	FBpp0070304	FBpp0303635	Ocrl	Pi3K21B	15.6	25.8	0.023						no	FBgn0023508	FBgn0020622	0.0
7227.FBpp0070316_7227.FBpp0086096	FBpp0070316	FBpp0086096	CG4061	CG4866	18.3	14.1	0.413	15-22;41-44;50-53;97-105;125-132;160-163;264-264;281-281;285-285;294-299;319-321	175-181	86.3	30.4	15-22|175-181;41-44|175-181;50-53|175-181;97-105|175-181;125-132|175-181;160-163|175-181;264-264|175-181;281-281|175-181;285-285|175-181;294-299|175-181;319-321|175-181	acceptable	FBgn0025630	FBgn0034232	0.029
7227.FBpp0070316_7227.FBpp0305723	FBpp0070316	FBpp0305723	CG4061	CG17652	17.0	19.3	0.023						no	FBgn0025630	FBgn0031361	0.0
7227.FBpp0070316_7227.FBpp0080746	FBpp0070316	FBpp0080746	CG4061	CG9987	30.7	15.5	0.023						no	FBgn0025630	FBgn0032781	0.0
7227.FBpp0070316_7227.FBpp0077694	FBpp0070316	FBpp0077694	CG4061	dbe	61.3	4.2	0.31	51-55;94-98;162-164;202-202;243-243;265-268	296-310	87.8	72.7	51-55|296-310;94-98|296-310;162-164|296-310;202-202|296-310;243-243|296-310;265-268|296-310	acceptable	FBgn0025630	FBgn0020305	0.305
7227.FBpp0070316_7227.FBpp0083673	FBpp0070316	FBpp0083673	CG4061	Dph5	21.2	19.1	0.023						no	FBgn0025630	FBgn0024558	0.0
7227.FBpp0070316_7227.FBpp0076990	FBpp0070316	FBpp0076990	CG4061	l(1)G0004	15.5	22.2	0.023						no	FBgn0025630	FBgn0027334	0.0
7227.FBpp0070316_7227.FBpp0079306	FBpp0070316	FBpp0079306	CG4061	CG13096	48.3	11.2	0.295	204-206;210-218;267-280;284-284	314-316;452-453;521-536	86.3	70.3	204-206|452-453;210-218|314-316;210-218|452-453;210-218|521-536;267-280|314-316;267-280|521-536;284-284|521-536	acceptable	FBgn0025630	FBgn0032050	0.032
7227.FBpp0070316_7227.FBpp0087322	FBpp0070316	FBpp0087322	CG4061	CG12325	52.4	9.3	0.424	41-41;50-52;73-74;96-99;128-130;163-163;202-213;217-217;243-243;268-272	96-97;116-116;145-147;165-167;188-192;209-209;246-250;308-310	81.8	72.7	41-41|246-250;50-52|246-250;73-74|246-250;96-99|246-250;128-130|246-250;163-163|246-250;202-213|145-147;202-213|165-167;202-213|188-192;202-213|209-209;202-213|308-310;217-217|308-310;243-243|145-147;268-272|96-97;268-272|116-116;268-272|145-147;268-272|165-167;268-272|209-209;268-272|308-310	acceptable	FBgn0025630	FBgn0033557	0.08
7227.FBpp0070316_7227.FBpp0087461	FBpp0070316	FBpp0087461	CG4061	CG1671	26.5	17.5	0.023						no	FBgn0025630	FBgn0033454	0.0
7227.FBpp0070316_7227.FBpp0079305	FBpp0070316	FBpp0079305	CG4061	CG13097	41.8	10.4	0.149	99-99;128-131;161-164;202-207;241-245;265-269	203-212;228-232	82.5	39.6	99-99|228-232;128-131|228-232;161-164|203-212;202-207|203-212;241-245|203-212;265-269|203-212	no	FBgn0025630	FBgn0032051	0.061
7227.FBpp0070316_7227.FBpp0077998	FBpp0070316	FBpp0077998	CG4061	CG7338	80.9	1.9	0.565	163-164;201-207;234-237;241-243;266-270	94-105;141-141;166-167;171-174;196-207;230-232	85.9	87.7	163-164|196-207;201-207|94-105;201-207|141-141;201-207|166-167;201-207|196-207;201-207|230-232;234-237|94-105;234-237|196-207;234-237|230-232;241-243|94-105;241-243|166-167;241-243|196-207;266-270|94-105;266-270|166-167;266-270|171-174	highconf	FBgn0025630	FBgn0037073	0.463
7227.FBpp0070316_7227.FBpp0079780	FBpp0070316	FBpp0079780	CG4061	CG6724	19.8	21.1	0.023						no	FBgn0025630	FBgn0032298	0.0
7227.FBpp0070316_7227.FBpp0071217	FBpp0070316	FBpp0071217	CG4061	l(1)G0020	71.8	4.1	0.295	202-210;217-217;237-238;243-243;268-272	428-431;467-476;537-537;544-544;606-610	83.6	73.5	202-210|467-476;202-210|544-544;202-210|606-610;217-217|537-537;237-238|428-431;243-243|606-610;268-272|467-476;268-272|537-537;268-272|606-610	acceptable	FBgn0025630	FBgn0027330	0.285
7227.FBpp0070316_7227.FBpp0082231	FBpp0070316	FBpp0082231	CG4061	CG9799	22.4	23.4	0.023						no	FBgn0025630	FBgn0038146	0.0
7227.FBpp0070316_7227.FBpp0070561	FBpp0070316	FBpp0070561	CG4061	CG2875	14.7	23.2	0.023						no	FBgn0025630	FBgn0029672	0.0
7227.FBpp0070316_7227.FBpp0071288	FBpp0070316	FBpp0071288	CG4061	CG7246	17.3	22.7	0.023						no	FBgn0025630	FBgn0030081	0.0
7227.FBpp0070316_7227.FBpp0078929	FBpp0070316	FBpp0078929	CG4061	Aatf	14.6	21.4	0.023						no	FBgn0025630	FBgn0031851	0.0
7227.FBpp0070316_7227.FBpp0075317	FBpp0070316	FBpp0075317	CG4061	CG12301	15.4	24.7	0.023						no	FBgn0025630	FBgn0036514	0.0
7227.FBpp0070316_7227.FBpp0070382	FBpp0070316	FBpp0070382	CG4061	CG3071	19.1	20.8	0.023						no	FBgn0025630	FBgn0023527	0.0
7227.FBpp0070316_7227.FBpp0090943	FBpp0070316	FBpp0090943	CG4061	U3-55K	19.5	22.3	0.023						no	FBgn0025630	FBgn0053505	0.0
7227.FBpp0070316_7227.FBpp0082995	FBpp0070316	FBpp0082995	CG4061	CG8064	17.3	24.7	0.023						no	FBgn0025630	FBgn0038597	0.0
7227.FBpp0070316_7227.FBpp0083625	FBpp0070316	FBpp0083625	CG4061	Nop56	22.2	18.3	0.023						no	FBgn0025630	FBgn0038964	0.0
7227.FBpp0070316_7227.FBpp0078997	FBpp0070316	FBpp0078997	CG4061	nop5	32.0	12.3	0.292	14-22;41-53;95-102;128-130;162-164;319-321	487-499	82.4	41.8	14-22|487-499;41-53|487-499;95-102|487-499;128-130|487-499;162-164|487-499;319-321|487-499	acceptable	FBgn0025630	FBgn0026196	0.038
7227.FBpp0070316_7227.FBpp0070646	FBpp0070316	FBpp0070646	CG4061	CG3527	22.5	20.7	0.023						no	FBgn0025630	FBgn0029714	0.0
7227.FBpp0070316_7227.FBpp0090944	FBpp0070316	FBpp0090944	CG4061	CG33506	12.0	24.7	0.023						no	FBgn0025630	FBgn0053506	0.0
7227.FBpp0070316_7227.FBpp0305742	FBpp0070316	FBpp0305742	CG4061	l(3)72Dn	18.4	23.6	0.023						no	FBgn0025630	FBgn0263605	0.0
7227.FBpp0070316_7227.FBpp0086314	FBpp0070316	FBpp0086314	CG4061	wcd	64.6	3.7	0.465	201-213;234-237;243-243;272-272	354-356;372-377;395-399;412-413;419-424	88.6	89.4	201-213|354-356;201-213|372-377;201-213|395-399;201-213|419-424;234-237|372-377;234-237|412-413;234-237|419-424;243-243|372-377;272-272|419-424	acceptable	FBgn0025630	FBgn0262560	0.337
7227.FBpp0070317_7227.FBpp0079780	FBpp0070317	FBpp0079780	CG4045	CG6724	22.6	18.8	0.023						no	FBgn0085397	FBgn0032298	0.0
7227.FBpp0070316_7227.FBpp0087731	FBpp0070316	FBpp0087731	CG4061	CG30349	55.4	7.7	0.356	15-22;41-55;74-74;95-102;128-131;162-165;318-322	571-584	82.2	49.5	15-22|571-584;41-55|571-584;74-74|571-584;95-102|571-584;128-131|571-584;162-165|571-584;318-322|571-584	acceptable	FBgn0025630	FBgn0050349	0.135
7227.FBpp0070317_7227.FBpp0070862	FBpp0070317	FBpp0070862	CG4045	wuho	81.8	1.0	0.691	31-35;43-57;105-113;135-148;169-169;174-183;211-213;255-255	162-168;183-187;206-214;218-230;253-255;262-265;395-418	88.5	89.5	31-35|395-418;43-57|183-187;43-57|206-214;43-57|218-230;43-57|253-255;43-57|262-265;43-57|395-418;105-113|395-418;135-148|183-187;135-148|206-214;135-148|218-230;135-148|395-418;169-169|162-168;169-169|183-187;174-183|183-187;174-183|206-214;174-183|218-230;211-213|218-230;255-255|218-230	highconf	FBgn0085397	FBgn0029857	0.626
7227.FBpp0070317_7227.FBpp0072898	FBpp0070317	FBpp0072898	CG4045	CG32281	16.3	21.1	0.023						no	FBgn0085397	FBgn0052281	0.0
7227.FBpp0070316_7227.FBpp0080211	FBpp0070316	FBpp0080211	CG4061	l(2)34Fd	14.6	25.6	0.023						no	FBgn0025630	FBgn0261535	0.0
7227.FBpp0070316_7227.FBpp0082928	FBpp0070316	FBpp0082928	CG4061	l(3)07882	79.9	2.6	0.351	13-14;318-330;336-341;347-347	625-629;639-641	91.7	83.7	13-14|625-629;318-330|625-629;318-330|639-641;336-341|625-629;336-341|639-641;347-347|625-629	acceptable	FBgn0025630	FBgn0010926	0.471
7227.FBpp0070317_7227.FBpp0099795	FBpp0070317	FBpp0099795	CG4045	CG9960	18.7	15.2	0.06	164-170	18-23;180-180;207-210	54.8	71.5	164-170|18-23;164-170|180-180;164-170|207-210	no	FBgn0085397	FBgn0031454	0.0
7227.FBpp0070317_7227.FBpp0302559	FBpp0070317	FBpp0302559	CG4045	CG10903	29.8	9.1	0.081	46-46;139-144;177-180	110-111	86.2	78.4	46-46|110-111;139-144|110-111;177-180|110-111	possible	FBgn0085397	FBgn0037543	0.136
7227.FBpp0070317_7227.FBpp0078565	FBpp0070317	FBpp0078565	CG4045	CG1074	32.5	12.8	0.023						no	FBgn0085397	FBgn0037250	0.0
7227.FBpp0070317_7227.FBpp0079445	FBpp0070317	FBpp0079445	CG4045	CG4364	16.6	22.1	0.023						no	FBgn0085397	FBgn0032138	0.0
7227.FBpp0070317_7227.FBpp0077624	FBpp0070317	FBpp0077624	CG4045	CG4749	16.4	21.2	0.023						no	FBgn0085397	FBgn0283525	0.0
7227.FBpp0070317_7227.FBpp0077965	FBpp0070317	FBpp0077965	CG4045	CG12975	18.6	14.4	0.046	46-48;135-135	118-122	78.6	74.0	46-48|118-122;135-135|118-122	no	FBgn0085397	FBgn0037061	0.0
7227.FBpp0070317_7227.FBpp0073098	FBpp0070317	FBpp0073098	CG4045	CG11583	26.7	14.8	0.023	187-187	294-294	95.2	41.5	187-187|294-294	no	FBgn0085397	FBgn0035524	0.0
7227.FBpp0070317_7227.FBpp0077043	FBpp0070317	FBpp0077043	CG4045	CG14618	43.4	7.0	0.088	44-50;105-105;109-109;135-135	207-210;235-239;276-276	75.3	71.2	44-50|207-210;44-50|235-239;44-50|276-276;105-105|235-239;109-109|235-239;135-135|235-239	possible	FBgn0085397	FBgn0031189	0.169
7227.FBpp0070317_7227.FBpp0087045	FBpp0070317	FBpp0087045	CG4045	CG8545	37.3	12.8	0.089	46-53	470-470;474-477;481-481;490-490	78.6	90.9	46-53|470-470;46-53|474-477;46-53|481-481;46-53|490-490	no	FBgn0085397	FBgn0033741	0.0
7227.FBpp0070317_7227.FBpp0073943	FBpp0070317	FBpp0073943	CG4045	CG8939	69.5	2.9	0.448	43-46;137-140;163-180;203-203;207-212	127-127;162-163;218-223;238-251	85.8	71.3	43-46|238-251;137-140|238-251;163-180|127-127;163-180|162-163;163-180|218-223;163-180|238-251;203-203|238-251;207-212|238-251	acceptable	FBgn0085397	FBgn0030720	0.374
7227.FBpp0070317_7227.FBpp0084342	FBpp0070317	FBpp0084342	CG4045	CG14544	13.4	22.8	0.023						no	FBgn0085397	FBgn0039407	0.0
7227.FBpp0070317_7227.FBpp0079949	FBpp0070317	FBpp0079949	CG4045	CG6388	28.1	15.3	0.023						no	FBgn0085397	FBgn0032430	0.0
7227.FBpp0070316_7227.FBpp0113107	FBpp0070316	FBpp0113107	CG4061	CG12050	71.9	3.4	0.159	201-206;234-237;241-241	419-421;446-450	89.4	86.9	201-206|419-421;201-206|446-450;234-237|419-421;234-237|446-450;241-241|446-450	possible	FBgn0025630	FBgn0284251	0.357
7227.FBpp0070317_7227.FBpp0070637	FBpp0070317	FBpp0070637	CG4045	Nsun2	24.0	18.6	0.023						no	FBgn0085397	FBgn0026079	0.0
7227.FBpp0070317_7227.FBpp0078961	FBpp0070317	FBpp0078961	CG4045	CG9596	44.0	10.6	0.082	44-51;140-140;144-144	215-215;242-244;270-270;361-362;366-366	68.9	80.9	44-51|215-215;44-51|242-244;44-51|270-270;44-51|361-362;44-51|366-366;140-140|242-244;144-144|270-270	no	FBgn0085397	FBgn0031832	0.0
7227.FBpp0070331_7227.FBpp0088688	FBpp0070331	FBpp0088688	Actn	Mlc2	44.8	3.9	0.373	277-298;368-376	72-72;76-76;80-80;136-159;170-193;206-212	68.7	67.9	277-298|136-159;277-298|170-193;277-298|206-212;368-376|72-72;368-376|76-76;368-376|80-80;368-376|136-159;368-376|206-212	acceptable	FBgn0000667	FBgn0002773	0.338
7227.FBpp0070333_7227.FBpp0086200	FBpp0070333	FBpp0086200	CG4406	PIG-V	40.1	10.7	0.141	344-350	30-34;62-62;317-328;390-390;446-447	55.2	82.5	344-350|30-34;344-350|62-62;344-350|317-328;344-350|390-390;344-350|446-447	no	FBgn0023545	FBgn0265174	0.08
7227.FBpp0070333_7227.FBpp0088455	FBpp0070333	FBpp0088455	CG4406	PIG-S	81.1	1.1	0.718	38-45;73-81;128-157;177-199;215-215;219-220;263-265;293-293;306-332	185-189;193-195;218-228;232-232;248-248;275-287;291-296;315-315;323-336;362-378;385-385;395-399;420-438;478-500	89.9	87.8	38-45|185-189;38-45|193-195;38-45|323-336;73-81|275-287;73-81|291-296;128-157|193-195;128-157|291-296;128-157|323-336;128-157|420-438;128-157|478-500;177-199|185-189;177-199|193-195;177-199|420-438;177-199|478-500;215-215|478-500;219-220|185-189;263-265|275-287;293-293|185-189;306-332|218-228;306-332|232-232;306-332|248-248;306-332|275-287;306-332|315-315;306-332|323-336;306-332|362-378;306-332|3…	highconf	FBgn0023545	FBgn0265190	0.608
7227.FBpp0070333_7227.FBpp0070795	FBpp0070333	FBpp0070795	CG4406	GAA1	72.8	1.7	0.525	56-58;92-100;238-245	54-65;138-139;143-143;179-183;361-367	85.1	88.0	56-58|54-65;56-58|361-367;92-100|138-139;92-100|143-143;92-100|179-183;92-100|361-367;238-245|54-65;238-245|179-183;238-245|361-367	highconf	FBgn0023545	FBgn0029818	0.468
7227.FBpp0070331_7227.FBpp0089196	FBpp0070331	FBpp0089196	Actn	chic	25.3	21.2	0.023						no	FBgn0000667	FBgn0000308	0.0
7227.FBpp0070333_7227.FBpp0078636	FBpp0070333	FBpp0078636	CG4406	CG3792	35.5	8.6	0.213	2-24;348-349	70-79;83-83;88-95;102-102;116-116;121-124;151-162	49.0	82.6	2-24|70-79;2-24|83-83;2-24|116-116;2-24|121-124;2-24|151-162;348-349|88-95;348-349|102-102	possible	FBgn0023545	FBgn0031662	0.151
7227.FBpp0070331_7227.FBpp0077962	FBpp0070331	FBpp0077962	Actn	Ilk	38.2	13.8	0.04	16-16;20-24	336-336;344-348;358-360;399-399	36.2	76.9	16-16|336-336;20-24|344-348;20-24|358-360;20-24|399-399	no	FBgn0000667	FBgn0028427	0.0
7227.FBpp0070331_7227.FBpp0082535	FBpp0070331	FBpp0082535	Actn	Tm2	15.5	23.5	0.023						no	FBgn0000667	FBgn0004117	0.0
7227.FBpp0070333_7227.FBpp0070812	FBpp0070333	FBpp0070812	CG4406	CG3160	23.4	14.6	0.052	322-329	379-390;485-486;611-611	32.1	79.9	322-329|379-390;322-329|485-486;322-329|611-611	no	FBgn0023545	FBgn0029789	0.0
7227.FBpp0070331_7227.FBpp0081336	FBpp0070331	FBpp0081336	Actn	stck	18.1	26.1	0.023						no	FBgn0000667	FBgn0020249	0.0
7227.FBpp0070333_7227.FBpp0084347	FBpp0070333	FBpp0084347	CG4406	CG14550	30.0	9.7	0.068	58-58;98-98;170-172;178-178;240-243	5-12;71-71;78-80;86-86	79.5	58.1	58-58|71-71;98-98|86-86;170-172|5-12;178-178|5-12;240-243|78-80;240-243|86-86	possible	FBgn0023545	FBgn0039405	0.069
7227.FBpp0070349_7227.FBpp0088360	FBpp0070349	FBpp0088360	CG14817	mRpL13	8.0	21.3	0.023						no	FBgn0026089	FBgn0032720	0.0
7227.FBpp0070331_7227.FBpp0076460	FBpp0070331	FBpp0076460	Actn	Arp3	26.5	19.2	0.023						no	FBgn0000667	FBgn0262716	0.0
7227.FBpp0070333_7227.FBpp0071123	FBpp0070333	FBpp0071123	CG4406	CG11190	82.1	1.3	0.717	55-65;74-74;80-80;89-95;100-102;112-126;131-131;141-148;164-166;173-176;205-207;232-238;245-249;282-282;330-330;334-355	24-24;50-57;87-87;127-143;154-163;167-167;176-189;204-210;221-226;230-235;379-382;418-419;436-439;459-459;463-469;478-480;492-495;509-510;628-633	88.4	88.3	55-65|176-189;55-65|463-469;55-65|628-633;74-74|176-189;80-80|176-189;89-95|87-87;89-95|176-189;89-95|204-210;89-95|463-469;100-102|176-189;100-102|204-210;112-126|127-143;112-126|176-189;112-126|204-210;112-126|463-469;131-131|127-143;141-148|127-143;164-166|628-633;173-176|459-459;173-176|463-469;205-207|628-633;232-238|628-633;245-249|628-633;282-282|628-633;330-330|50-57;334-355|24-24;334-355…	highconf	FBgn0023545	FBgn0030035	0.605
7227.FBpp0070349_7227.FBpp0081384	FBpp0070349	FBpp0081384	CG14817	mRpL19	28.1	10.1	0.273	77-95	77-77;130-133;137-143;149-154;179-183;221-222	62.0	90.3	77-95|77-77;77-95|130-133;77-95|137-143;77-95|149-154;77-95|179-183;77-95|221-222	acceptable	FBgn0026089	FBgn0037608	0.13
7227.FBpp0070331_7227.FBpp0080752	FBpp0070331	FBpp0080752	Actn	Pax	21.1	16.8	0.023						no	FBgn0000667	FBgn0041789	0.0
7227.FBpp0070349_7227.FBpp0086965	FBpp0070349	FBpp0086965	CG14817	mRpL18	9.5	18.3	0.023						no	FBgn0026089	FBgn0026741	0.0
7227.FBpp0070333_7227.FBpp0073008	FBpp0070333	FBpp0073008	CG4406	CG12006	30.8	15.8	0.026	347-349	348-348;352-352	37.1	88.7	347-349|348-348;347-349|352-352	no	FBgn0023545	FBgn0035464	0.0
7227.FBpp0070349_7227.FBpp0077141	FBpp0070349	FBpp0077141	CG14817	mRpL27	29.3	7.6	0.1	70-70;74-85	51-51;85-93;122-128	52.5	77.4	70-70|85-93;74-85|51-51;74-85|85-93;74-85|122-128	possible	FBgn0026089	FBgn0053002	0.18
7227.FBpp0070349_7227.FBpp0077550	FBpp0070349	FBpp0077550	CG14817	mRpL48	13.7	17.4	0.025	18-19	59-59;82-82	34.2	75.3	18-19|59-59;18-19|82-82	no	FBgn0026089	FBgn0031357	0.0
7227.FBpp0070349_7227.FBpp0077885	FBpp0070349	FBpp0077885	CG14817	mRpL15	32.0	2.6	0.364	87-103	7-31	77.2	83.1	87-103|7-31	acceptable	FBgn0026089	FBgn0036990	0.482
7227.FBpp0070349_7227.FBpp0079304	FBpp0070349	FBpp0079304	CG14817	mRpL51	10.3	19.9	0.023						no	FBgn0026089	FBgn0032053	0.0
7227.FBpp0070349_7227.FBpp0083665	FBpp0070349	FBpp0083665	CG14817	mRpL45	10.5	23.0	0.023						no	FBgn0026089	FBgn0263863	0.0
7227.FBpp0070333_7227.FBpp0071597	FBpp0070333	FBpp0071597	CG4406	CG9865	49.3	6.8	0.322	55-59;90-98;125-125;172-172;230-235;240-245	48-48;62-65;76-78;302-304;314-318;417-431	75.8	69.0	55-59|302-304;55-59|417-431;90-98|302-304;90-98|314-318;90-98|417-431;125-125|417-431;172-172|48-48;230-235|62-65;230-235|76-78;240-245|76-78;240-245|302-304;240-245|314-318	acceptable	FBgn0023545	FBgn0259727	0.165
7227.FBpp0070349_7227.FBpp0305877	FBpp0070349	FBpp0305877	CG14817	mRpL14	7.1	25.5	0.023						no	FBgn0026089	FBgn0040389	0.0
7227.FBpp0070349_7227.FBpp0303669	FBpp0070349	FBpp0303669	CG14817	mRpL28	11.4	20.6	0.023						no	FBgn0026089	FBgn0031660	0.0
7227.FBpp0070333_7227.FBpp0079294	FBpp0070333	FBpp0079294	CG4406	PIG-U	76.6	2.5	0.52	55-58;90-90;94-98;125-125;174-176;239-244	258-260;266-275;367-378	86.3	88.3	55-58|266-275;55-58|367-378;90-90|266-275;94-98|258-260;94-98|266-275;94-98|367-378;125-125|266-275;174-176|266-275;239-244|367-378	highconf	FBgn0023545	FBgn0032052	0.474
7227.FBpp0070349_7227.FBpp0082412	FBpp0070349	FBpp0082412	CG14817	mRpL11	14.1	18.0	0.023						no	FBgn0026089	FBgn0038234	0.0
7227.FBpp0070349_7227.FBpp0079680	FBpp0070349	FBpp0079680	CG14817	CG6094	37.4	5.4	0.248	39-58	47-54;60-67;135-148;152-155	70.0	70.4	39-58|47-54;39-58|60-67;39-58|135-148;39-58|152-155	acceptable	FBgn0026089	FBgn0032261	0.305
7227.FBpp0070349_7227.FBpp0071462	FBpp0070349	FBpp0071462	CG14817	mRpL54	6.8	21.4	0.023						no	FBgn0026089	FBgn0034579	0.0
7227.FBpp0070349_7227.FBpp0303832	FBpp0070349	FBpp0303832	CG14817	mRpL23	22.2	11.5	0.087	56-67	26-29;42-42;106-117	63.6	66.6	56-67|26-29;56-67|42-42;56-67|106-117	no	FBgn0026089	FBgn0035335	0.014
7227.FBpp0070349_7227.FBpp0083168	FBpp0070349	FBpp0083168	CG14817	mRpL55	4.7	26.3	0.023						no	FBgn0026089	FBgn0038678	0.0
7227.FBpp0070349_7227.FBpp0085121	FBpp0070349	FBpp0085121	CG14817	mRpL32	39.2	3.9	0.197	39-50	69-79;83-85	87.4	81.4	39-50|69-79;39-50|83-85	possible	FBgn0026089	FBgn0039835	0.381
7227.FBpp0070349_7227.FBpp0078032	FBpp0070349	FBpp0078032	CG14817	CG7172	13.1	17.5	0.023						no	FBgn0026089	FBgn0037102	0.0
7227.FBpp0070349_7227.FBpp0073719	FBpp0070349	FBpp0073719	CG14817	mRpL38	29.0	9.8	0.124	30-30;34-52	249-250;308-308;330-338	72.0	72.2	30-30|330-338;34-52|249-250;34-52|308-308;34-52|330-338	possible	FBgn0026089	FBgn0030552	0.065
7227.FBpp0070349_7227.FBpp0080401	FBpp0070349	FBpp0080401	CG14817	mRpL4	44.0	5.1	0.37	92-106	94-103;107-107;183-183;187-187;217-219;240-243;252-259	67.1	90.9	92-106|94-103;92-106|107-107;92-106|183-183;92-106|187-187;92-106|217-219;92-106|240-243;92-106|252-259	acceptable	FBgn0026089	FBgn0001995	0.318
7227.FBpp0070349_7227.FBpp0302563	FBpp0070349	FBpp0302563	CG14817	mRpL17	28.9	9.7	0.239	40-64	10-13;19-19;31-31;38-38;63-66;70-74;78-90	61.7	80.3	40-64|10-13;40-64|19-19;40-64|31-31;40-64|38-38;40-64|63-66;40-64|70-74;40-64|78-90	acceptable	FBgn0026089	FBgn0035122	0.042
7227.FBpp0070349_7227.FBpp0083569	FBpp0070349	FBpp0083569	CG14817	mRpL35	11.5	20.4	0.023						no	FBgn0026089	FBgn0038923	0.0
7227.FBpp0070349_7227.FBpp0081599	FBpp0070349	FBpp0081599	CG14817	mRpL47	21.4	11.0	0.063	82-95	256-267	60.7	63.2	82-95|256-267	no	FBgn0026089	FBgn0014023	0.049
7227.FBpp0070349_7227.FBpp0076238	FBpp0070349	FBpp0076238	CG14817	mRpL12	6.4	26.3	0.023						no	FBgn0026089	FBgn0011787	0.0
7227.FBpp0070349_7227.FBpp0075425	FBpp0070349	FBpp0075425	CG14817	mRpL39	46.4	4.8	0.327	39-43;47-47;51-51;73-88	59-64;68-68;99-105;117-119;127-130;298-306	61.7	87.5	39-43|298-306;47-47|298-306;51-51|298-306;73-88|59-64;73-88|68-68;73-88|99-105;73-88|117-119;73-88|127-130	acceptable	FBgn0026089	FBgn0036462	0.275
7227.FBpp0070349_7227.FBpp0075941	FBpp0070349	FBpp0075941	CG14817	mRpL2	10.7	23.6	0.023						no	FBgn0026089	FBgn0036135	0.0
7227.FBpp0070349_7227.FBpp0073524	FBpp0070349	FBpp0073524	CG14817	mRpL49	50.5	2.1	0.467	79-96	117-119;130-133;144-156;161-163	85.7	92.1	79-96|117-119;79-96|130-133;79-96|144-156;79-96|161-163	acceptable	FBgn0026089	FBgn0030433	0.539
7227.FBpp0070349_7227.FBpp0076601	FBpp0070349	FBpp0076601	CG14817	mRpL50	8.1	21.4	0.023						no	FBgn0026089	FBgn0028648	0.0
7227.FBpp0070349_7227.FBpp0073906	FBpp0070349	FBpp0073906	CG14817	mRpL3	33.4	7.0	0.053	18-28;36-36;40-47	31-41	59.6	50.4	18-28|31-41;36-36|31-41;40-47|31-41	possible	FBgn0026089	FBgn0030686	0.243
7227.FBpp0070349_7227.FBpp0081860	FBpp0070349	FBpp0081860	CG14817	mRpL40	7.5	21.4	0.023						no	FBgn0026089	FBgn0037892	0.0
7227.FBpp0070349_7227.FBpp0082540	FBpp0070349	FBpp0082540	CG14817	mRpL9	7.2	25.1	0.023						no	FBgn0026089	FBgn0038319	0.0
7227.FBpp0070349_7227.FBpp0071993	FBpp0070349	FBpp0071993	CG14817	mRpL43	12.9	17.7	0.023						no	FBgn0026089	FBgn0034893	0.0
7227.FBpp0070349_7227.FBpp0087491	FBpp0070349	FBpp0087491	CG14817	mRpL42	18.7	13.0	0.069	28-44;48-48	61-61;67-79;94-94;98-100;104-105	61.1	56.5	28-44|67-79;28-44|94-94;28-44|98-100;28-44|104-105;48-48|61-61	no	FBgn0026089	FBgn0033480	0.0
7227.FBpp0070349_7227.FBpp0075138	FBpp0070349	FBpp0075138	CG14817	mRpS34	10.7	21.2	0.023						no	FBgn0026089	FBgn0285951	0.0
7227.FBpp0070335_7227.FBpp0079708	FBpp0070335	FBpp0079708	CG3857	CG6729	68.5	1.4	0.705	203-204;231-231;240-242;250-257;278-289;293-293;311-332;338-338;348-354;363-375;396-405;454-473	36-38;81-112;136-155;192-196;201-220;252-266;386-401;431-441	78.1	88.1	203-204|136-155;231-231|192-196;240-242|192-196;250-257|136-155;250-257|192-196;250-257|201-220;278-289|136-155;278-289|201-220;293-293|386-401;311-332|36-38;311-332|81-112;311-332|136-155;311-332|386-401;311-332|431-441;338-338|431-441;348-354|36-38;348-354|136-155;348-354|192-196;348-354|252-266;363-375|81-112;396-405|192-196;396-405|252-266;454-473|81-112;454-473|136-155;454-473|201-220;454-47…	highconf	FBgn0023520	FBgn0032296	0.539
7227.FBpp0070349_7227.FBpp0088016	FBpp0070349	FBpp0088016	CG14817	mRpL52	50.5	1.5	0.551	31-42;54-69;76-76	26-26;31-35;41-41;82-101	90.5	88.8	31-42|26-26;31-42|31-35;31-42|41-41;54-69|82-101;76-76|82-101	highconf	FBgn0026089	FBgn0033208	0.588
7227.FBpp0070349_7227.FBpp0072659	FBpp0070349	FBpp0072659	CG14817	mRpL46	21.6	10.9	0.094	19-28;33-36;40-47	47-65;69-69;73-73	52.0	77.6	19-28|47-65;19-28|69-69;19-28|73-73;33-36|47-65;40-47|47-65	no	FBgn0026089	FBgn0035272	0.078
7227.FBpp0070349_7227.FBpp0304831	FBpp0070349	FBpp0304831	CG14817	mRpL16	58.6	1.8	0.309	36-47;51-51	213-214;218-230	93.2	92.4	36-47|213-214;36-47|218-230;51-51|218-230	acceptable	FBgn0026089	FBgn0023519	0.547
7227.FBpp0070349_7227.FBpp0070650	FBpp0070349	FBpp0070650	CG14817	mRpL30	61.2	1.0	0.654	39-61;67-67	33-43;47-58;63-64;93-113	90.8	91.7	39-61|33-43;39-61|47-58;39-61|63-64;39-61|93-113;67-67|93-113	highconf	FBgn0026089	FBgn0029718	0.677
7227.FBpp0070349_7227.FBpp0086531	FBpp0070349	FBpp0086531	CG14817	mRpL41	6.0	25.9	0.023						no	FBgn0026089	FBgn0034001	0.0
7227.FBpp0070333_7227.FBpp0085870	FBpp0070333	FBpp0085870	CG4406	CG12263	19.2	23.9	0.023						no	FBgn0023545	FBgn0034346	0.0
7227.FBpp0070349_7227.FBpp0076458	FBpp0070349	FBpp0076458	CG14817	mRpL36	6.0	24.0	0.023						no	FBgn0026089	FBgn0042112	0.0
7227.FBpp0070349_7227.FBpp0074104	FBpp0070349	FBpp0074104	CG14817	mRpL22	47.5	2.4	0.24	40-53	213-227	89.2	88.8	40-53|213-227	acceptable	FBgn0026089	FBgn0030786	0.4
7227.FBpp0070349_7227.FBpp0305426	FBpp0070349	FBpp0305426	CG14817	mRpL21	6.6	26.4	0.023						no	FBgn0026089	FBgn0036853	0.0
7227.FBpp0070349_7227.FBpp0291479	FBpp0070349	FBpp0291479	CG14817	mRpL37	35.7	6.5	0.244	43-58	142-148;161-169;173-173;382-386	70.5	81.9	43-58|142-148;43-58|161-169;43-58|173-173;43-58|382-386	acceptable	FBgn0026089	FBgn0261380	0.233
7227.FBpp0070349_7227.FBpp0077783	FBpp0070349	FBpp0077783	CG14817	mRpL10	37.4	3.4	0.26	18-40	26-26;34-46	78.4	76.8	18-40|26-26;18-40|34-46	acceptable	FBgn0026089	FBgn0031231	0.393
7227.FBpp0070349_7227.FBpp0078694	FBpp0070349	FBpp0078694	CG14817	mRpL24	10.8	19.6	0.023						no	FBgn0026089	FBgn0031651	0.0
7227.FBpp0070349_7227.FBpp0289636	FBpp0070349	FBpp0289636	CG14817	CG34034	9.9	16.9	0.023						no	FBgn0026089	FBgn0054034	0.0
7227.FBpp0070349_7227.FBpp0078415	FBpp0070349	FBpp0078415	CG14817	mRpL44	11.3	20.4	0.023						no	FBgn0026089	FBgn0037330	0.0
7227.FBpp0070349_7227.FBpp0081322	FBpp0070349	FBpp0081322	CG14817	mRpL1	15.4	18.8	0.023						no	FBgn0026089	FBgn0037566	0.0
7227.FBpp0070350_7227.FBpp0079675	FBpp0070350	FBpp0079675	Pgam5	CG5676	67.9	2.2	0.614	48-54;58-59;87-89;133-138;161-167;171-175;183-207;216-216;227-227;231-231;235-238	46-62;69-80;93-105;117-134	87.4	67.6	48-54|117-134;58-59|117-134;87-89|117-134;133-138|46-62;133-138|117-134;161-167|46-62;161-167|69-80;161-167|117-134;171-175|93-105;183-207|46-62;183-207|69-80;183-207|93-105;183-207|117-134;216-216|117-134;227-227|93-105;231-231|93-105;235-238|93-105	highconf	FBgn0023517	FBgn0032200	0.445
7227.FBpp0070350_7227.FBpp0292075	FBpp0070350	FBpp0292075	Pgam5	CG12511	14.0	16.8	0.023						no	FBgn0023517	FBgn0031729	0.0
7227.FBpp0070351_7227.FBpp0076295	FBpp0070351	FBpp0076295	Pex5	Pex7	34.2	14.3	0.023						no	FBgn0023516	FBgn0035922	0.0
7227.FBpp0070351_7227.FBpp0073143	FBpp0070351	FBpp0073143	Pex5	PMP34	34.2	10.7	0.284	57-79	22-30;37-41;77-93;109-127;131-138;179-197;213-225;232-239;285-297	32.4	70.0	57-79|22-30;57-79|37-41;57-79|77-93;57-79|109-127;57-79|131-138;57-79|179-197;57-79|213-225;57-79|232-239;57-79|285-297	acceptable	FBgn0023516	FBgn0052250	0.071
7227.FBpp0070350_7227.FBpp0082864	FBpp0070350	FBpp0082864	Pgam5	Keap1	19.3	23.7	0.023						no	FBgn0023517	FBgn0038475	0.0
7227.FBpp0070351_7227.FBpp0072626	FBpp0070351	FBpp0072626	Pex5	Pex10	61.2	2.1	0.418	113-134	1-6;62-80;85-93;173-178	66.1	83.6	113-134|1-6;113-134|62-80;113-134|85-93;113-134|173-178	acceptable	FBgn0023516	FBgn0035233	0.524
7227.FBpp0070350_7227.FBpp0099837	FBpp0070350	FBpp0099837	Pgam5	Pink1	20.5	17.8	0.023						no	FBgn0023517	FBgn0029891	0.0
7227.FBpp0070351_7227.FBpp0074825	FBpp0070351	FBpp0074825	Pex5	Cat	46.4	3.9	0.484	351-357;382-387;461-465;470-470;477-477;489-500;511-511;523-534;578-586	500-506	87.3	62.9	351-357|500-506;382-387|500-506;461-465|500-506;470-470|500-506;477-477|500-506;489-500|500-506;511-511|500-506;523-534|500-506;578-586|500-506	acceptable	FBgn0023516	FBgn0000261	0.403
7227.FBpp0070351_7227.FBpp0304214	FBpp0070351	FBpp0304214	Pex5	Pex3	61.9	2.8	0.272	15-37;262-266	53-64;68-78;90-93;100-100;104-104;133-149;153-164;168-168;338-338	50.2	77.1	15-37|53-64;15-37|68-78;15-37|133-149;15-37|153-164;15-37|168-168;262-266|90-93;262-266|100-100;262-266|104-104;262-266|338-338	acceptable	FBgn0023516	FBgn0036484	0.457
7227.FBpp0070351_7227.FBpp0077909	FBpp0070351	FBpp0077909	Pex5	Pex14	50.9	1.9	0.518	231-231;235-251;390-390;439-453;457-460;464-464;471-483;499-513;533-538;590-590	36-67;186-186;200-208;217-222;226-240	80.2	60.5	231-231|36-67;235-251|36-67;390-390|186-186;439-453|226-240;457-460|226-240;464-464|226-240;471-483|226-240;499-513|200-208;499-513|217-222;533-538|200-208;590-590|200-208	highconf	FBgn0023516	FBgn0037020	0.476
7227.FBpp0070351_7227.FBpp0292773	FBpp0070351	FBpp0292773	Pex5	CG10253	51.2	2.5	0.466	351-357;381-387;461-465;470-470;477-477;489-500;511-511;521-534;579-579;583-590	622-631	86.5	57.5	351-357|622-631;381-387|622-631;461-465|622-631;470-470|622-631;477-477|622-631;489-500|622-631;511-511|622-631;521-534|622-631;579-579|622-631;583-590|622-631	acceptable	FBgn0023516	FBgn0033983	0.467
7227.FBpp0070351_7227.FBpp0074564	FBpp0070351	FBpp0074564	Pex5	Pmp70	42.7	9.2	0.256	351-351;355-357;382-388;465-465;492-500;523-530;579-583	1-7	89.5	38.4	351-351|1-7;355-357|1-7;382-388|1-7;465-465|1-7;492-500|1-7;523-530|1-7;579-583|1-7	acceptable	FBgn0023516	FBgn0031069	0.049
7227.FBpp0070351_7227.FBpp0086874	FBpp0070351	FBpp0086874	Pex5	Pex13	44.7	4.5	0.641	174-187;319-324;354-356;382-389;461-470;477-477;492-560;579-579;586-586;590-590;605-612	4-12;213-216;308-313;335-343;349-355;367-376;392-415	82.1	58.4	174-187|308-313;174-187|335-343;174-187|349-355;174-187|367-376;319-324|392-415;354-356|4-12;382-389|4-12;382-389|213-216;461-470|4-12;477-477|4-12;492-560|4-12;492-560|392-415;579-579|4-12;586-586|4-12;590-590|4-12;605-612|392-415	highconf	FBgn0023516	FBgn0033812	0.299
7227.FBpp0070351_7227.FBpp0076329	FBpp0070351	FBpp0076329	Pex5	Pex2	24.9	15.4	0.409	354-357;385-390;462-473;492-502;507-507;511-511;523-534;577-586	160-175	83.2	35.6	354-357|160-175;385-390|160-175;462-473|160-175;492-502|160-175;507-507|160-175;511-511|160-175;523-534|160-175;577-586|160-175	acceptable	FBgn0023516	FBgn0035876	0.025
7227.FBpp0070351_7227.FBpp0080659	FBpp0070351	FBpp0080659	Pex5	ScpX	20.3	19.4	0.023						no	FBgn0023516	FBgn0015808	0.0
7227.FBpp0070351_7227.FBpp0079908	FBpp0070351	FBpp0079908	Pex5	Pex19	53.1	3.0	0.509	15-31;251-273;277-289;351-356;378-392;424-429;458-465;469-470;477-477;489-500;511-511;521-534;583-586	84-84;89-89;94-105;114-158;165-169;173-190;220-223;243-259;263-273;285-292	65.7	57.7	15-31|94-105;15-31|114-158;15-31|173-190;15-31|220-223;15-31|243-259;15-31|263-273;251-273|114-158;251-273|165-169;251-273|173-190;277-289|114-158;277-289|165-169;351-356|285-292;378-392|89-89;378-392|114-158;378-392|285-292;424-429|114-158;424-429|165-169;458-465|285-292;469-470|84-84;469-470|285-292;477-477|285-292;489-500|285-292;511-511|285-292;521-534|285-292;583-586|285-292	highconf	FBgn0023516	FBgn0032407	0.266
7227.FBpp0070351_7227.FBpp0082738	FBpp0070351	FBpp0082738	Pex5	CG14881	21.0	16.2	0.023						no	FBgn0023516	FBgn0038425	0.0
7227.FBpp0070351_7227.FBpp0077936	FBpp0070351	FBpp0077936	Pex5	Pex16	24.0	15.3	0.097	18-26	286-291;295-295;299-310;320-324;328-332;337-338	34.7	73.7	18-26|286-291;18-26|295-295;18-26|299-310;18-26|320-324;18-26|328-332;18-26|337-338	no	FBgn0023516	FBgn0037019	0.0
7227.FBpp0070355_7227.FBpp0075111	FBpp0070355	FBpp0075111	deltaCOP	zetaCOP	17.1	22.0	0.023						no	FBgn0028969	FBgn0040512	0.0
7227.FBpp0070351_7227.FBpp0086405	FBpp0070351	FBpp0086405	Pex5	Pex11	30.0	13.9	0.284	354-356;385-388;464-470;492-511;523-535;583-586	147-160	80.7	34.9	354-356|147-160;385-388|147-160;464-470|147-160;492-511|147-160;523-535|147-160;583-586|147-160	acceptable	FBgn0023516	FBgn0034058	0.04
7227.FBpp0070351_7227.FBpp0305188	FBpp0070351	FBpp0305188	Pex5	Pex12	29.2	13.2	0.165	265-266;270-270;285-285;356-357;386-389;515-515;519-519;525-526;533-534;544-544;578-586	17-22;36-36;84-84;207-207;213-216;245-248;280-280	73.7	57.1	265-266|17-22;265-266|84-84;270-270|17-22;270-270|84-84;285-285|36-36;356-357|213-216;386-389|207-207;386-389|213-216;515-515|245-248;519-519|280-280;525-526|213-216;525-526|245-248;533-534|213-216;544-544|245-248;578-586|213-216	no	FBgn0023516	FBgn0031282	0.02
7227.FBpp0070351_7227.FBpp0070875	FBpp0070351	FBpp0070875	Pex5	Spat	52.3	2.0	0.489	351-357;381-387;461-465;470-470;477-477;489-500;511-511;523-538;579-590	385-394	87.6	54.6	351-357|385-394;381-387|385-394;461-465|385-394;470-470|385-394;477-477|385-394;489-500|385-394;511-511|385-394;523-538|385-394;579-590|385-394	acceptable	FBgn0023516	FBgn0014031	0.512
7227.FBpp0070351_7227.FBpp0085630	FBpp0070351	FBpp0085630	Pex5	CG11208	47.3	3.8	0.446	351-357;381-388;461-465;470-470;477-477;489-500;511-511;521-534;579-586	561-568	85.0	54.1	351-357|561-568;381-388|561-568;461-465|561-568;470-470|561-568;477-477|561-568;489-500|561-568;511-511|561-568;521-534|561-568;579-586|561-568	acceptable	FBgn0023516	FBgn0034488	0.391
7227.FBpp0070351_7227.FBpp0073988	FBpp0070351	FBpp0073988	Pex5	Mfe2	18.9	19.6	0.023						no	FBgn0023516	FBgn0030731	0.0
7227.FBpp0070355_7227.FBpp0301847	FBpp0070355	FBpp0301847	deltaCOP	Sec22	41.5	8.4	0.454	19-19;103-115;133-152	6-6;15-22;30-30;34-45;57-59;109-119	78.0	76.3	19-19|34-45;103-115|30-30;103-115|34-45;103-115|57-59;133-152|6-6;133-152|15-22;133-152|34-45;133-152|109-119	acceptable	FBgn0028969	FBgn0260855	0.095
7227.FBpp0070358_7227.FBpp0305695	FBpp0070358	FBpp0305695	CG14810	CG14812	77.9	1.6	0.54	68-90	19-19;33-55;65-76;85-88	76.9	90.6	68-90|19-19;68-90|33-55;68-90|65-76;68-90|85-88	highconf	FBgn0029589	FBgn0026090	0.619
7227.FBpp0070355_7227.FBpp0078891	FBpp0070355	FBpp0078891	deltaCOP	epsilonCOP	20.8	21.4	0.023						no	FBgn0028969	FBgn0027496	0.0
7227.FBpp0070355_7227.FBpp0075713	FBpp0070355	FBpp0075713	deltaCOP	ArfGAP1	38.4	5.4	0.4	282-282;299-301;320-322;348-353;366-366;371-383;525-525	457-468	91.0	69.4	282-282|457-468;299-301|457-468;320-322|457-468;348-353|457-468;366-366|457-468;371-383|457-468;525-525|457-468	acceptable	FBgn0028969	FBgn0020655	0.305
7227.FBpp0070355_7227.FBpp0084133	FBpp0070355	FBpp0084133	deltaCOP	bai	22.3	18.6	0.023						no	FBgn0028969	FBgn0045866	0.0
7227.FBpp0070355_7227.FBpp0301099	FBpp0070355	FBpp0301099	deltaCOP	Sec23	21.5	19.4	0.023						no	FBgn0028969	FBgn0262125	0.0
7227.FBpp0070355_7227.FBpp0083801	FBpp0070355	FBpp0083801	deltaCOP	Sec13	17.5	23.6	0.023						no	FBgn0028969	FBgn0024509	0.0
7227.FBpp0070355_7227.FBpp0076549	FBpp0070355	FBpp0076549	deltaCOP	Rint1	53.2	3.8	0.515	227-239;244-265	205-209;269-274;278-299;353-353;357-368;399-406;437-445	52.4	87.5	227-239|278-299;227-239|353-353;227-239|357-368;227-239|399-406;227-239|437-445;244-265|205-209;244-265|269-274;244-265|278-299	highconf	FBgn0028969	FBgn0035762	0.278
7227.FBpp0070355_7227.FBpp0074348	FBpp0070355	FBpp0074348	deltaCOP	betaCOP	80.1	1.0	0.721	1-4;14-41;45-58;70-81;99-125;132-144;241-267	4-15;40-50;70-81;109-126;144-159;163-163;186-197;204-211;219-227;239-261;266-278;286-286;290-302;331-337;372-372;699-712;748-751;778-778;782-783;801-807;841-841;909-913	84.4	88.3	1-4|219-227;1-4|239-261;1-4|699-712;14-41|4-15;14-41|40-50;14-41|70-81;14-41|109-126;14-41|163-163;14-41|699-712;14-41|748-751;14-41|778-778;14-41|782-783;14-41|801-807;14-41|909-913;45-58|239-261;45-58|290-302;45-58|331-337;45-58|372-372;45-58|699-712;45-58|748-751;45-58|841-841;45-58|909-913;70-81|186-197;70-81|219-227;70-81|239-261;70-81|286-286;70-81|290-302;70-81|699-712;99-125|4-15;99-125|4…	highconf	FBgn0028969	FBgn0008635	0.538
7227.FBpp0070355_7227.FBpp0085155	FBpp0070355	FBpp0085155	deltaCOP	gammaCOP	19.5	19.8	0.023						no	FBgn0028969	FBgn0028968	0.0
7227.FBpp0070355_7227.FBpp0080048	FBpp0070355	FBpp0080048	deltaCOP	beta'COP	41.4	6.1	0.136	232-241	461-465;481-481;488-490;508-521	46.6	88.5	232-241|461-465;232-241|481-481;232-241|488-490;232-241|508-521	possible	FBgn0028969	FBgn0025724	0.195
7227.FBpp0070363_7227.FBpp0081600	FBpp0070363	FBpp0081600	csw	Ras85D	85.3	1.8	0.627	328-344;348-348;353-353;357-362;584-586;646-646;684-687;722-722;726-734	3-7;31-41;54-56;61-75;102-102	85.6	87.0	328-344|61-75;328-344|102-102;348-348|61-75;353-353|3-7;353-353|31-41;353-353|54-56;357-362|3-7;357-362|31-41;357-362|54-56;357-362|61-75;584-586|31-41;646-646|31-41;684-687|31-41;684-687|61-75;722-722|61-75;726-734|31-41;726-734|61-75	highconf	FBgn0000382	FBgn0003205	0.608
7227.FBpp0070363_7227.FBpp0304312	FBpp0070363	FBpp0304312	csw	CG13398	36.7	1.4	0.565	237-242;246-247;257-260;270-274;286-300;328-331;335-335;344-344;353-361;552-557;584-584;646-648;684-687;727-736;929-942	62-82;89-89;101-101;105-116;261-277;308-308;384-402	76.0	59.6	237-242|384-402;246-247|384-402;257-260|384-402;270-274|384-402;286-300|384-402;328-331|261-277;335-335|261-277;344-344|261-277;353-361|261-277;552-557|261-277;584-584|261-277;646-648|261-277;684-687|261-277;727-736|261-277;727-736|308-308;929-942|62-82;929-942|89-89;929-942|101-101;929-942|105-116	highconf	FBgn0000382	FBgn0032042	0.451
7227.FBpp0070363_7227.FBpp0086812	FBpp0070363	FBpp0086812	csw	Drk	84.4	1.6	0.667	614-617;651-660;664-664;668-668;744-769;916-923	7-16;33-36;47-52;67-67;85-96;105-123;133-142	80.7	88.7	614-617|105-123;614-617|133-142;651-660|105-123;651-660|133-142;664-664|133-142;668-668|133-142;744-769|67-67;744-769|85-96;744-769|105-123;744-769|133-142;916-923|7-16;916-923|33-36;916-923|47-52	highconf	FBgn0000382	FBgn0004638	0.497
7227.FBpp0070363_7227.FBpp0076186	FBpp0070363	FBpp0076186	csw	Shc	30.3	10.0	0.334	357-361;579-579;583-588;645-645;683-689;725-730;734-734;933-943	49-57;61-61;123-131;140-142;164-182;204-213	64.7	66.0	357-361|204-213;579-579|204-213;583-588|204-213;645-645|204-213;683-689|204-213;725-730|204-213;734-734|204-213;933-943|49-57;933-943|61-61;933-943|123-131;933-943|140-142;933-943|164-182	acceptable	FBgn0000382	FBgn0015296	0.083
7227.FBpp0070368_7227.FBpp0072050	FBpp0070368	FBpp0072050	Pgd	Tal	15.1	24.0	0.023						no	FBgn0004654	FBgn0023477	0.0
7227.FBpp0070363_7227.FBpp0303635	FBpp0070363	FBpp0303635	csw	Pi3K21B	29.2	8.2	0.107	765-770	334-334;352-354;359-361;370-375;382-384;408-412	46.9	73.0	765-770|334-334;765-770|352-354;765-770|359-361;765-770|370-375;765-770|382-384;765-770|408-412	possible	FBgn0000382	FBgn0020622	0.12
7227.FBpp0070368_7227.FBpp0073235	FBpp0070368	FBpp0073235	Pgd	CG17333	13.5	25.8	0.023						no	FBgn0004654	FBgn0030239	0.0
7227.FBpp0070365_7227.FBpp0074426	FBpp0070365	FBpp0074426	CG3835	CG7280	26.5	13.9	0.152	1-10	249-258;341-345;349-351;402-405	38.5	89.3	1-10|249-258;1-10|341-345;1-10|349-351;1-10|402-405	no	FBgn0023507	FBgn0030966	0.03
7227.FBpp0070365_7227.FBpp0080728	FBpp0070365	FBpp0080728	CG3835	CG10639	19.8	21.1	0.023						no	FBgn0023507	FBgn0032729	0.0
7227.FBpp0070363_7227.FBpp0112426	FBpp0070363	FBpp0112426	csw	rl	39.5	11.0	0.123	920-930	122-123;128-128;132-142;170-175;328-329;334-334	32.4	86.0	920-930|122-123;920-930|128-128;920-930|132-142;920-930|170-175;920-930|328-329;920-930|334-334	no	FBgn0000382	FBgn0003256	0.058
7227.FBpp0070363_7227.FBpp0071248	FBpp0070363	FBpp0071248	csw	Dsor1	24.1	20.2	0.023						no	FBgn0000382	FBgn0010269	0.0
7227.FBpp0070365_7227.FBpp0305272	FBpp0070365	FBpp0305272	CG3835	Idh	17.9	25.3	0.023						no	FBgn0023507	FBgn0001248	0.0
7227.FBpp0070370_7227.FBpp0076005	FBpp0070370	FBpp0076005	ND-B14.5A	ND-13B	33.5	7.5	0.298	56-77;91-95;99-103	41-55;72-79;99-103;107-107;111-119	61.7	73.2	56-77|41-55;56-77|99-103;56-77|107-107;56-77|111-119;91-95|41-55;91-95|72-79;99-103|72-79	acceptable	FBgn0025839	FBgn0047038	0.151
7227.FBpp0070370_7227.FBpp0075755	FBpp0070370	FBpp0075755	ND-B14.5A	ND-SGDH	8.2	17.5	0.023						no	FBgn0025839	FBgn0011455	0.0
7227.FBpp0070370_7227.FBpp0075010	FBpp0070370	FBpp0075010	ND-B14.5A	ND-24L	11.4	20.5	0.023						no	FBgn0025839	FBgn0036706	0.0
7227.FBpp0070370_7227.FBpp0071970	FBpp0070370	FBpp0071970	ND-B14.5A	levy	18.0	12.4	0.063	6-8;12-12;37-38	49-60;75-77	67.7	76.9	6-8|49-60;12-12|49-60;37-38|75-77	no	FBgn0025839	FBgn0034877	0.0
7227.FBpp0070368_7227.FBpp0113038	FBpp0070368	FBpp0113038	Pgd	CG7140	15.7	23.7	0.023						no	FBgn0004654	FBgn0037147	0.0
7227.FBpp0070370_7227.FBpp0086570	FBpp0070370	FBpp0086570	ND-B14.5A	ND-B15	21.6	10.0	0.06	69-77	11-15;19-22;26-26	65.6	79.8	69-77|11-15;69-77|19-22;69-77|26-26	possible	FBgn0025839	FBgn0033961	0.088
7227.FBpp0070368_7227.FBpp0296955	FBpp0070368	FBpp0296955	Pgd	Rpi	15.5	24.4	0.023						no	FBgn0004654	FBgn0050410	0.0
7227.FBpp0070368_7227.FBpp0301729	FBpp0070368	FBpp0301729	Pgd	Rpe	18.3	20.0	0.023						no	FBgn0004654	FBgn0050499	0.0
7227.FBpp0070368_7227.FBpp0074898	FBpp0070368	FBpp0074898	Pgd	CG5103	19.3	21.7	0.023						no	FBgn0004654	FBgn0036784	0.0
7227.FBpp0070370_7227.FBpp0071459	FBpp0070370	FBpp0071459	ND-B14.5A	ND-B14.7	14.8	14.7	0.025	15-15;19-19	41-42	54.5	62.6	15-15|41-42;19-19|41-42	no	FBgn0025839	FBgn0034576	0.0
7227.FBpp0070370_7227.FBpp0078918	FBpp0070370	FBpp0078918	ND-B14.5A	COX5B	6.8	21.8	0.023						no	FBgn0025839	FBgn0031830	0.0
7227.FBpp0070370_7227.FBpp0302902	FBpp0070370	FBpp0302902	ND-B14.5A	UQCR-6.4	18.4	9.1	0.048	4-19;28-36	24-53	44.1	46.1	4-19|24-53;28-36|24-53	possible	FBgn0025839	FBgn0034245	0.109
7227.FBpp0070370_7227.FBpp0082645	FBpp0070370	FBpp0082645	ND-B14.5A	ND-23	52.0	1.7	0.564	6-8;12-30;37-44	73-88;97-100;211-217	85.9	91.0	6-8|73-88;12-30|73-88;12-30|97-100;37-44|97-100;37-44|211-217	highconf	FBgn0025839	FBgn0017567	0.498
7227.FBpp0070370_7227.FBpp0077859	FBpp0070370	FBpp0077859	ND-B14.5A	ND-39	13.9	18.6	0.023						no	FBgn0025839	FBgn0037001	0.0
7227.FBpp0070368_7227.FBpp0087760	FBpp0070368	FBpp0087760	Pgd	Pgi	19.3	21.3	0.023						no	FBgn0004654	FBgn0003074	0.0
7227.FBpp0070370_7227.FBpp0077130	FBpp0070370	FBpp0077130	ND-B14.5A	ND-B8	21.7	10.1	0.105	52-60;64-64	17-20;53-58;67-67	63.0	82.0	52-60|17-20;52-60|53-58;52-60|67-67;64-64|53-58	no	FBgn0025839	FBgn0040705	0.069
7227.FBpp0070370_7227.FBpp0071092	FBpp0070370	FBpp0071092	ND-B14.5A	ND-MNLL	15.2	13.3	0.04	6-8;12-16;29-29	22-33	58.8	57.4	6-8|22-33;12-16|22-33;29-29|22-33	no	FBgn0025839	FBgn0029971	0.0
7227.FBpp0070370_7227.FBpp0078847	FBpp0070370	FBpp0078847	ND-B14.5A	ND-51	18.3	17.1	0.023						no	FBgn0025839	FBgn0031771	0.0
7227.FBpp0070370_7227.FBpp0081848	FBpp0070370	FBpp0081848	ND-B14.5A	SdhC	20.4	13.6	0.049	31-31;36-38	42-46;50-52	68.7	78.3	31-31|42-46;36-38|42-46;36-38|50-52	no	FBgn0025839	FBgn0037873	0.0
7227.FBpp0070370_7227.FBpp0080329	FBpp0070370	FBpp0080329	ND-B14.5A	ND-B17	9.4	19.6	0.023						no	FBgn0025839	FBgn0001989	0.0
7227.FBpp0070370_7227.FBpp0078662	FBpp0070370	FBpp0078662	ND-B14.5A	ND-13A	11.3	15.7	0.026	71-74	58-59	57.3	72.7	71-74|58-59	no	FBgn0025839	FBgn0031684	0.0
7227.FBpp0070368_7227.FBpp0305272	FBpp0070368	FBpp0305272	Pgd	Idh	15.7	22.5	0.023						no	FBgn0004654	FBgn0001248	0.0
7227.FBpp0070368_7227.FBpp0075247	FBpp0070368	FBpp0075247	Pgd	Pgm	16.0	25.4	0.023						no	FBgn0004654	FBgn0003076	0.0
7227.FBpp0070370_7227.FBpp0291442	FBpp0070370	FBpp0291442	ND-B14.5A	CG40472	10.7	15.6	0.023						no	FBgn0025839	FBgn0085736	0.0
7227.FBpp0070370_7227.FBpp0077209	FBpp0070370	FBpp0077209	ND-B14.5A	ND-PDSW	10.8	19.3	0.023						no	FBgn0025839	FBgn0021967	0.0
7227.FBpp0070368_7227.FBpp0074517	FBpp0070368	FBpp0074517	Pgd	Zw	17.1	22.5	0.023						no	FBgn0004654	FBgn0004057	0.0
7227.FBpp0070370_7227.FBpp0082459	FBpp0070370	FBpp0082459	ND-B14.5A	UQCR-C1	22.7	15.9	0.023						no	FBgn0025839	FBgn0038271	0.0
7227.FBpp0070370_7227.FBpp0292847	FBpp0070370	FBpp0292847	ND-B14.5A	ATPsynE	15.5	13.0	0.064	3-12;31-32	26-26;30-30;34-37;41-48;52-52	53.7	73.7	3-12|26-26;3-12|30-30;3-12|34-37;3-12|41-48;31-32|41-48;31-32|52-52	no	FBgn0025839	FBgn0038224	0.0
7227.FBpp0070370_7227.FBpp0305911	FBpp0070370	FBpp0305911	ND-B14.5A	ATPsynCF6	12.0	15.8	0.023						no	FBgn0025839	FBgn0016119	0.0
7227.FBpp0070370_7227.FBpp0302939	FBpp0070370	FBpp0302939	ND-B14.5A	ND-B14.5B	12.4	14.1	0.029	14-15	29-34	48.9	66.2	14-15|29-34	no	FBgn0025839	FBgn0031505	0.0
7227.FBpp0070370_7227.FBpp0077141	FBpp0070370	FBpp0077141	ND-B14.5A	mRpL27	19.7	7.4	0.05	2-6;28-32	15-23	64.7	54.3	2-6|15-23;28-32|15-23	possible	FBgn0025839	FBgn0053002	0.176
7227.FBpp0070370_7227.FBpp0271901	FBpp0070370	FBpp0271901	ND-B14.5A	ND-B17.2	57.4	2.7	0.486	3-14;28-38	3-12;35-37;53-63;90-94	81.2	84.7	3-14|3-12;3-14|35-37;3-14|53-63;28-38|53-63;28-38|90-94	acceptable	FBgn0025839	FBgn0031436	0.414
7227.FBpp0070370_7227.FBpp0070950	FBpp0070370	FBpp0070950	ND-B14.5A	ND-ASHI	7.4	23.1	0.023						no	FBgn0025839	FBgn0029888	0.0
7227.FBpp0070370_7227.FBpp0080051	FBpp0070370	FBpp0080051	ND-B14.5A	ND-B22	33.0	5.9	0.197	45-48;59-69	111-117;121-121;125-129;133-133	75.8	86.4	45-48|125-129;45-48|133-133;59-69|111-117;59-69|121-121	possible	FBgn0025839	FBgn0032511	0.226
7227.FBpp0070370_7227.FBpp0100181	FBpp0070370	FBpp0100181	ND-B14.5A	mt:ND3	15.5	16.2	0.023						no	FBgn0025839	FBgn0013681	0.0
7227.FBpp0070370_7227.FBpp0070885	FBpp0070370	FBpp0070885	ND-B14.5A	ND-B16.6	13.5	12.5	0.037	4-9;30-32	22-29	56.0	49.1	4-9|22-29;30-32|22-29	no	FBgn0025839	FBgn0029868	0.018
7227.FBpp0070370_7227.FBpp0083126	FBpp0070370	FBpp0083126	ND-B14.5A	NP15.6	8.2	15.8	0.023						no	FBgn0025839	FBgn0027785	0.0
7227.FBpp0070370_7227.FBpp0083141	FBpp0070370	FBpp0083141	ND-B14.5A	ATPsynD	9.8	21.1	0.023						no	FBgn0025839	FBgn0016120	0.0
7227.FBpp0070370_7227.FBpp0075069	FBpp0070370	FBpp0075069	ND-B14.5A	UQCR-C2	20.6	14.8	0.047	20-27	91-91;95-95;99-100	65.7	85.6	20-27|91-91;20-27|95-95;20-27|99-100	no	FBgn0025839	FBgn0250814	0.0
7227.FBpp0070370_7227.FBpp0072975	FBpp0070370	FBpp0072975	ND-B14.5A	ND-30	65.6	1.3	0.683	48-49;58-79;87-87;93-103	46-49;55-69;75-82;86-87;105-110;136-141;242-250	86.7	92.7	48-49|46-49;58-79|46-49;58-79|55-69;58-79|75-82;58-79|86-87;58-79|242-250;87-87|55-69;93-103|55-69;93-103|86-87;93-103|105-110;93-103|136-141	highconf	FBgn0025839	FBgn0266582	0.577
7227.FBpp0070370_7227.FBpp0112014	FBpp0070370	FBpp0112014	ND-B14.5A	ND-B12	9.3	18.2	0.023						no	FBgn0025839	FBgn0034645	0.0
7227.FBpp0070370_7227.FBpp0073308	FBpp0070370	FBpp0073308	ND-B14.5A	CG11752	9.2	16.5	0.023						no	FBgn0025839	FBgn0030292	0.0
7227.FBpp0070370_7227.FBpp0304269	FBpp0070370	FBpp0304269	ND-B14.5A	ND-B14	15.9	13.0	0.076	19-29	45-48;96-99	63.9	84.3	19-29|45-48;19-29|96-99	no	FBgn0025839	FBgn0033570	0.008
7227.FBpp0070370_7227.FBpp0072233	FBpp0070370	FBpp0072233	ND-B14.5A	ND-19	31.1	8.6	0.205	44-56	19-26;84-93	70.5	86.1	44-56|19-26;44-56|84-93	possible	FBgn0025839	FBgn0035046	0.117
7227.FBpp0070370_7227.FBpp0100183	FBpp0070370	FBpp0100183	ND-B14.5A	mt:ND4	15.3	20.4	0.023						no	FBgn0025839	FBgn0262952	0.0
7227.FBpp0070370_7227.FBpp0100182	FBpp0070370	FBpp0100182	ND-B14.5A	mt:ND5	15.1	20.6	0.023						no	FBgn0025839	FBgn0013684	0.0
7227.FBpp0070370_7227.FBpp0071278	FBpp0070370	FBpp0071278	ND-B14.5A	CG9034	13.1	10.8	0.072	8-19	22-41	51.1	63.2	8-19|22-41	no	FBgn0025839	FBgn0040931	0.075
7227.FBpp0070370_7227.FBpp0074481	FBpp0070370	FBpp0074481	ND-B14.5A	ND-18	19.6	12.5	0.089	57-69	172-181	70.3	73.9	57-69|172-181	no	FBgn0025839	FBgn0031021	0.004
7227.FBpp0070370_7227.FBpp0100187	FBpp0070370	FBpp0100187	ND-B14.5A	mt:ND1	47.2	5.6	0.101	16-24	31-37;265-265;269-273	73.9	83.1	16-24|31-37;16-24|265-265;16-24|269-273	possible	FBgn0025839	FBgn0013679	0.274
7227.FBpp0070370_7227.FBpp0305117	FBpp0070370	FBpp0305117	ND-B14.5A	ATPsyndelta	7.9	21.3	0.023						no	FBgn0025839	FBgn0028342	0.0
7227.FBpp0070370_7227.FBpp0297500	FBpp0070370	FBpp0297500	ND-B14.5A	ND-15	11.6	15.0	0.023	64-64	52-52	55.7	73.3	64-64|52-52	no	FBgn0025839	FBgn0031228	0.0
7227.FBpp0070370_7227.FBpp0305832	FBpp0070370	FBpp0305832	ND-B14.5A	ND-49	80.0	1.9	0.701	5-5;20-29;33-50;55-69;100-103	162-166;210-221;240-265;285-289;302-306;310-310;358-360;364-368;375-375;394-399	85.5	95.0	5-5|240-265;20-29|210-221;20-29|240-265;33-50|210-221;33-50|240-265;33-50|358-360;33-50|364-368;33-50|375-375;55-69|162-166;55-69|364-368;55-69|394-399;100-103|285-289;100-103|302-306;100-103|310-310	highconf	FBgn0025839	FBgn0039909	0.544
7227.FBpp0070370_7227.FBpp0071128	FBpp0070370	FBpp0071128	ND-B14.5A	ND-75	34.3	14.5	0.023						no	FBgn0025839	FBgn0017566	0.0
7227.FBpp0070370_7227.FBpp0086974	FBpp0070370	FBpp0086974	ND-B14.5A	ox	16.2	12.2	0.072	15-21	23-32	66.6	77.7	15-21|23-32	no	FBgn0025839	FBgn0011227	0.016
7227.FBpp0070370_7227.FBpp0100184	FBpp0070370	FBpp0100184	ND-B14.5A	mt:ND4L	14.0	16.3	0.023						no	FBgn0025839	FBgn0013683	0.0
7227.FBpp0070370_7227.FBpp0074984	FBpp0070370	FBpp0074984	ND-B14.5A	UQCR-Q	10.0	18.0	0.023						no	FBgn0025839	FBgn0036728	0.0
7227.FBpp0070370_7227.FBpp0081947	FBpp0070370	FBpp0081947	ND-B14.5A	COX5A	8.7	20.2	0.023						no	FBgn0025839	FBgn0019624	0.0
7227.FBpp0070370_7227.FBpp0073777	FBpp0070370	FBpp0073777	ND-B14.5A	ND-B18	26.1	9.5	0.047	17-22	74-77	75.5	80.3	17-22|74-77	possible	FBgn0025839	FBgn0030605	0.077
7227.FBpp0070370_7227.FBpp0084806	FBpp0070370	FBpp0084806	ND-B14.5A	ND-20L	18.8	15.1	0.028	27-29	96-96;103-103	58.4	87.8	27-29|96-96;27-29|103-103	no	FBgn0025839	FBgn0039669	0.0
7227.FBpp0070370_7227.FBpp0297136	FBpp0070370	FBpp0297136	ND-B14.5A	ATPsynG	10.0	15.4	0.023						no	FBgn0025839	FBgn0010612	0.0
7227.FBpp0070370_7227.FBpp0304248	FBpp0070370	FBpp0304248	ND-B14.5A	ND-ACP	8.4	23.1	0.023						no	FBgn0025839	FBgn0011361	0.0
7227.FBpp0070370_7227.FBpp0100175	FBpp0070370	FBpp0100175	ND-B14.5A	mt:ND2	11.1	23.2	0.023						no	FBgn0025839	FBgn0013680	0.0
7227.FBpp0070370_7227.FBpp0086012	FBpp0070370	FBpp0086012	ND-B14.5A	ND-51L1	21.3	19.0	0.023						no	FBgn0025839	FBgn0034251	0.0
7227.FBpp0070370_7227.FBpp0083570	FBpp0070370	FBpp0083570	ND-B14.5A	ND-42	15.1	21.9	0.023						no	FBgn0025839	FBgn0019957	0.0
7227.FBpp0070373_7227.FBpp0084776	FBpp0070373	FBpp0084776	pn	Mesh1	23.8	14.9	0.029	397-399	63-67;98-98	31.1	84.9	397-399|63-67;397-399|98-98	no	FBgn0003116	FBgn0039650	0.0
7227.FBpp0070376_7227.FBpp0081254	FBpp0070376	FBpp0081254	CG3457	CG2678	12.6	15.9	0.023						no	FBgn0024984	FBgn0014931	0.0
7227.FBpp0070382_7227.FBpp0073651	FBpp0070382	FBpp0073651	CG3071	Rtc1	22.9	16.7	0.024	355-356	129-129	32.1	81.4	355-356|129-129	no	FBgn0023527	FBgn0020909	0.0
7227.FBpp0070382_7227.FBpp0077694	FBpp0070382	FBpp0077694	CG3071	dbe	14.0	25.3	0.023						no	FBgn0023527	FBgn0020305	0.0
7227.FBpp0070382_7227.FBpp0079306	FBpp0070382	FBpp0079306	CG3071	CG13096	25.6	15.2	0.037	436-437;484-491;495-496	277-277;311-311;496-496;511-514	46.1	78.1	436-437|311-311;484-491|311-311;484-491|496-496;484-491|511-514;495-496|277-277;495-496|496-496	no	FBgn0023527	FBgn0032050	0.0
7227.FBpp0070382_7227.FBpp0083659	FBpp0070382	FBpp0083659	CG3071	CG6937	20.5	8.9	0.046	354-363	157-171;179-179	43.7	65.5	354-363|157-171;354-363|179-179	possible	FBgn0023527	FBgn0038989	0.141
7227.FBpp0070382_7227.FBpp0088040	FBpp0070382	FBpp0088040	CG3071	CG11107	58.8	5.2	0.662	3-16;37-41;85-85;127-128;143-143;167-170;187-187;213-213;230-230;248-255;271-273;290-296;312-313	258-266;270-270;297-297;301-301;305-305;421-421;518-522;537-540;544-555;561-569;591-594;608-613;618-619;642-642;656-662;675-679	75.2	88.7	3-16|518-522;3-16|544-555;3-16|561-569;3-16|591-594;3-16|608-613;3-16|618-619;3-16|656-662;37-41|258-266;37-41|270-270;37-41|305-305;85-85|258-266;127-128|258-266;143-143|258-266;167-170|258-266;167-170|421-421;187-187|258-266;213-213|258-266;230-230|675-679;248-255|258-266;248-255|642-642;248-255|656-662;248-255|675-679;271-273|258-266;271-273|297-297;271-273|301-301;271-273|537-540;290-296|258-…	highconf	FBgn0023527	FBgn0033160	0.2
7227.FBpp0070382_7227.FBpp0082231	FBpp0070382	FBpp0082231	CG3071	CG9799	31.9	12.6	0.118	352-360	68-71;325-330;367-372	40.7	85.5	352-360|68-71;352-360|325-330;352-360|367-372	no	FBgn0023527	FBgn0038146	0.02
7227.FBpp0070382_7227.FBpp0080997	FBpp0070382	FBpp0080997	CG3071	CG9253	25.3	14.4	0.026	375-377	296-297	64.3	72.8	375-377|296-297	no	FBgn0023527	FBgn0032919	0.0
7227.FBpp0070382_7227.FBpp0082867	FBpp0070382	FBpp0082867	CG3071	Ns1	15.6	25.6	0.023						no	FBgn0023527	FBgn0038473	0.0
7227.FBpp0070382_7227.FBpp0112147	FBpp0070382	FBpp0112147	CG3071	Rrp6	21.2	20.6	0.023						no	FBgn0023527	FBgn0038269	0.0
7227.FBpp0070382_7227.FBpp0083564	FBpp0070382	FBpp0083564	CG3071	RpI12	27.0	11.9	0.269	39-42;85-85;127-127;143-143;170-170;186-187;211-213;229-230;252-255;271-271;293-296;311-314	92-101;106-106	87.6	43.4	39-42|92-101;39-42|106-106;85-85|92-101;127-127|92-101;143-143|92-101;170-170|92-101;186-187|92-101;211-213|92-101;229-230|92-101;252-255|92-101;271-271|92-101;293-296|92-101;293-296|106-106;311-314|92-101;311-314|106-106	acceptable	FBgn0023527	FBgn0038903	0.089
7227.FBpp0070382_7227.FBpp0087461	FBpp0070382	FBpp0087461	CG3071	CG1671	54.8	4.8	0.568	1-14;352-362;375-379;405-410	20-23;74-82;96-98;118-123;139-141;163-166;208-208;229-229;255-255;297-299;314-317;336-341;358-359;382-384;398-398;478-482;498-498;521-524;540-541;563-565;581-581;604-607	59.3	83.3	1-14|20-23;1-14|74-82;1-14|96-98;1-14|118-123;1-14|163-166;1-14|208-208;1-14|229-229;1-14|255-255;1-14|297-299;1-14|314-317;352-362|314-317;352-362|336-341;352-362|358-359;352-362|382-384;352-362|398-398;352-362|478-482;352-362|498-498;352-362|521-524;352-362|540-541;352-362|563-565;352-362|581-581;352-362|604-607;375-379|118-123;375-379|139-141;375-379|163-166;405-410|96-98;405-410|118-123;405-4…	highconf	FBgn0023527	FBgn0033454	0.214
7227.FBpp0070382_7227.FBpp0084144	FBpp0070382	FBpp0084144	CG3071	CG11920	52.1	5.3	0.434	124-125;143-145;166-170;187-189;209-213;253-255;271-271;295-296	89-96;139-143	90.2	80.1	124-125|89-96;143-145|89-96;166-170|89-96;166-170|139-143;187-189|89-96;187-189|139-143;209-213|89-96;209-213|139-143;253-255|139-143;271-271|139-143;295-296|139-143	acceptable	FBgn0023527	FBgn0039274	0.218
7227.FBpp0070382_7227.FBpp0088519	FBpp0070382	FBpp0088519	CG3071	CG5033	39.0	10.9	0.278	181-181;195-198;220-222;236-242	438-441;461-461;475-480;768-770;782-784	77.7	88.0	181-181|475-480;195-198|461-461;195-198|475-480;220-222|768-770;236-242|438-441;236-242|475-480;236-242|768-770;236-242|782-784	acceptable	FBgn0023527	FBgn0028744	0.035
7227.FBpp0070382_7227.FBpp0086096	FBpp0070382	FBpp0086096	CG3071	CG4866	61.7	5.2	0.389	2-20;354-361;374-379;405-414	66-84;88-96;137-140;150-156	62.6	75.0	2-20|66-84;2-20|150-156;354-361|66-84;354-361|88-96;354-361|150-156;374-379|137-140;374-379|150-156;405-414|66-84;405-414|137-140;405-414|150-156	acceptable	FBgn0023527	FBgn0034232	0.225
7227.FBpp0070382_7227.FBpp0076827	FBpp0070382	FBpp0076827	CG3071	CG10576	40.5	8.8	0.386	40-43;127-128;145-145;166-170;187-187;211-213;252-255;271-271;296-296;312-313	251-262;297-298	91.3	74.4	40-43|251-262;127-128|251-262;145-145|251-262;166-170|251-262;187-187|251-262;211-213|251-262;252-255|251-262;252-255|297-298;271-271|251-262;271-271|297-298;296-296|251-262;312-313|251-262	acceptable	FBgn0023527	FBgn0035630	0.054
7227.FBpp0070382_7227.FBpp0088441	FBpp0070382	FBpp0088441	CG3071	RpS7	18.0	15.1	0.031	445-445;477-488	224-235	59.9	30.1	445-445|224-235;477-488|224-235	no	FBgn0023527	FBgn0039757	0.0
7227.FBpp0070382_7227.FBpp0079607	FBpp0070382	FBpp0079607	CG3071	Ip259	42.2	5.7	0.218	2-11;356-362;377-377;408-409	124-136;144-151;168-169;174-175;206-206;245-250	54.8	77.9	2-11|124-136;2-11|144-151;2-11|174-175;2-11|245-250;356-362|124-136;356-362|144-151;356-362|168-169;356-362|206-206;377-377|245-250;408-409|245-250	possible	FBgn0023527	FBgn0025366	0.099
7227.FBpp0070382_7227.FBpp0072119	FBpp0070382	FBpp0072119	CG3071	CG3735	66.4	2.7	0.57	1-12;16-20;375-379;405-414;442-442;446-446	229-236;346-358;476-478;502-515;619-621;636-639;646-649;676-676;698-700	68.2	86.4	1-12|229-236;1-12|346-358;1-12|476-478;1-12|502-515;1-12|619-621;1-12|636-639;1-12|676-676;16-20|346-358;375-379|502-515;375-379|698-700;405-414|502-515;405-414|646-649;405-414|698-700;442-442|619-621;442-442|646-649;446-446|646-649	highconf	FBgn0023527	FBgn0034933	0.384
7227.FBpp0070382_7227.FBpp0074227	FBpp0070382	FBpp0074227	CG3071	CG5800	27.1	17.6	0.023						no	FBgn0023527	FBgn0030855	0.0
7227.FBpp0070382_7227.FBpp0081082	FBpp0070382	FBpp0081082	CG3071	CG1142	20.6	11.0	0.059	432-432;436-437;472-472;489-500	105-107;122-136;140-140	64.8	48.5	432-432|105-107;436-437|105-107;472-472|105-107;489-500|122-136;489-500|140-140	no	FBgn0023527	FBgn0037504	0.049
7227.FBpp0070382_7227.FBpp0071087	FBpp0070382	FBpp0071087	CG3071	RpS6	13.8	24.3	0.023						no	FBgn0023527	FBgn0261592	0.0
7227.FBpp0070382_7227.FBpp0090944	FBpp0070382	FBpp0090944	CG3071	CG33506	14.1	22.7	0.023						no	FBgn0023527	FBgn0053506	0.0
7227.FBpp0070382_7227.FBpp0070646	FBpp0070382	FBpp0070646	CG3071	CG3527	28.0	14.0	0.023						no	FBgn0023527	FBgn0029714	0.0
7227.FBpp0070382_7227.FBpp0078973	FBpp0070382	FBpp0078973	CG3071	Rat1	40.8	9.2	0.294	2-13;355-365;442-442	219-222;385-388;512-512;519-519;523-523;558-567;690-690;696-697;735-744	45.9	84.5	2-13|385-388;2-13|519-519;2-13|523-523;2-13|558-567;355-365|219-222;355-365|558-567;355-365|690-690;355-365|696-697;355-365|735-744;442-442|512-512	acceptable	FBgn0023527	FBgn0031868	0.059
7227.FBpp0070382_7227.FBpp0076152	FBpp0070382	FBpp0076152	CG3071	RpS9	14.1	22.7	0.023						no	FBgn0023527	FBgn0010408	0.0
7227.FBpp0070382_7227.FBpp0073943	FBpp0070382	FBpp0073943	CG3071	CG8939	51.8	4.7	0.536	34-34;39-43;50-52;60-61;67-74;80-85;101-101;125-128;143-143;167-170;187-187;210-214;253-256;271-271;294-297;305-305;312-313;320-321	378-389;393-399;700-715;719-719	84.6	60.1	34-34|378-389;39-43|700-715;50-52|378-389;50-52|393-399;60-61|700-715;67-74|378-389;67-74|393-399;80-85|700-715;80-85|719-719;101-101|700-715;125-128|700-715;143-143|700-715;167-170|700-715;187-187|700-715;210-214|700-715;253-256|700-715;271-271|700-715;294-297|700-715;305-305|393-399;312-313|700-715;320-321|393-399	highconf	FBgn0023527	FBgn0030720	0.317
7227.FBpp0070382_7227.FBpp0076918	FBpp0070382	FBpp0076918	CG3071	pen	16.7	27.6	0.023						no	FBgn0023527	FBgn0015527	0.0
7227.FBpp0070382_7227.FBpp0071142	FBpp0070382	FBpp0071142	CG3071	CG2260	48.7	4.6	0.29	16-20;25-25;32-34;54-54;67-74;320-322;326-343	252-252;287-288;325-331;365-368;492-502;507-522	59.0	78.6	16-20|252-252;16-20|287-288;16-20|325-331;25-25|325-331;32-34|492-502;32-34|507-522;54-54|507-522;67-74|507-522;320-322|325-331;320-322|507-522;326-343|325-331;326-343|365-368;326-343|492-502;326-343|507-522	acceptable	FBgn0023527	FBgn0030000	0.226
7227.FBpp0070382_7227.FBpp0080052	FBpp0070382	FBpp0080052	CG3071	Nnp-1	18.3	17.0	0.023						no	FBgn0023527	FBgn0022069	0.0
7227.FBpp0070382_7227.FBpp0079780	FBpp0070382	FBpp0079780	CG3071	CG6724	37.7	15.0	0.026	357-358	374-374;378-378;407-407	33.4	81.7	357-358|374-374;357-358|378-378;357-358|407-407	no	FBgn0023527	FBgn0032298	0.0
7227.FBpp0070382_7227.FBpp0305742	FBpp0070382	FBpp0305742	CG3071	l(3)72Dn	35.7	12.7	0.033	531-534	395-399	35.2	83.8	531-534|395-399	no	FBgn0023527	FBgn0263605	0.0
7227.FBpp0070382_7227.FBpp0087731	FBpp0070382	FBpp0087731	CG3071	CG30349	77.0	1.4	0.711	218-223;236-245;263-264;280-284;331-331;432-504	456-468;478-550	87.1	88.8	218-223|478-550;236-245|456-468;236-245|478-550;263-264|478-550;280-284|456-468;280-284|478-550;331-331|478-550;432-504|478-550	highconf	FBgn0023527	FBgn0050349	0.574
7227.FBpp0070382_7227.FBpp0084729	FBpp0070382	FBpp0084729	CG3071	CG11837	14.8	22.5	0.023						no	FBgn0023527	FBgn0039627	0.0
7227.FBpp0070382_7227.FBpp0099583	FBpp0070382	FBpp0099583	CG3071	Nop60B	15.8	23.2	0.023						no	FBgn0023527	FBgn0259937	0.0
7227.FBpp0070382_7227.FBpp0081001	FBpp0070382	FBpp0081001	CG3071	CG9246	20.1	23.4	0.023						no	FBgn0023527	FBgn0032925	0.0
7227.FBpp0070382_7227.FBpp0087637	FBpp0070382	FBpp0087637	CG3071	Non1	15.7	23.7	0.023						no	FBgn0023527	FBgn0028473	0.0
7227.FBpp0070382_7227.FBpp0305723	FBpp0070382	FBpp0305723	CG3071	CG17652	43.0	8.9	0.289	34-34;53-54;67-74;113-113;320-325	62-75;80-80;84-84;88-90;94-95	78.9	80.3	34-34|62-75;34-34|84-84;53-54|62-75;53-54|94-95;67-74|62-75;67-74|84-84;67-74|88-90;67-74|94-95;113-113|88-90;320-325|62-75;320-325|80-80;320-325|84-84	acceptable	FBgn0023527	FBgn0031361	0.091
7227.FBpp0070382_7227.FBpp0071288	FBpp0070382	FBpp0071288	CG3071	CG7246	75.3	1.9	0.658	32-39;51-54;62-78;110-113;292-292;315-315;320-320;484-499	248-260;265-272;277-286;299-299;304-304;308-325;341-341;348-364;376-389;393-393	76.9	86.2	32-39|248-260;32-39|277-286;32-39|299-299;32-39|304-304;32-39|308-325;51-54|308-325;62-78|248-260;62-78|265-272;62-78|277-286;62-78|304-304;62-78|308-325;110-113|248-260;110-113|265-272;110-113|308-325;292-292|277-286;315-315|277-286;320-320|277-286;320-320|304-304;320-320|308-325;484-499|341-341;484-499|348-364;484-499|376-389;484-499|393-393	highconf	FBgn0023527	FBgn0030081	0.489
7227.FBpp0070382_7227.FBpp0070409	FBpp0070382	FBpp0070409	CG3071	Nmd3	21.3	19.8	0.023						no	FBgn0023527	FBgn0023542	0.0
7227.FBpp0070382_7227.FBpp0075317	FBpp0070382	FBpp0075317	CG3071	CG12301	47.6	4.5	0.462	34-34;49-50;69-69;90-95;117-117;134-136;151-154;176-177;218-223;236-238;262-264;302-302;436-441;479-504;521-521	9-36;42-51;61-80;84-84;88-91;309-315	77.2	54.8	34-34|309-315;49-50|9-36;69-69|309-315;90-95|9-36;117-117|9-36;134-136|9-36;151-154|9-36;176-177|9-36;218-223|9-36;236-238|9-36;262-264|9-36;302-302|9-36;436-441|42-51;479-504|42-51;479-504|61-80;479-504|84-84;479-504|88-91;521-521|9-36	acceptable	FBgn0023527	FBgn0036514	0.211
7227.FBpp0070382_7227.FBpp0074936	FBpp0070382	FBpp0074936	CG3071	CG5589	47.8	5.5	0.389	40-43;83-85;101-101;127-128;143-143;168-170;187-187;211-213;252-255;271-271;293-296;312-312	1-12	92.4	66.4	40-43|1-12;83-85|1-12;101-101|1-12;127-128|1-12;143-143|1-12;168-170|1-12;187-187|1-12;211-213|1-12;252-255|1-12;271-271|1-12;293-296|1-12;312-312|1-12	acceptable	FBgn0023527	FBgn0036754	0.276
7227.FBpp0070382_7227.FBpp0077735	FBpp0070382	FBpp0077735	CG3071	Nle	15.3	24.9	0.023						no	FBgn0023527	FBgn0021874	0.0
7227.FBpp0070382_7227.FBpp0305289	FBpp0070382	FBpp0305289	CG3071	NHP2	26.0	13.4	0.184	41-41;128-128;143-143;167-170;187-187;213-213;253-256;271-271;293-296;312-312	2-7	93.1	38.4	41-41|2-7;128-128|2-7;143-143|2-7;167-170|2-7;187-187|2-7;213-213|2-7;253-256|2-7;271-271|2-7;293-296|2-7;312-312|2-7	no	FBgn0023527	FBgn0029148	0.0
7227.FBpp0070382_7227.FBpp0085379	FBpp0070382	FBpp0085379	CG3071	l(2)09851	66.0	3.2	0.612	329-363	66-77;102-105;109-115;149-156;162-164;181-182;205-209;224-226;243-243;270-273;290-292;317-320;336-336;362-365;382-382;423-428;443-448	58.1	87.5	329-363|66-77;329-363|102-105;329-363|109-115;329-363|149-156;329-363|162-164;329-363|181-182;329-363|205-209;329-363|224-226;329-363|243-243;329-363|270-273;329-363|290-292;329-363|317-320;329-363|336-336;329-363|362-365;329-363|382-382;329-363|423-428;329-363|443-448	highconf	FBgn0023527	FBgn0022288	0.41
7227.FBpp0070382_7227.FBpp0087323	FBpp0070382	FBpp0087323	CG3071	nclb	26.0	17.4	0.023						no	FBgn0023527	FBgn0263510	0.0
7227.FBpp0070382_7227.FBpp0077998	FBpp0070382	FBpp0077998	CG3071	CG7338	23.7	16.0	0.023						no	FBgn0023527	FBgn0037073	0.0
7227.FBpp0070382_7227.FBpp0083572	FBpp0070382	FBpp0083572	CG3071	pit	36.9	10.4	0.36	101-101;123-127;143-145;168-170;187-187;213-213;253-255;271-271;296-296;312-312;365-368;397-408;438-442	577-588;613-615;624-630;646-654	82.9	62.0	101-101|646-654;123-127|646-654;143-145|646-654;168-170|646-654;187-187|646-654;213-213|646-654;253-255|646-654;271-271|646-654;296-296|646-654;312-312|646-654;365-368|613-615;365-368|624-630;397-408|577-588;397-408|624-630;438-442|577-588;438-442|624-630	acceptable	FBgn0023527	FBgn0266581	0.058
7227.FBpp0070382_7227.FBpp0076738	FBpp0070382	FBpp0076738	CG3071	CG32409	28.6	12.2	0.086	6-13;168-170;187-187;213-213;296-296;401-404;408-408	79-83;224-227	75.8	51.1	6-13|79-83;168-170|224-227;187-187|224-227;213-213|224-227;296-296|224-227;401-404|79-83;408-408|79-83	no	FBgn0023527	FBgn0052409	0.007
7227.FBpp0070382_7227.FBpp0079470	FBpp0070382	FBpp0079470	CG3071	Bka	27.9	15.1	0.023						no	FBgn0023527	FBgn0010520	0.0
7227.FBpp0070382_7227.FBpp0071194	FBpp0070382	FBpp0071194	CG3071	CG1789	14.3	19.7	0.023						no	FBgn0023527	FBgn0030063	0.0
7227.FBpp0070382_7227.FBpp0084191	FBpp0070382	FBpp0084191	CG3071	RIOK2	28.4	12.4	0.046	353-358	6-7;89-89;94-99;113-113	37.2	74.7	353-358|6-7;353-358|89-89;353-358|94-99;353-358|113-113	no	FBgn0023527	FBgn0039306	0.0
7227.FBpp0070382_7227.FBpp0304812	FBpp0070382	FBpp0304812	CG3071	CG11030	40.8	8.6	0.43	38-41;83-85;101-101;124-125;143-143;166-170;187-188;211-213;253-255;271-273;293-296;312-314	102-120	89.4	65.7	38-41|102-120;83-85|102-120;101-101|102-120;124-125|102-120;143-143|102-120;166-170|102-120;187-188|102-120;211-213|102-120;253-255|102-120;271-273|102-120;293-296|102-120;312-314|102-120	acceptable	FBgn0023527	FBgn0031736	0.112
7227.FBpp0070382_7227.FBpp0075302	FBpp0070382	FBpp0075302	CG3071	CG7275	30.4	16.6	0.023						no	FBgn0023527	FBgn0036500	0.0
7227.FBpp0070382_7227.FBpp0070719	FBpp0070382	FBpp0070719	CG3071	Sas10	33.0	6.9	0.221	432-442;446-449;453-453;479-491	16-33;270-270;274-274	80.3	57.5	432-442|16-33;432-442|270-270;446-449|270-270;446-449|274-274;453-453|274-274;479-491|16-33	possible	FBgn0023527	FBgn0029755	0.08
7227.FBpp0070382_7227.FBpp0078856	FBpp0070382	FBpp0078856	CG3071	CG9107	48.8	6.0	0.042	456-456;481-481;485-485;489-489	93-95;139-139;150-150	74.8	71.1	456-456|139-139;481-481|150-150;485-485|93-95;485-485|150-150;489-489|93-95	possible	FBgn0023527	FBgn0031764	0.277
7227.FBpp0070382_7227.FBpp0071046	FBpp0070382	FBpp0071046	CG3071	bys	44.8	6.6	0.252	40-41;83-83;101-101;127-127;143-145;166-170;187-187;211-213;229-229;252-255;271-271;294-296;312-312	13-21;26-26	90.3	45.1	40-41|13-21;40-41|26-26;83-83|26-26;101-101|26-26;127-127|13-21;143-145|13-21;166-170|13-21;187-187|13-21;211-213|13-21;229-229|13-21;252-255|13-21;271-271|13-21;294-296|13-21;312-312|13-21	acceptable	FBgn0023527	FBgn0010292	0.247
7227.FBpp0070382_7227.FBpp0079000	FBpp0070382	FBpp0079000	CG3071	CG13773	15.8	21.7	0.023						no	FBgn0023527	FBgn0042092	0.0
7227.FBpp0070382_7227.FBpp0086314	FBpp0070382	FBpp0086314	CG3071	wcd	54.1	2.3	0.425	341-363	201-207;225-229;241-253;269-276;281-285;493-493	56.1	87.5	341-363|201-207;341-363|225-229;341-363|241-253;341-363|269-276;341-363|281-285;341-363|493-493	acceptable	FBgn0023527	FBgn0262560	0.421
7227.FBpp0070382_7227.FBpp0078997	FBpp0070382	FBpp0078997	CG3071	nop5	14.0	26.7	0.023						no	FBgn0023527	FBgn0026196	0.0
7227.FBpp0070382_7227.FBpp0084082	FBpp0070382	FBpp0084082	CG3071	CG7006	25.6	17.1	0.023						no	FBgn0023527	FBgn0039233	0.0
7227.FBpp0070382_7227.FBpp0087511	FBpp0070382	FBpp0087511	CG3071	RpLP0-like	18.9	15.6	0.026	187-187;312-312	3-5	90.1	41.7	187-187|3-5;312-312|3-5	no	FBgn0023527	FBgn0033485	0.0
7227.FBpp0070382_7227.FBpp0079443	FBpp0070382	FBpp0079443	CG3071	hoip	17.4	23.0	0.023						no	FBgn0023527	FBgn0286786	0.0
7227.FBpp0070382_7227.FBpp0083015	FBpp0070382	FBpp0083015	CG3071	CG18600	38.3	6.9	0.477	167-168;181-181;186-189;193-195;203-211;231-248;252-253;271-271;284-284;294-294;312-312	126-126;130-138;163-181;271-271;295-298;303-310;344-348	82.0	62.5	167-168|126-126;167-168|130-138;181-181|295-298;186-189|126-126;186-189|130-138;193-195|295-298;203-211|130-138;203-211|163-181;203-211|295-298;203-211|303-310;231-248|163-181;231-248|271-271;231-248|295-298;231-248|303-310;231-248|344-348;252-253|130-138;271-271|130-138;284-284|163-181;294-294|130-138;312-312|130-138	acceptable	FBgn0023527	FBgn0038601	0.145
7227.FBpp0070382_7227.FBpp0080211	FBpp0070382	FBpp0080211	CG3071	l(2)34Fd	44.3	8.2	0.383	39-41;60-60;167-170;187-190;207-213;229-229;252-255;271-271;293-296;312-313	692-710	87.8	63.2	39-41|692-710;60-60|692-710;167-170|692-710;187-190|692-710;207-213|692-710;229-229|692-710;252-255|692-710;271-271|692-710;293-296|692-710;312-313|692-710	acceptable	FBgn0023527	FBgn0261535	0.116
7227.FBpp0070382_7227.FBpp0082928	FBpp0070382	FBpp0082928	CG3071	l(3)07882	31.0	8.3	0.356	449-461;518-528	502-521;536-536;551-556;561-563;579-581;637-642	58.2	87.1	449-461|536-536;449-461|579-581;449-461|637-642;518-528|502-521;518-528|551-556;518-528|561-563	acceptable	FBgn0023527	FBgn0010926	0.116
7227.FBpp0070382_7227.FBpp0083625	FBpp0070382	FBpp0083625	CG3071	Nop56	16.7	22.0	0.023						no	FBgn0023527	FBgn0038964	0.0
7227.FBpp0070382_7227.FBpp0087322	FBpp0070382	FBpp0087322	CG3071	CG12325	52.0	6.7	0.599	11-13;436-459;470-502;523-534	460-460;472-477;511-516;531-532;684-686;833-900	64.8	78.9	11-13|684-686;436-459|833-900;470-502|531-532;470-502|833-900;523-534|460-460;523-534|472-477;523-534|511-516	highconf	FBgn0023527	FBgn0033557	0.144
7227.FBpp0070382_7227.FBpp0087865	FBpp0070382	FBpp0087865	CG3071	Rs1	44.3	9.5	0.548	33-41;60-61;70-71;82-85;101-102;125-125;143-143;167-170;187-187;209-213;229-231;251-255;271-273;291-293;312-315	50-59;64-72;222-228;253-260;268-281;296-299;575-575	82.4	66.0	33-41|50-59;33-41|64-72;60-61|64-72;70-71|50-59;82-85|64-72;82-85|268-281;101-102|64-72;101-102|268-281;101-102|575-575;125-125|268-281;143-143|268-281;167-170|268-281;167-170|296-299;187-187|268-281;187-187|296-299;209-213|222-228;209-213|268-281;209-213|296-299;229-231|222-228;251-255|222-228;251-255|253-260;251-255|268-281;271-273|50-59;271-273|253-260;271-273|268-281;291-293|50-59;291-293|64-…	highconf	FBgn0023527	FBgn0021995	0.041
7227.FBpp0070390_7227.FBpp0070552	FBpp0070390	FBpp0070552	Ilp6	Ilp7	59.9	1.6	0.564	48-69;75-88;104-106	33-39;56-66;70-70;126-129;133-149;159-159	77.5	80.4	48-69|33-39;48-69|56-66;48-69|70-70;48-69|133-149;75-88|56-66;75-88|126-129;75-88|133-149;75-88|159-159;104-106|56-66;104-106|133-149	highconf	FBgn0044047	FBgn0044046	0.623
7227.FBpp0070382_7227.FBpp0088562	FBpp0070382	FBpp0088562	CG3071	tra2	16.5	16.3	0.095	41-41;167-170;187-188;210-213;255-255;271-271;296-296;312-312	181-186	92.3	28.0	41-41|181-186;167-170|181-186;187-188|181-186;210-213|181-186;255-255|181-186;271-271|181-186;296-296|181-186;312-312|181-186	no	FBgn0023527	FBgn0003742	0.0
7227.FBpp0070382_7227.FBpp0082153	FBpp0070382	FBpp0082153	CG3071	CG10909	15.5	24.4	0.023						no	FBgn0023527	FBgn0038090	0.0
7227.FBpp0070382_7227.FBpp0070561	FBpp0070382	FBpp0070561	CG3071	CG2875	73.3	1.4	0.596	123-125;143-145;166-170;187-188;211-213;251-255;271-274;295-296	298-304;340-346;379-385;413-413	93.9	89.2	123-125|379-385;143-145|340-346;143-145|379-385;143-145|413-413;166-170|340-346;166-170|379-385;166-170|413-413;187-188|340-346;211-213|340-346;251-255|298-304;251-255|340-346;271-274|298-304;271-274|340-346;295-296|340-346	highconf	FBgn0023527	FBgn0029672	0.549
7227.FBpp0070390_7227.FBpp0076100	FBpp0070390	FBpp0076100	Ilp6	Ilp5	20.9	8.7	0.102	48-67;83-88;104-104	30-37;43-47;53-57;106-106	66.7	52.7	48-67|30-37;48-67|43-47;48-67|53-57;48-67|106-106;83-88|53-57;104-104|53-57	possible	FBgn0044047	FBgn0044048	0.118
7227.FBpp0070382_7227.FBpp0076990	FBpp0070382	FBpp0076990	CG3071	l(1)G0004	34.6	11.5	0.046	3-6	63-63;94-98;105-107	42.2	80.4	3-6|63-63;3-6|94-98;3-6|105-107	no	FBgn0023527	FBgn0027334	0.04
7227.FBpp0070382_7227.FBpp0081725	FBpp0070382	FBpp0081725	CG3071	Rrp46	23.5	19.1	0.023						no	FBgn0023527	FBgn0037815	0.0
7227.FBpp0070382_7227.FBpp0087645	FBpp0070382	FBpp0087645	CG3071	Dbp45A	18.8	21.5	0.023						no	FBgn0023527	FBgn0010220	0.0
7227.FBpp0070390_7227.FBpp0073106	FBpp0070390	FBpp0073106	Ilp6	ImpL2	16.6	16.8	0.023						no	FBgn0044047	FBgn0001257	0.0
7227.FBpp0070382_7227.FBpp0078929	FBpp0070382	FBpp0078929	CG3071	Aatf	24.8	11.6	0.111	4-8	238-253;260-260;395-400	37.2	81.3	4-8|238-253;4-8|260-260;4-8|395-400	no	FBgn0023527	FBgn0031851	0.033
7227.FBpp0070390_7227.FBpp0076102	FBpp0070390	FBpp0076102	Ilp6	Ilp3	15.9	10.5	0.13	48-68;85-91;106-106	39-50	64.3	66.0	48-68|39-50;85-91|39-50;106-106|39-50	no	FBgn0044047	FBgn0044050	0.048
7227.FBpp0070382_7227.FBpp0072020	FBpp0070382	FBpp0072020	CG3071	Rrp4	49.3	8.5	0.404	4-16;354-360;364-370;374-377;404-409;438-442;483-491	4-30;34-38;63-65;70-70;267-271;280-298	64.2	68.5	4-16|4-30;4-16|280-298;354-360|4-30;354-360|34-38;354-360|63-65;354-360|70-70;364-370|4-30;374-377|280-298;404-409|267-271;404-409|280-298;438-442|4-30;438-442|267-271;438-442|280-298;483-491|4-30	acceptable	FBgn0023527	FBgn0034879	0.116
7227.FBpp0070390_7227.FBpp0076058	FBpp0070390	FBpp0076058	Ilp6	Ilp2	14.7	12.1	0.089	52-60;64-68;85-87;104-105	31-37;44-48;113-116	63.2	57.2	52-60|31-37;52-60|44-48;64-68|44-48;64-68|113-116;85-87|44-48;104-105|44-48	no	FBgn0044047	FBgn0036046	0.011
7227.FBpp0070390_7227.FBpp0076101	FBpp0070390	FBpp0076101	Ilp6	Ilp4	15.1	10.8	0.129	48-57;64-71;83-87	33-49;126-126	67.5	62.9	48-57|33-49;48-57|126-126;64-71|33-49;83-87|33-49	no	FBgn0044047	FBgn0044049	0.07
7227.FBpp0070390_7227.FBpp0076057	FBpp0070390	FBpp0076057	Ilp6	Ilp1	15.5	13.7	0.067	48-57;63-66;77-87	48-50;114-122;137-139	60.5	50.6	48-57|114-122;63-66|114-122;77-87|48-50;77-87|114-122;77-87|137-139	no	FBgn0044047	FBgn0044051	0.0
7227.FBpp0070382_7227.FBpp0090943	FBpp0070382	FBpp0090943	CG3071	U3-55K	15.7	23.0	0.023						no	FBgn0023527	FBgn0053505	0.0
7227.FBpp0070382_7227.FBpp0079305	FBpp0070382	FBpp0079305	CG3071	CG13097	29.7	6.0	0.198	436-442;480-505	10-34	70.7	67.1	436-442|10-34;480-505|10-34	possible	FBgn0023527	FBgn0032051	0.235
7227.FBpp0070382_7227.FBpp0082995	FBpp0070382	FBpp0082995	CG3071	CG8064	44.0	2.4	0.374	12-12;16-16;350-359;435-442;480-491;495-495	30-37;51-53;77-77;356-362;376-376;394-395;874-888;893-894	63.6	77.2	12-12|874-888;12-12|893-894;16-16|874-888;350-359|30-37;350-359|51-53;350-359|77-77;350-359|356-362;350-359|376-376;350-359|394-395;435-442|874-888;480-491|874-888;495-495|874-888	acceptable	FBgn0023527	FBgn0038597	0.36
7227.FBpp0070395_7227.FBpp0082735	FBpp0070395	FBpp0082735	CG2918	Manf	24.3	17.2	0.023						no	FBgn0023529	FBgn0027095	0.0
7227.FBpp0070395_7227.FBpp0081581	FBpp0070395	FBpp0081581	CG2918	Crc	22.2	17.4	0.023	465-465	387-387	82.6	22.4	465-465|387-387	no	FBgn0023529	FBgn0000370	0.0
7227.FBpp0070395_7227.FBpp0084244	FBpp0070395	FBpp0084244	CG2918	CG10420	32.5	12.2	0.076	37-37;41-43;202-205;406-409;418-418	56-64	79.2	57.9	37-37|56-64;41-43|56-64;202-205|56-64;406-409|56-64;418-418|56-64	no	FBgn0023529	FBgn0039296	0.0
7227.FBpp0070396_7227.FBpp0086711	FBpp0070396	FBpp0086711	CG2924	Uba3	63.2	4.0	0.208	180-180;220-225;294-299;394-394	22-31;314-314;327-327	79.0	88.3	180-180|22-31;220-225|22-31;220-225|314-314;294-299|22-31;294-299|314-314;394-394|327-327	possible	FBgn0023528	FBgn0263697	0.338
7227.FBpp0070395_7227.FBpp0080395	FBpp0070395	FBpp0080395	CG2918	CaBP1	28.6	9.5	0.074	921-923	292-292;357-366;384-391	45.3	75.2	921-923|292-292;921-923|357-366;921-923|384-391	possible	FBgn0023529	FBgn0025678	0.06
7227.FBpp0070395_7227.FBpp0087164	FBpp0070395	FBpp0087164	CG2918	ERp60	18.9	23.8	0.023						no	FBgn0023529	FBgn0033663	0.0
7227.FBpp0070395_7227.FBpp0077720	FBpp0070395	FBpp0077720	CG2918	CG4164	30.0	13.7	0.279	37-43;202-202;405-405;409-410;417-418;761-773;837-848;852-852	105-111;174-177;186-186	84.5	42.0	37-43|174-177;37-43|186-186;202-202|174-177;405-405|186-186;409-410|186-186;417-418|174-177;417-418|186-186;761-773|105-111;837-848|105-111;852-852|105-111	acceptable	FBgn0023529	FBgn0262510	0.024
7227.FBpp0070395_7227.FBpp0071279	FBpp0070395	FBpp0071279	CG2918	Ost48	17.3	26.3	0.023						no	FBgn0023529	FBgn0014868	0.0
7227.FBpp0070396_7227.FBpp0085891	FBpp0070396	FBpp0085891	CG2924	Atg7	19.8	22.6	0.023						no	FBgn0023528	FBgn0034366	0.0
7227.FBpp0070398_7227.FBpp0077316	FBpp0070398	FBpp0077316	temp	betaggt-II	91.0	1.0	0.715	5-5;34-34;60-79;105-121;143-153;180-190;194-194;215-229;315-328;332-332;346-351;355-355;381-390	1-6;46-55;93-93;99-109;148-154;182-207;225-238;244-249;271-271	91.9	89.8	5-5|46-55;34-34|46-55;60-79|46-55;60-79|93-93;60-79|99-109;60-79|148-154;105-121|1-6;105-121|46-55;105-121|99-109;105-121|148-154;143-153|1-6;143-153|148-154;143-153|182-207;143-153|244-249;180-190|1-6;180-190|182-207;180-190|244-249;194-194|182-207;215-229|182-207;215-229|225-238;215-229|244-249;315-328|182-207;315-328|225-238;315-328|244-249;332-332|182-207;346-351|182-207;355-355|225-238;381-3…	highconf	FBgn0027296	FBgn0028970	0.714
7227.FBpp0070402_7227.FBpp0087094	FBpp0070402	FBpp0087094	crn	SmD3	13.4	27.2	0.023						no	FBgn0000377	FBgn0023167	0.0
7227.FBpp0070402_7227.FBpp0078146	FBpp0070402	FBpp0078146	crn	Csp	18.4	15.6	0.102	361-369;404-408;439-441	178-180	90.3	37.1	361-369|178-180;404-408|178-180;439-441|178-180	no	FBgn0000377	FBgn0004179	0.014
7227.FBpp0070395_7227.FBpp0081552	FBpp0070395	FBpp0081552	CG2918	P58IPK	19.3	23.2	0.023						no	FBgn0023529	FBgn0037718	0.0
7227.FBpp0070395_7227.FBpp0079892	FBpp0070395	FBpp0079892	CG2918	CG6766	41.7	10.1	0.37	37-47;51-51;151-153;203-203;236-236;240-244;414-418	101-110;122-133;170-173;204-214;227-227	72.0	72.5	37-47|101-110;37-47|122-133;51-51|122-133;151-153|122-133;203-203|101-110;236-236|170-173;240-244|170-173;240-244|204-214;414-418|101-110;414-418|204-214;414-418|227-227	acceptable	FBgn0023529	FBgn0032398	0.047
7227.FBpp0070395_7227.FBpp0078896	FBpp0070395	FBpp0078896	CG2918	Sec61alpha	57.1	6.4	0.371	45-53;675-695;721-721	98-98;268-276;388-388;405-411	84.2	70.2	45-53|268-276;675-695|98-98;675-695|388-388;675-695|405-411;721-721|405-411	acceptable	FBgn0023529	FBgn0086357	0.214
7227.FBpp0070402_7227.FBpp0077353	FBpp0070402	FBpp0077353	crn	CG3605	32.9	5.9	0.53	25-37;70-75;103-108;137-142;172-174	312-317;321-327;349-352;356-358;367-367;442-451;479-488;513-522	76.3	77.0	25-37|479-488;25-37|513-522;70-75|367-367;70-75|442-451;103-108|321-327;103-108|349-352;103-108|356-358;103-108|442-451;137-142|312-317;137-142|321-327;172-174|312-317	highconf	FBgn0000377	FBgn0031493	0.189
7227.FBpp0070402_7227.FBpp0077107	FBpp0070402	FBpp0077107	crn	CG3225	24.9	19.2	0.023						no	FBgn0000377	FBgn0031631	0.0
7227.FBpp0070396_7227.FBpp0073354	FBpp0070396	FBpp0073354	CG2924	CG1749	15.3	23.1	0.023						no	FBgn0023528	FBgn0030305	0.0
7227.FBpp0070395_7227.FBpp0075401	FBpp0070395	FBpp0075401	CG2918	Pdi	40.7	6.7	0.209	239-239;432-436;447-451;456-456;460-469;524-528;538-538;634-634	479-491	85.4	40.0	239-239|479-491;432-436|479-491;447-451|479-491;456-456|479-491;460-469|479-491;524-528|479-491;538-538|479-491;634-634|479-491	possible	FBgn0023529	FBgn0286818	0.217
7227.FBpp0070398_7227.FBpp0085658	FBpp0070398	FBpp0085658	temp	Rep	37.7	9.7	0.023	317-317	1-1	85.2	41.0	317-317|1-1	possible	FBgn0027296	FBgn0026378	0.0
7227.FBpp0070402_7227.FBpp0077396	FBpp0070402	FBpp0077396	crn	Cwc25	29.4	9.5	0.181	424-436;443-446;450-450;458-465	88-97;101-101	90.1	48.9	424-436|88-97;424-436|101-101;443-446|88-97;450-450|88-97;458-465|88-97	possible	FBgn0000377	FBgn0031452	0.077
7227.FBpp0070402_7227.FBpp0076997	FBpp0070402	FBpp0076997	crn	Cactin	24.3	6.8	0.317	5-18	692-702;707-710;728-736;740-749;755-755	59.4	80.7	5-18|692-702;5-18|707-710;5-18|728-736;5-18|740-749;5-18|755-755	acceptable	FBgn0000377	FBgn0031114	0.198
7227.FBpp0070402_7227.FBpp0073459	FBpp0070402	FBpp0073459	crn	Tango4	34.1	6.9	0.427	345-345;349-355;367-367;371-374;384-394;398-398;451-460;483-490;522-523	7-24;77-83	88.6	59.3	345-345|77-83;349-355|77-83;367-367|77-83;371-374|77-83;384-394|77-83;398-398|77-83;451-460|7-24;483-490|7-24;522-523|7-24	acceptable	FBgn0000377	FBgn0030365	0.134
7227.FBpp0070402_7227.FBpp0083581	FBpp0070402	FBpp0083581	crn	CG6015	58.5	2.8	0.545	114-118;144-156;178-185;189-189;211-218	403-413;429-429;443-452	91.5	87.9	114-118|403-413;114-118|443-452;144-156|403-413;144-156|429-429;144-156|443-452;178-185|403-413;178-185|443-452;189-189|443-452;211-218|403-413	highconf	FBgn0000377	FBgn0038927	0.476
7227.FBpp0070402_7227.FBpp0073316	FBpp0070402	FBpp0073316	crn	l(1)10Bb	25.6	19.9	0.023						no	FBgn0000377	FBgn0001491	0.0
7227.FBpp0070402_7227.FBpp0083893	FBpp0070402	FBpp0083893	crn	LSm3	18.1	22.0	0.023						no	FBgn0000377	FBgn0051184	0.0
7227.FBpp0070402_7227.FBpp0075684	FBpp0070402	FBpp0075684	crn	SmD1	18.4	18.4	0.023						no	FBgn0000377	FBgn0261933	0.0
7227.FBpp0070402_7227.FBpp0087219	FBpp0070402	FBpp0087219	crn	CG7741	52.0	2.0	0.479	624-629;635-643	56-57;89-89;107-109;115-127;133-133;159-166	82.9	89.6	624-629|56-57;624-629|89-89;624-629|107-109;624-629|115-127;624-629|133-133;635-643|56-57;635-643|89-89;635-643|107-109;635-643|115-127;635-643|133-133;635-643|159-166	acceptable	FBgn0000377	FBgn0033615	0.43
7227.FBpp0070402_7227.FBpp0077778	FBpp0070402	FBpp0077778	crn	CG3436	25.1	15.9	0.023						no	FBgn0000377	FBgn0031229	0.0
7227.FBpp0070402_7227.FBpp0079537	FBpp0070402	FBpp0079537	crn	CG4901	16.7	25.6	0.023						no	FBgn0000377	FBgn0032194	0.0
7227.FBpp0070402_7227.FBpp0081234	FBpp0070402	FBpp0081234	crn	SmD2	16.6	25.3	0.023						no	FBgn0000377	FBgn0261789	0.0
7227.FBpp0070402_7227.FBpp0071259	FBpp0070402	FBpp0071259	crn	c12.1	35.3	4.5	0.364	348-355;359-359;364-367;371-374;387-402	82-100	92.9	59.6	348-355|82-100;359-359|82-100;364-367|82-100;371-374|82-100;387-402|82-100	acceptable	FBgn0000377	FBgn0040235	0.315
7227.FBpp0070402_7227.FBpp0305943	FBpp0070402	FBpp0305943	crn	Bx42	46.9	2.1	0.691	73-73;103-108;113-113;131-142;165-177;193-197;220-238;242-242;250-253;257-272;276-276	1-22;88-88;98-107;117-123;223-239	90.9	83.0	73-73|223-239;103-108|223-239;113-113|223-239;131-142|88-88;131-142|98-107;131-142|117-123;131-142|223-239;165-177|98-107;165-177|117-123;165-177|223-239;193-197|1-22;220-238|1-22;242-242|1-22;250-253|1-22;257-272|1-22;276-276|1-22	highconf	FBgn0000377	FBgn0004856	0.446
7227.FBpp0070402_7227.FBpp0079182	FBpp0070402	FBpp0079182	crn	SmE	13.4	26.8	0.023						no	FBgn0000377	FBgn0261790	0.0
7227.FBpp0070402_7227.FBpp0088040	FBpp0070402	FBpp0088040	crn	CG11107	60.6	6.7	0.562	5-35	178-185;208-215;236-236;377-384;390-393;422-422;426-428;432-440;450-468;674-674	54.0	87.2	5-35|178-185;5-35|208-215;5-35|236-236;5-35|377-384;5-35|390-393;5-35|422-422;5-35|426-428;5-35|432-440;5-35|450-468;5-35|674-674	highconf	FBgn0000377	FBgn0033160	0.148
7227.FBpp0070402_7227.FBpp0085902	FBpp0070402	FBpp0085902	crn	Prp19	54.6	3.8	0.382	342-342;346-354;371-374;387-397	215-223;243-245;262-262;497-497	91.3	88.7	342-342|262-262;346-354|215-223;346-354|262-262;346-354|497-497;371-374|215-223;387-397|215-223;387-397|243-245	acceptable	FBgn0000377	FBgn0261119	0.308
7227.FBpp0070402_7227.FBpp0078624	FBpp0070402	FBpp0078624	crn	CG14641	15.7	23.7	0.023						no	FBgn0000377	FBgn0037220	0.0
7227.FBpp0070402_7227.FBpp0071449	FBpp0070402	FBpp0071449	crn	CG9344	13.7	25.9	0.023						no	FBgn0000377	FBgn0034564	0.0
7227.FBpp0070402_7227.FBpp0086387	FBpp0070402	FBpp0086387	crn	CG8435	20.9	17.1	0.023	365-365	151-151	88.5	43.4	365-365|151-151	no	FBgn0000377	FBgn0034084	0.0
7227.FBpp0070402_7227.FBpp0088015	FBpp0070402	FBpp0088015	crn	U2A	13.6	26.5	0.023						no	FBgn0000377	FBgn0033210	0.0
7227.FBpp0070402_7227.FBpp0304487	FBpp0070402	FBpp0304487	crn	CG10466	69.3	3.4	0.481	421-423;427-427;451-456;482-489;521-524	1-30;106-109	88.1	78.8	421-423|1-30;427-427|1-30;451-456|1-30;451-456|106-109;482-489|1-30;521-524|1-30	acceptable	FBgn0000377	FBgn0032822	0.395
7227.FBpp0070402_7227.FBpp0293061	FBpp0070402	FBpp0293061	crn	SmB	19.7	13.6	0.035	24-32	32-35;39-41;71-71	40.4	70.6	24-32|32-35;24-32|39-41;24-32|71-71	no	FBgn0000377	FBgn0262601	0.0
7227.FBpp0070402_7227.FBpp0072720	FBpp0070402	FBpp0072720	crn	Mfap1	23.1	15.2	0.035	323-323;356-356;363-363	276-283	82.8	61.1	323-323|276-283;356-356|276-283;363-363|276-283	no	FBgn0000377	FBgn0035294	0.0
7227.FBpp0070402_7227.FBpp0083920	FBpp0070402	FBpp0083920	crn	CG5986	21.4	7.9	0.066	18-35	80-93;97-98	56.5	59.6	18-35|80-93;18-35|97-98	possible	FBgn0000377	FBgn0043455	0.138
7227.FBpp0070402_7227.FBpp0087342	FBpp0070402	FBpp0087342	crn	CG12343	60.7	1.3	0.705	25-36;114-130;134-134;142-172;176-178;182-195;218-221;255-259;294-296	81-90;94-94;109-176;185-198	89.5	81.3	25-36|185-198;114-130|109-176;134-134|109-176;142-172|109-176;176-178|109-176;182-195|109-176;218-221|81-90;218-221|94-94;255-259|81-90;294-296|81-90	highconf	FBgn0000377	FBgn0033556	0.533
7227.FBpp0070402_7227.FBpp0080488	FBpp0070402	FBpp0080488	crn	LSm7	27.2	17.9	0.023	542-542	106-106	84.0	33.1	542-542|106-106	no	FBgn0000377	FBgn0261068	0.0
7227.FBpp0070402_7227.FBpp0084638	FBpp0070402	FBpp0084638	crn	BCAS2	13.1	28.5	0.023						no	FBgn0000377	FBgn0039558	0.0
7227.FBpp0070402_7227.FBpp0081305	FBpp0070402	FBpp0081305	crn	CG9667	23.1	10.8	0.181	114-114;144-155;167-167;176-189	149-166	91.1	51.0	114-114|149-166;144-155|149-166;167-167|149-166;176-189|149-166	no	FBgn0000377	FBgn0037550	0.074
7227.FBpp0070402_7227.FBpp0087118	FBpp0070402	FBpp0087118	crn	SmF	12.6	26.8	0.023						no	FBgn0000377	FBgn0000426	0.0
7227.FBpp0070402_7227.FBpp0075686	FBpp0070402	FBpp0075686	crn	CG10418	16.3	25.4	0.023						no	FBgn0000377	FBgn0036277	0.0
7227.FBpp0070402_7227.FBpp0084787	FBpp0070402	FBpp0084787	crn	Slu7	25.8	12.1	0.323	107-107;133-141;147-150;165-174;180-180;202-210;239-245	537-551;556-563	86.2	49.9	107-107|537-551;133-141|537-551;147-150|537-551;165-174|537-551;180-180|537-551;202-210|537-551;202-210|556-563;239-245|537-551;239-245|556-563	acceptable	FBgn0000377	FBgn0039626	0.018
7227.FBpp0070402_7227.FBpp0078894	FBpp0070402	FBpp0078894	crn	CG9548	38.5	12.1	0.106	333-333;348-348;372-381;392-392;408-408;412-415;419-419	89-89;93-103	89.3	43.2	333-333|89-89;333-333|93-103;348-348|93-103;372-381|93-103;392-392|93-103;408-408|93-103;412-415|93-103;419-419|93-103	no	FBgn0000377	FBgn0031822	0.04
7227.FBpp0070402_7227.FBpp0112453	FBpp0070402	FBpp0112453	crn	CG17168	29.4	10.2	0.133	142-142;172-174;202-208;239-239;244-244	260-260;264-267;307-307;318-319;323-323;354-354;384-386	81.6	66.9	142-142|264-267;142-142|354-354;172-174|260-260;172-174|264-267;202-208|307-307;202-208|318-319;202-208|323-323;239-239|307-307;239-239|318-319;244-244|318-319;244-244|384-386	no	FBgn0000377	FBgn0039943	0.02
7227.FBpp0070402_7227.FBpp0084051	FBpp0070402	FBpp0084051	crn	CG13625	15.5	24.2	0.023						no	FBgn0000377	FBgn0039210	0.0
7227.FBpp0070403_7227.FBpp0086096	FBpp0070403	FBpp0086096	kz	CG4866	55.4	6.2	0.116	572-582	25-35;44-44;48-55;99-107	45.5	77.0	572-582|25-35;572-582|44-44;572-582|48-55;572-582|99-107	possible	FBgn0001330	FBgn0034232	0.209
7227.FBpp0070403_7227.FBpp0070646	FBpp0070403	FBpp0070646	kz	CG3527	58.3	9.5	0.264	106-118	52-56;61-64;72-72;112-117;141-144;158-165	59.1	85.5	106-118|52-56;106-118|61-64;106-118|72-72;106-118|112-117;106-118|141-144;106-118|158-165	acceptable	FBgn0001330	FBgn0029714	0.072
7227.FBpp0070403_7227.FBpp0071194	FBpp0070403	FBpp0071194	kz	CG1789	21.7	22.2	0.023						no	FBgn0001330	FBgn0030063	0.0
7227.FBpp0070403_7227.FBpp0077965	FBpp0070403	FBpp0077965	kz	CG12975	20.9	23.1	0.023						no	FBgn0001330	FBgn0037061	0.0
7227.FBpp0070403_7227.FBpp0302559	FBpp0070403	FBpp0302559	kz	CG10903	33.9	11.1	0.101	1043-1045;1068-1076	253-258	84.6	62.3	1043-1045|253-258;1068-1076|253-258	no	FBgn0001330	FBgn0037543	0.052
7227.FBpp0070403_7227.FBpp0084729	FBpp0070403	FBpp0084729	kz	CG11837	81.0	2.0	0.66	83-117;121-128	159-160;205-205;209-225;238-255;287-306	81.6	90.5	83-117|159-160;83-117|205-205;83-117|209-225;83-117|238-255;83-117|287-306;121-128|238-255	highconf	FBgn0001330	FBgn0039627	0.504
7227.FBpp0070403_7227.FBpp0079470	FBpp0070403	FBpp0079470	kz	Bka	34.2	12.9	0.082	5-13	75-76;80-81;111-116;142-145;164-164	43.4	78.8	5-13|75-76;5-13|80-81;5-13|111-116;5-13|142-145;5-13|164-164	no	FBgn0001330	FBgn0010520	0.0
7227.FBpp0070403_7227.FBpp0084144	FBpp0070403	FBpp0084144	kz	CG11920	61.0	7.1	0.421	447-454;465-465;688-691;708-721	66-75;151-156;192-192;196-199;257-257;262-269	85.9	72.3	447-454|66-75;447-454|151-156;447-454|192-192;447-454|196-199;447-454|257-257;447-454|262-269;465-465|262-269;688-691|66-75;688-691|151-156;708-721|66-75;708-721|151-156;708-721|262-269	acceptable	FBgn0001330	FBgn0039274	0.144
7227.FBpp0070403_7227.FBpp0081725	FBpp0070403	FBpp0081725	kz	Rrp46	84.9	1.5	0.43	5-6;10-10;1049-1050;1114-1129;1170-1170	7-12;25-28;47-47;151-151;189-201	83.4	86.1	5-6|25-28;10-10|47-47;1049-1050|7-12;1114-1129|7-12;1114-1129|151-151;1114-1129|189-201;1170-1170|189-201	acceptable	FBgn0001330	FBgn0037815	0.498
7227.FBpp0070403_7227.FBpp0076990	FBpp0070403	FBpp0076990	kz	l(1)G0004	55.8	2.4	0.418	793-800;811-819;923-927;944-949;1033-1037;1061-1061;1083-1083	3-16	88.5	66.8	793-800|3-16;811-819|3-16;923-927|3-16;944-949|3-16;1033-1037|3-16;1061-1061|3-16;1083-1083|3-16	acceptable	FBgn0001330	FBgn0027334	0.444
7227.FBpp0070404_7227.FBpp0076460	FBpp0070404	FBpp0076460	Vinc	Arp3	18.4	24.1	0.023						no	FBgn0004397	FBgn0262716	0.0
7227.FBpp0070403_7227.FBpp0088562	FBpp0070403	FBpp0088562	kz	tra2	50.5	3.4	0.558	674-687;762-762;960-975;981-987;1004-1004;1011-1021;1045-1045;1072-1077	87-94;98-103;129-142;166-183	80.8	69.9	674-687|129-142;674-687|166-183;762-762|166-183;960-975|87-94;960-975|98-103;960-975|166-183;981-987|87-94;981-987|98-103;981-987|129-142;981-987|166-183;1004-1004|87-94;1011-1021|129-142;1011-1021|166-183;1045-1045|87-94;1072-1077|87-94;1072-1077|166-183	highconf	FBgn0001330	FBgn0003742	0.316
7227.FBpp0070409_7227.FBpp0085379	FBpp0070409	FBpp0085379	Nmd3	l(2)09851	17.6	22.4	0.023						no	FBgn0023542	FBgn0022288	0.0
7227.FBpp0070409_7227.FBpp0077735	FBpp0070409	FBpp0077735	Nmd3	Nle	39.7	9.5	0.44	161-161;234-246	121-124;163-166;181-181;206-208;255-255;270-272;293-297;353-353;375-379;395-395;421-422;437-437;461-464;479-479	57.9	90.4	161-161|270-272;161-161|293-297;234-246|121-124;234-246|163-166;234-246|181-181;234-246|206-208;234-246|255-255;234-246|270-272;234-246|293-297;234-246|353-353;234-246|375-379;234-246|395-395;234-246|421-422;234-246|437-437;234-246|461-464;234-246|479-479	acceptable	FBgn0023542	FBgn0021874	0.14
7227.FBpp0070404_7227.FBpp0085320	FBpp0070404	FBpp0085320	Vinc	Src42A	20.1	21.7	0.023						no	FBgn0004397	FBgn0264959	0.0
7227.FBpp0070409_7227.FBpp0083572	FBpp0070409	FBpp0083572	Nmd3	pit	33.3	11.9	0.257	316-323;391-398	299-299;324-333;361-361	82.5	85.0	316-323|299-299;316-323|324-333;391-398|324-333;391-398|361-361	acceptable	FBgn0023542	FBgn0266581	0.0
7227.FBpp0070409_7227.FBpp0304879	FBpp0070409	FBpp0304879	Nmd3	RpL5	17.3	23.5	0.023						no	FBgn0023542	FBgn0064225	0.0
7227.FBpp0070404_7227.FBpp0077962	FBpp0070404	FBpp0077962	Vinc	Ilk	18.6	24.0	0.023						no	FBgn0004397	FBgn0028427	0.0
7227.FBpp0070409_7227.FBpp0070719	FBpp0070409	FBpp0070719	Nmd3	Sas10	57.2	2.6	0.467	324-330;361-368;382-386;421-421	234-250;254-264	88.7	88.0	324-330|234-250;324-330|254-264;361-368|234-250;361-368|254-264;382-386|234-250;382-386|254-264;421-421|254-264	acceptable	FBgn0023542	FBgn0029755	0.453
7227.FBpp0070404_7227.FBpp0074562	FBpp0070404	FBpp0074562	Vinc	parvin	21.6	21.5	0.023						no	FBgn0004397	FBgn0052528	0.0
7227.FBpp0070409_7227.FBpp0074936	FBpp0070409	FBpp0074936	Nmd3	CG5589	32.0	12.2	0.212	324-331;357-357;361-368;382-386;421-421	538-549;562-569	81.9	57.2	324-331|538-549;324-331|562-569;357-357|562-569;361-368|538-549;382-386|538-549;382-386|562-569;421-421|538-549	no	FBgn0023542	FBgn0036754	0.032
7227.FBpp0070409_7227.FBpp0086063	FBpp0070409	FBpp0086063	Nmd3	Ns2	21.8	18.4	0.023						no	FBgn0023542	FBgn0034243	0.0
7227.FBpp0070409_7227.FBpp0077998	FBpp0070409	FBpp0077998	Nmd3	CG7338	48.2	6.8	0.483	324-331;359-368;383-386;394-394;423-423;435-446;477-477	53-53;60-75;226-226;241-247;515-515;543-543;550-550;603-605;638-641;655-655;687-689	72.4	80.1	324-331|53-53;324-331|60-75;324-331|241-247;359-368|60-75;359-368|226-226;359-368|241-247;383-386|60-75;394-394|226-226;423-423|550-550;435-446|515-515;435-446|603-605;435-446|638-641;435-446|655-655;435-446|687-689;477-477|543-543	acceptable	FBgn0023542	FBgn0037073	0.146
7227.FBpp0070409_7227.FBpp0071194	FBpp0070409	FBpp0071194	Nmd3	CG1789	49.7	3.9	0.384	324-332;360-368;383-386	102-117;187-187	85.4	81.7	324-332|102-117;360-368|102-117;360-368|187-187;383-386|102-117	acceptable	FBgn0023542	FBgn0030063	0.321
7227.FBpp0070409_7227.FBpp0085717	FBpp0070409	FBpp0085717	Nmd3	RpL11	58.1	6.6	0.338	64-66;113-118;145-160	93-100;115-119;123-126;130-130;178-183	72.2	81.0	64-66|93-100;64-66|115-119;113-118|115-119;113-118|123-126;113-118|130-130;145-160|93-100;145-160|115-119;145-160|178-183	acceptable	FBgn0023542	FBgn0013325	0.208
7227.FBpp0070409_7227.FBpp0084191	FBpp0070409	FBpp0084191	Nmd3	RIOK2	20.1	15.8	0.023						no	FBgn0023542	FBgn0039306	0.0
7227.FBpp0070409_7227.FBpp0076738	FBpp0070409	FBpp0076738	Nmd3	CG32409	40.8	6.2	0.098	285-285;300-300;346-351;461-461	79-83	87.3	73.8	285-285|79-83;300-300|79-83;346-351|79-83;461-461|79-83	possible	FBgn0023542	FBgn0052409	0.235
7227.FBpp0070409_7227.FBpp0306039	FBpp0070409	FBpp0306039	Nmd3	RpL10	65.5	3.5	0.318	67-67;147-149;153-160;234-237;246-248	7-13;55-58;131-131;162-166	79.8	85.7	67-67|7-13;147-149|7-13;153-160|7-13;153-160|55-58;153-160|131-131;153-160|162-166;234-237|55-58;234-237|162-166;246-248|55-58;246-248|162-166	acceptable	FBgn0023542	FBgn0024733	0.299
7227.FBpp0070409_7227.FBpp0087323	FBpp0070409	FBpp0087323	Nmd3	nclb	16.1	22.0	0.023						no	FBgn0023542	FBgn0263510	0.0
7227.FBpp0070409_7227.FBpp0071046	FBpp0070409	FBpp0071046	Nmd3	bys	16.9	19.5	0.023	196-196	70-70	74.7	32.9	196-196|70-70	no	FBgn0023542	FBgn0010292	0.0
7227.FBpp0070409_7227.FBpp0084082	FBpp0070409	FBpp0084082	Nmd3	CG7006	35.6	14.2	0.023						no	FBgn0023542	FBgn0039233	0.0
7227.FBpp0070409_7227.FBpp0087322	FBpp0070409	FBpp0087322	Nmd3	CG12325	47.9	8.9	0.495	162-171;198-201;205-207;228-236;247-254;309-309;314-314	502-505;513-520;546-563;592-599	78.1	77.5	162-171|546-563;162-171|592-599;198-201|546-563;198-201|592-599;205-207|546-563;228-236|502-505;228-236|513-520;228-236|546-563;247-254|513-520;247-254|546-563;309-309|546-563;314-314|592-599	acceptable	FBgn0023542	FBgn0033557	0.054
7227.FBpp0070409_7227.FBpp0079946	FBpp0070409	FBpp0079946	Nmd3	CG6712	43.2	6.6	0.376	66-69;111-120;142-149;154-159	151-155;161-172;296-298;365-365;371-382;391-393	74.2	71.5	66-69|151-155;66-69|296-298;66-69|371-382;66-69|391-393;111-120|151-155;111-120|161-172;111-120|296-298;111-120|365-365;111-120|371-382;142-149|161-172;142-149|365-365;142-149|371-382;154-159|371-382	acceptable	FBgn0023542	FBgn0032408	0.158
7227.FBpp0070409_7227.FBpp0083625	FBpp0070409	FBpp0083625	Nmd3	Nop56	55.9	3.2	0.189	110-120	33-37;121-128	86.7	88.6	110-120|33-37;110-120|121-128	possible	FBgn0023542	FBgn0038964	0.437
7227.FBpp0070409_7227.FBpp0081879	FBpp0070409	FBpp0081879	Nmd3	RpL24-like	13.3	21.8	0.023						no	FBgn0023542	FBgn0037899	0.0
7227.FBpp0070409_7227.FBpp0081117	FBpp0070409	FBpp0081117	Nmd3	CG1234	36.2	11.2	0.361	211-215;219-222;229-233;238-249;269-269;273-273;306-310	552-559;591-597;634-640;675-687;700-700	74.0	73.1	211-215|634-640;219-222|634-640;229-233|591-597;229-233|634-640;229-233|700-700;238-249|552-559;238-249|591-597;269-269|675-687;273-273|675-687;306-310|675-687	acceptable	FBgn0023542	FBgn0037489	0.031
7227.FBpp0070409_7227.FBpp0072144	FBpp0070409	FBpp0072144	Nmd3	eIF6	71.7	4.6	0.488	21-32;36-41;49-49	162-170;182-191;211-217	81.1	91.5	21-32|162-170;21-32|182-191;21-32|211-217;36-41|162-170;36-41|182-191;49-49|182-191	acceptable	FBgn0023542	FBgn0034915	0.323
7227.FBpp0070409_7227.FBpp0078997	FBpp0070409	FBpp0078997	Nmd3	nop5	21.6	11.7	0.063	35-44;133-138	433-437	74.1	42.3	35-44|433-437;133-138|433-437	no	FBgn0023542	FBgn0026196	0.01
7227.FBpp0070409_7227.FBpp0087511	FBpp0070409	FBpp0087511	Nmd3	RpLP0-like	36.7	12.2	0.243	75-76;97-97;148-148;156-162;207-207;234-244;248-248	9-17;51-51;127-129;150-150;157-157;184-195	66.4	71.6	75-76|150-150;75-76|184-195;97-97|184-195;148-148|51-51;156-162|9-17;207-207|9-17;234-244|9-17;234-244|127-129;234-244|157-157;234-244|184-195;248-248|9-17	acceptable	FBgn0023542	FBgn0033485	0.016
7227.FBpp0070409_7227.FBpp0077129	FBpp0070409	FBpp0077129	Nmd3	Elp3	16.4	24.9	0.023						no	FBgn0023542	FBgn0031604	0.0
7227.FBpp0070409_7227.FBpp0080211	FBpp0070409	FBpp0080211	Nmd3	l(2)34Fd	28.1	7.7	0.1	82-85;110-119	644-657	76.1	59.1	82-85|644-657;110-119|644-657	possible	FBgn0023542	FBgn0261535	0.099
7227.FBpp0070409_7227.FBpp0087865	FBpp0070409	FBpp0087865	Nmd3	Rs1	18.1	23.9	0.023						no	FBgn0023542	FBgn0021995	0.0
7227.FBpp0070409_7227.FBpp0291670	FBpp0070409	FBpp0291670	Nmd3	CG7845	14.3	26.5	0.023						no	FBgn0023542	FBgn0284246	0.0
7227.FBpp0070409_7227.FBpp0086314	FBpp0070409	FBpp0086314	Nmd3	wcd	21.0	19.1	0.023						no	FBgn0023542	FBgn0262560	0.0
7227.FBpp0070409_7227.FBpp0080102	FBpp0070409	FBpp0080102	Nmd3	RpL24	51.9	2.9	0.517	324-333;354-374;382-385;391-394;419-421	7-8;23-31;40-48;54-54;58-58;80-85;90-94;101-109	87.0	68.3	324-333|40-48;324-333|80-85;324-333|90-94;324-333|101-109;354-374|7-8;354-374|23-31;354-374|40-48;354-374|54-54;354-374|80-85;354-374|90-94;354-374|101-109;382-385|80-85;382-385|90-94;382-385|101-109;391-394|40-48;419-421|40-48;419-421|58-58;419-421|80-85	highconf	FBgn0023542	FBgn0032518	0.362
7227.FBpp0070409_7227.FBpp0076990	FBpp0070409	FBpp0076990	Nmd3	l(1)G0004	12.7	20.9	0.023						no	FBgn0023542	FBgn0027334	0.0
7227.FBpp0070409_7227.FBpp0087645	FBpp0070409	FBpp0087645	Nmd3	Dbp45A	16.0	20.1	0.023						no	FBgn0023542	FBgn0010220	0.0
7227.FBpp0070409_7227.FBpp0079305	FBpp0070409	FBpp0079305	Nmd3	CG13097	38.0	9.7	0.255	165-171;200-200;205-207;228-236;248-255	203-212	87.8	47.2	165-171|203-212;200-200|203-212;205-207|203-212;228-236|203-212;248-255|203-212	acceptable	FBgn0023542	FBgn0032051	0.095
7227.FBpp0070409_7227.FBpp0072239	FBpp0070409	FBpp0072239	Nmd3	CG4806	33.3	9.0	0.141	324-328;361-366;383-386;418-421	519-529;533-533	81.3	57.2	324-328|519-529;361-366|519-529;361-366|533-533;383-386|519-529;418-421|519-529	possible	FBgn0023542	FBgn0261373	0.071
7227.FBpp0070409_7227.FBpp0084617	FBpp0070409	FBpp0084617	Nmd3	RpL4	17.1	20.9	0.023						no	FBgn0023542	FBgn0003279	0.0
7227.FBpp0070409_7227.FBpp0085119	FBpp0070409	FBpp0085119	Nmd3	CG1542	21.9	11.9	0.069	64-67;147-149;154-158	153-161	71.5	59.3	64-67|153-161;147-149|153-161;154-158|153-161	no	FBgn0023542	FBgn0039828	0.012
7227.FBpp0070409_7227.FBpp0072687	FBpp0070409	FBpp0072687	Nmd3	RpL23A	11.7	25.1	0.023						no	FBgn0023542	FBgn0026372	0.0
7227.FBpp0070409_7227.FBpp0083659	FBpp0070409	FBpp0083659	Nmd3	CG6937	26.5	15.4	0.023						no	FBgn0023542	FBgn0038989	0.0
7227.FBpp0070409_7227.FBpp0070561	FBpp0070409	FBpp0070561	Nmd3	CG2875	15.4	25.4	0.023						no	FBgn0023542	FBgn0029672	0.0
7227.FBpp0070409_7227.FBpp0074510	FBpp0070409	FBpp0074510	Nmd3	MKP-4	41.3	7.2	0.186	236-244	72-74;93-98;126-132;164-166	59.9	86.6	236-244|72-74;236-244|93-98;236-244|126-132;236-244|164-166	possible	FBgn0023542	FBgn0031044	0.106
7227.FBpp0070409_7227.FBpp0078929	FBpp0070409	FBpp0078929	Nmd3	Aatf	17.1	20.9	0.023						no	FBgn0023542	FBgn0031851	0.0
7227.FBpp0070409_7227.FBpp0073098	FBpp0070409	FBpp0073098	Nmd3	CG11583	58.0	2.0	0.493	324-331;357-357;361-368;383-386;419-423	83-83;109-111;134-134;254-273	89.1	86.5	324-331|109-111;324-331|254-273;357-357|254-273;361-368|109-111;361-368|134-134;361-368|254-273;383-386|109-111;383-386|254-273;419-423|83-83;419-423|109-111	acceptable	FBgn0023542	FBgn0035524	0.46
7227.FBpp0070409_7227.FBpp0071198	FBpp0070409	FBpp0071198	Nmd3	Rbm13	31.8	12.8	0.036	326-326;384-384	86-86;113-113;117-120	86.0	78.5	326-326|86-86;326-326|113-113;384-384|113-113;384-384|117-120	no	FBgn0023542	FBgn0030067	0.0
7227.FBpp0070409_7227.FBpp0082867	FBpp0070409	FBpp0082867	Nmd3	Ns1	27.6	12.4	0.271	173-173;313-316;321-321;360-360;371-371;391-407	218-245;288-290	81.9	58.1	173-173|218-245;313-316|218-245;321-321|218-245;360-360|218-245;371-371|218-245;391-407|218-245;391-407|288-290	acceptable	FBgn0023542	FBgn0038473	0.015
7227.FBpp0070409_7227.FBpp0087340	FBpp0070409	FBpp0087340	Nmd3	CG7686	23.0	15.6	0.041	162-162;195-199;207-207	223-224	82.4	34.6	162-162|223-224;195-199|223-224;207-207|223-224	no	FBgn0023542	FBgn0027525	0.0
7227.FBpp0070409_7227.FBpp0082995	FBpp0070409	FBpp0082995	Nmd3	CG8064	18.8	26.3	0.023						no	FBgn0023542	FBgn0038597	0.0
7227.FBpp0070409_7227.FBpp0076827	FBpp0070409	FBpp0076827	Nmd3	CG10576	29.0	13.2	0.509	235-247	75-76;86-88;109-110;120-121;183-190;195-197;202-202;209-213;225-229;239-239;244-250;276-276;302-307;317-319	50.4	90.2	235-247|75-76;235-247|86-88;235-247|109-110;235-247|120-121;235-247|183-190;235-247|195-197;235-247|202-202;235-247|209-213;235-247|225-229;235-247|239-239;235-247|244-250;235-247|276-276;235-247|302-307;235-247|317-319	highconf	FBgn0023542	FBgn0035630	0.015
7227.FBpp0070409_7227.FBpp0072475	FBpp0070409	FBpp0072475	Nmd3	CG32344	53.7	3.1	0.582	171-173;201-201;314-315;324-329;360-369;383-386;392-407;419-419;444-444	52-60;130-130;134-137;388-388;456-466;524-532;541-563	80.9	76.6	171-173|52-60;171-173|134-137;201-201|134-137;314-315|52-60;324-329|524-532;324-329|541-563;360-369|524-532;360-369|541-563;383-386|524-532;383-386|541-563;392-407|52-60;392-407|388-388;392-407|456-466;419-419|541-563;444-444|130-130	highconf	FBgn0023542	FBgn0052344	0.281
7227.FBpp0070409_7227.FBpp0071193	FBpp0070409	FBpp0071193	Nmd3	CG1785	51.8	4.0	0.355	331-335;349-352;378-382;457-463;484-494	167-194	78.3	68.2	331-335|167-194;349-352|167-194;378-382|167-194;457-463|167-194;484-494|167-194	acceptable	FBgn0023542	FBgn0030061	0.305
7227.FBpp0070409_7227.FBpp0087461	FBpp0070409	FBpp0087461	Nmd3	CG1671	25.1	18.9	0.023						no	FBgn0023542	FBgn0033454	0.0
7227.FBpp0070409_7227.FBpp0073651	FBpp0070409	FBpp0073651	Nmd3	Rtc1	78.3	3.1	0.544	187-189;193-193;216-226;288-289;304-306;310-310;464-465;493-493	8-8;185-185;316-320;342-353;370-374	88.1	86.8	187-189|316-320;187-189|342-353;187-189|370-374;193-193|316-320;216-226|185-185;216-226|316-320;216-226|342-353;216-226|370-374;288-289|342-353;304-306|342-353;310-310|342-353;464-465|342-353;493-493|8-8	highconf	FBgn0023542	FBgn0020909	0.397
7227.FBpp0070409_7227.FBpp0077694	FBpp0070409	FBpp0077694	Nmd3	dbe	56.7	3.6	0.344	173-173;234-234;320-321;360-363;391-398;402-403	38-38;129-139;170-170	88.9	88.4	173-173|129-139;234-234|38-38;320-321|129-139;360-363|129-139;391-398|129-139;391-398|170-170;402-403|129-139	acceptable	FBgn0023542	FBgn0020305	0.451
7227.FBpp0070409_7227.FBpp0071808	FBpp0070409	FBpp0071808	Nmd3	RpL23	17.3	22.7	0.023						no	FBgn0023542	FBgn0010078	0.0
7227.FBpp0070409_7227.FBpp0080997	FBpp0070409	FBpp0080997	Nmd3	CG9253	33.0	13.0	0.023						no	FBgn0023542	FBgn0032919	0.0
7227.FBpp0070409_7227.FBpp0079306	FBpp0070409	FBpp0079306	Nmd3	CG13096	21.4	20.0	0.023						no	FBgn0023542	FBgn0032050	0.0
7227.FBpp0070409_7227.FBpp0079607	FBpp0070409	FBpp0079607	Nmd3	Ip259	14.1	23.6	0.023						no	FBgn0023542	FBgn0025366	0.0
7227.FBpp0070409_7227.FBpp0080939	FBpp0070409	FBpp0080939	Nmd3	Ns4	71.3	3.1	0.64	171-171;228-230;254-254;309-316;324-336;355-357;361-374;383-386;391-403;407-412;419-423	1-10;14-26;30-30;49-59;75-75;81-81;85-85;314-314;356-371;405-410;453-459;464-470;474-474	84.6	71.4	171-171|1-10;228-230|1-10;254-254|1-10;309-316|1-10;324-336|49-59;324-336|314-314;324-336|356-371;324-336|405-410;324-336|453-459;324-336|464-470;324-336|474-474;355-357|49-59;355-357|356-371;361-374|30-30;361-374|49-59;361-374|75-75;361-374|81-81;361-374|85-85;361-374|405-410;361-374|453-459;361-374|464-470;383-386|356-371;383-386|405-410;383-386|464-470;383-386|474-474;391-403|1-10;391-403|14-2…	highconf	FBgn0023542	FBgn0032882	0.358
7227.FBpp0070409_7227.FBpp0074227	FBpp0070409	FBpp0074227	Nmd3	CG5800	18.1	23.5	0.023						no	FBgn0023542	FBgn0030855	0.0
7227.FBpp0070409_7227.FBpp0088519	FBpp0070409	FBpp0088519	Nmd3	CG5033	22.2	14.9	0.025	68-68;152-152	327-328	67.0	45.2	68-68|327-328;152-152|327-328	no	FBgn0023542	FBgn0028744	0.0
7227.FBpp0070409_7227.FBpp0082231	FBpp0070409	FBpp0082231	Nmd3	CG9799	47.7	8.9	0.343	173-173;321-321;360-360;391-403;444-444	408-412;438-438;466-468;482-489;528-528	79.1	86.8	173-173|408-412;321-321|408-412;360-360|528-528;391-403|408-412;391-403|438-438;391-403|466-468;391-403|482-489;391-403|528-528;444-444|408-412	acceptable	FBgn0023542	FBgn0038146	0.14
7227.FBpp0070409_7227.FBpp0291653	FBpp0070409	FBpp0291653	Nmd3	RpL30	18.5	20.1	0.023						no	FBgn0023542	FBgn0086710	0.0
7227.FBpp0070409_7227.FBpp0077159	FBpp0070409	FBpp0077159	Nmd3	RpL40	47.2	7.6	0.241	64-67;117-117;147-160	7-13;31-41;69-74	71.2	72.9	64-67|7-13;64-67|31-41;117-117|31-41;147-160|7-13;147-160|31-41;147-160|69-74	acceptable	FBgn0023542	FBgn0003941	0.154
7227.FBpp0070409_7227.FBpp0081822	FBpp0070409	FBpp0081822	Nmd3	RpL3	78.0	2.7	0.565	173-173;201-201;361-367;392-410;441-444	18-23;93-93;100-102;118-132;136-136;149-152;156-156	81.7	91.7	173-173|118-132;201-201|18-23;361-367|93-93;361-367|100-102;361-367|149-152;361-367|156-156;392-410|118-132;392-410|136-136;441-444|18-23	highconf	FBgn0023542	FBgn0020910	0.49
7227.FBpp0070409_7227.FBpp0078203	FBpp0070409	FBpp0078203	Nmd3	CG11109	22.6	19.8	0.023						no	FBgn0023542	FBgn0037200	0.0
7227.FBpp0070409_7227.FBpp0291581	FBpp0070409	FBpp0291581	Nmd3	CG17490	16.5	26.0	0.023						no	FBgn0023542	FBgn0040009	0.0
7227.FBpp0070409_7227.FBpp0076918	FBpp0070409	FBpp0076918	Nmd3	pen	15.0	26.9	0.023						no	FBgn0023542	FBgn0015527	0.0
7227.FBpp0070409_7227.FBpp0081355	FBpp0070409	FBpp0081355	Nmd3	CG9630	58.9	2.8	0.637	296-296;324-333;337-339;355-357;361-374;383-386;392-395;402-402;406-412;419-424;479-479;483-483	348-348;381-381;385-385;426-434;438-438;442-446;467-475;496-496;508-508;518-538	85.5	72.7	296-296|518-538;324-333|438-438;324-333|467-475;324-333|518-538;337-339|518-538;355-357|518-538;361-374|426-434;361-374|438-438;361-374|467-475;361-374|496-496;361-374|518-538;383-386|438-438;383-386|442-446;383-386|467-475;392-395|508-508;392-395|518-538;402-402|518-538;406-412|518-538;419-424|442-446;479-479|348-348;479-479|381-381;479-479|385-385;479-479|442-446;483-483|442-446	highconf	FBgn0023542	FBgn0037561	0.355
7227.FBpp0070409_7227.FBpp0079445	FBpp0070409	FBpp0079445	Nmd3	CG4364	14.1	27.6	0.023						no	FBgn0023542	FBgn0032138	0.0
7227.FBpp0070409_7227.FBpp0073943	FBpp0070409	FBpp0073943	Nmd3	CG8939	28.5	17.0	0.023						no	FBgn0023542	FBgn0030720	0.0
7227.FBpp0070409_7227.FBpp0306150	FBpp0070409	FBpp0306150	Nmd3	CG6769	21.6	17.7	0.023						no	FBgn0023542	FBgn0030878	0.0
7227.FBpp0070409_7227.FBpp0084729	FBpp0070409	FBpp0084729	Nmd3	CG11837	13.6	25.7	0.023						no	FBgn0023542	FBgn0039627	0.0
7227.FBpp0070409_7227.FBpp0071365	FBpp0070409	FBpp0071365	Nmd3	CG2972	13.2	26.8	0.023						no	FBgn0023542	FBgn0030177	0.0
7227.FBpp0070409_7227.FBpp0087731	FBpp0070409	FBpp0087731	Nmd3	CG30349	31.1	13.8	0.047	233-238	293-295;301-303;347-347	68.2	76.7	233-238|293-295;233-238|301-303;233-238|347-347	no	FBgn0023542	FBgn0050349	0.0
7227.FBpp0070409_7227.FBpp0301081	FBpp0070409	FBpp0301081	Nmd3	CG5114	18.8	20.3	0.023						no	FBgn0023542	FBgn0036460	0.0
7227.FBpp0070409_7227.FBpp0082462	FBpp0070409	FBpp0082462	Nmd3	CG3817	27.5	10.7	0.221	326-331;357-370;382-384	143-162	81.6	61.9	326-331|143-162;357-370|143-162;382-384|143-162	no	FBgn0023542	FBgn0038275	0.09
7227.FBpp0070409_7227.FBpp0081001	FBpp0070409	FBpp0081001	Nmd3	CG9246	48.2	5.5	0.413	324-329;360-370;382-386;418-418	514-516;541-541;582-589;637-652;659-659	83.5	79.9	324-329|582-589;324-329|637-652;360-370|514-516;360-370|541-541;360-370|582-589;360-370|637-652;360-370|659-659;382-386|637-652;418-418|637-652	acceptable	FBgn0023542	FBgn0032925	0.218
7227.FBpp0070409_7227.FBpp0087709	FBpp0070409	FBpp0087709	Nmd3	Mys45A	32.6	10.3	0.294	64-69;83-83;111-118;144-147	375-385;412-424	74.7	82.7	64-69|375-385;64-69|412-424;83-83|375-385;111-118|375-385;111-118|412-424;144-147|375-385;144-147|412-424	acceptable	FBgn0023542	FBgn0033379	0.068
7227.FBpp0070415_7227.FBpp0071283	FBpp0070415	FBpp0071283	bcn92	fh	17.0	12.5	0.195	19-29;33-33;60-60;75-75	23-23;106-111;122-129;133-135;141-143	72.0	83.0	19-29|23-23;19-29|106-111;19-29|122-129;19-29|133-135;19-29|141-143;33-33|23-23;60-60|23-23;75-75|141-143	no	FBgn0013432	FBgn0030092	0.0
7227.FBpp0070415_7227.FBpp0304248	FBpp0070415	FBpp0304248	bcn92	ND-ACP	78.2	1.1	0.511	4-20;24-42	72-77;83-89;115-117;130-130;136-149;154-161	92.7	72.9	4-20|72-77;4-20|83-89;4-20|130-130;4-20|136-149;4-20|154-161;24-42|72-77;24-42|83-89;24-42|115-117;24-42|136-149	highconf	FBgn0013432	FBgn0011361	0.748
7227.FBpp0070415_7227.FBpp0302821	FBpp0070415	FBpp0302821	bcn92	Qtzl	76.0	1.5	0.467	21-29;33-33;60-70;76-85	54-54;58-65;73-83	87.1	81.4	21-29|58-65;21-29|73-83;33-33|73-83;60-70|73-83;76-85|54-54;76-85|58-65	acceptable	FBgn0013432	FBgn0051864	0.611
7227.FBpp0070409_7227.FBpp0079780	FBpp0070409	FBpp0079780	Nmd3	CG6724	20.8	16.7	0.127	149-157	107-108;124-124;149-149;168-168;198-198;214-214;271-271;339-341;358-358;382-385;400-400	49.7	84.6	149-157|107-108;149-157|124-124;149-157|149-149;149-157|168-168;149-157|198-198;149-157|214-214;149-157|271-271;149-157|339-341;149-157|358-358;149-157|382-385;149-157|400-400	no	FBgn0023542	FBgn0032298	0.0
7227.FBpp0070409_7227.FBpp0070952	FBpp0070409	FBpp0070952	Nmd3	CG3224	33.6	10.1	0.209	66-70;152-162;195-200;205-208	49-59;66-69;73-73	73.6	70.0	66-70|66-69;66-70|73-73;152-162|49-59;152-162|66-69;195-200|49-59;195-200|66-69;205-208|49-59	no	FBgn0023542	FBgn0029885	0.05
7227.FBpp0070415_7227.FBpp0111355	FBpp0070415	FBpp0111355	bcn92	Hsc20	23.3	15.7	0.139	22-35	163-176;222-225;229-229	70.6	70.3	22-35|163-176;22-35|222-225;22-35|229-229	no	FBgn0013432	FBgn0263606	0.0
7227.FBpp0070415_7227.FBpp0073806	FBpp0070415	FBpp0073806	bcn92	CG14407	12.8	12.6	0.207	23-32	66-75;120-129	63.0	84.9	23-32|66-75;23-32|120-129	no	FBgn0013432	FBgn0030584	0.0
7227.FBpp0070409_7227.FBpp0070766	FBpp0070409	FBpp0070766	Nmd3	RpL35	67.9	2.4	0.547	324-339;355-357;361-374;383-386;419-423	21-21;25-28;32-32;48-66;70-70;82-82;86-91	85.5	79.2	324-339|48-66;324-339|70-70;324-339|82-82;324-339|86-91;355-357|48-66;355-357|82-82;355-357|86-91;361-374|21-21;361-374|25-28;361-374|32-32;361-374|48-66;361-374|86-91;383-386|48-66;419-423|48-66	highconf	FBgn0023542	FBgn0029785	0.464
7227.FBpp0070409_7227.FBpp0085616	FBpp0070409	FBpp0085616	Nmd3	CG9143	20.1	16.8	0.023	136-136	54-54	75.6	33.9	136-136|54-54	no	FBgn0023542	FBgn0287774	0.0
7227.FBpp0070415_7227.FBpp0289999	FBpp0070415	FBpp0289999	bcn92	CG1319	12.4	16.9	0.023						no	FBgn0013432	FBgn0035529	0.0
7227.FBpp0070409_7227.FBpp0099583	FBpp0070409	FBpp0099583	Nmd3	Nop60B	56.1	4.0	0.466	155-161;236-246	143-149;164-164;168-168;172-175;198-204;215-215;219-220;248-251;293-295;329-330;365-365	64.7	91.0	155-161|164-164;155-161|168-168;155-161|172-175;155-161|198-204;155-161|215-215;236-246|143-149;236-246|198-204;236-246|215-215;236-246|219-220;236-246|248-251;236-246|293-295;236-246|329-330;236-246|365-365	acceptable	FBgn0023542	FBgn0259937	0.315
7227.FBpp0070409_7227.FBpp0087637	FBpp0070409	FBpp0087637	Nmd3	Non1	15.8	25.4	0.023						no	FBgn0023542	FBgn0028473	0.0
7227.FBpp0070415_7227.FBpp0292527	FBpp0070415	FBpp0292527	bcn92	Fdxh	47.4	6.8	0.479	15-15;24-42	109-137	83.9	84.4	15-15|109-137;24-42|109-137	acceptable	FBgn0013432	FBgn0011769	0.143
7227.FBpp0070415_7227.FBpp0081412	FBpp0070415	FBpp0081412	bcn92	CG9836	20.8	9.7	0.223	21-37;63-63;67-67	54-63;113-113;127-139	72.1	76.0	21-37|54-63;21-37|113-113;21-37|127-139;63-63|54-63;67-67|54-63	possible	FBgn0013432	FBgn0037637	0.063
7227.FBpp0070415_7227.FBpp0081385	FBpp0070415	FBpp0081385	bcn92	CG8043	21.4	13.4	0.189	24-32	62-63;86-89;125-125;245-253	64.2	85.2	24-32|62-63;24-32|86-89;24-32|125-125;24-32|245-253	no	FBgn0013432	FBgn0037610	0.016
7227.FBpp0070409_7227.FBpp0076917	FBpp0070409	FBpp0076917	Nmd3	Hlc	30.9	11.4	0.146	324-329;361-366;382-386;419-421	525-534	82.7	52.2	324-329|525-534;361-366|525-534;382-386|525-534;419-421|525-534	no	FBgn0023542	FBgn0001565	0.034
7227.FBpp0070415_7227.FBpp0079874	FBpp0070415	FBpp0079874	bcn92	CG12264	90.8	0.9	0.677	21-37;56-56;60-70;76-83	59-65;73-83;318-326;330-330;377-378;416-426	96.2	96.6	21-37|73-83;21-37|318-326;21-37|330-330;21-37|416-426;56-56|318-326;60-70|73-83;60-70|318-326;76-83|59-65;76-83|377-378;76-83|416-426	highconf	FBgn0013432	FBgn0032393	0.761
7227.FBpp0070409_7227.FBpp0087045	FBpp0070409	FBpp0087045	Nmd3	CG8545	27.0	15.8	0.024	198-200	29-29	82.3	28.4	198-200|29-29	no	FBgn0023542	FBgn0033741	0.0
7227.FBpp0070419_7227.FBpp0078059	FBpp0070419	FBpp0078059	z	Pc	20.9	8.5	0.076	277-278;282-282;293-300	22-31;45-48;56-71;355-357;366-368	32.2	61.0	277-278|355-357;277-278|366-368;282-282|355-357;282-282|366-368;293-300|22-31;293-300|45-48;293-300|56-71	possible	FBgn0004050	FBgn0003042	0.106
7227.FBpp0070419_7227.FBpp0080391	FBpp0070419	FBpp0080391	z	fzy	21.2	16.7	0.023						no	FBgn0004050	FBgn0001086	0.0
7227.FBpp0070430_7227.FBpp0078689	FBpp0070430	FBpp0078689	CG8636	Trip1	89.1	0.9	0.702	57-105	1-8;19-24;33-49;62-65;80-85;268-271;278-285;302-302;310-325	87.9	92.7	57-105|1-8;57-105|19-24;57-105|33-49;57-105|62-65;57-105|80-85;57-105|268-271;57-105|278-285;57-105|302-302;57-105|310-325	highconf	FBgn0029629	FBgn0015834	0.657
7227.FBpp0070430_7227.FBpp0075700	FBpp0070430	FBpp0075700	CG8636	eIF-2beta	36.9	2.7	0.333	8-16;71-74;91-106	155-155;159-159;163-163;173-173;177-187;247-255;259-266	61.0	81.3	8-16|247-255;8-16|259-266;71-74|155-155;71-74|159-159;71-74|163-163;91-106|173-173;91-106|177-187;91-106|247-255;91-106|259-266	acceptable	FBgn0029629	FBgn0004926	0.384
7227.FBpp0070430_7227.FBpp0077309	FBpp0070430	FBpp0077309	CG8636	RpS21	55.9	4.0	0.459	59-71;83-84;88-96;194-198;222-224;228-230;253-258	12-18;22-35;48-67	73.2	72.2	59-71|48-67;83-84|48-67;88-96|22-35;88-96|48-67;194-198|12-18;194-198|22-35;194-198|48-67;222-224|48-67;228-230|22-35;228-230|48-67;253-258|12-18;253-258|22-35	acceptable	FBgn0029629	FBgn0015521	0.285
7227.FBpp0070419_7227.FBpp0082511	FBpp0070419	FBpp0082511	z	Caf1	24.3	17.0	0.023						no	FBgn0004050	FBgn0263979	0.0
7227.FBpp0070419_7227.FBpp0070654	FBpp0070419	FBpp0070654	z	rap	24.3	14.1	0.086	174-175;296-298	163-167;173-173;204-204;341-342;361-362;386-386;430-430	26.2	88.7	174-175|173-173;174-175|341-342;174-175|361-362;174-175|386-386;174-175|430-430;296-298|163-167;296-298|204-204	no	FBgn0004050	FBgn0262699	0.0
7227.FBpp0070419_7227.FBpp0088268	FBpp0070419	FBpp0088268	z	pho	18.8	14.5	0.034	75-77;89-89;93-93	437-439	78.1	63.9	75-77|437-439;89-89|437-439;93-93|437-439	no	FBgn0004050	FBgn0002521	0.0
7227.FBpp0070419_7227.FBpp0070468	FBpp0070419	FBpp0070468	z	w	16.1	26.1	0.023						no	FBgn0004050	FBgn0003996	0.0
7227.FBpp0070419_7227.FBpp0079907	FBpp0070419	FBpp0079907	z	esc	75.3	2.0	0.641	317-323;539-565	101-101;115-121;127-127;145-145;153-155;159-165;181-181;226-228;295-298;310-312;316-318;331-334;352-355;371-378;400-400	73.0	91.1	317-323|101-101;317-323|115-121;317-323|127-127;317-323|145-145;317-323|153-155;317-323|159-165;539-565|181-181;539-565|226-228;539-565|295-298;539-565|310-312;539-565|316-318;539-565|331-334;539-565|352-355;539-565|371-378;539-565|400-400	highconf	FBgn0004050	FBgn0000588	0.528
7227.FBpp0070430_7227.FBpp0071087	FBpp0070430	FBpp0071087	CG8636	RpS6	34.8	6.6	0.373	68-68;90-105;197-198;203-203;254-257	31-34;51-51;64-69;73-75;81-81;92-94;210-218;225-225	66.8	87.3	68-68|92-94;90-105|31-34;90-105|51-51;90-105|64-69;90-105|73-75;90-105|81-81;90-105|92-94;197-198|210-218;203-203|225-225;254-257|210-218;254-257|225-225	acceptable	FBgn0029629	FBgn0261592	0.198
7227.FBpp0070419_7227.FBpp0306192	FBpp0070419	FBpp0306192	z	E(z)	19.0	22.4	0.023						no	FBgn0004050	FBgn0000629	0.0
7227.FBpp0070430_7227.FBpp0071766	FBpp0070430	FBpp0071766	CG8636	RpS16	59.4	4.4	0.493	93-101;129-129;133-133;193-197;225-230;251-259	11-17;24-25;32-32;36-53;62-62;78-86;92-92;96-100;104-107;111-111;122-122	70.4	80.1	93-101|36-53;93-101|78-86;129-129|36-53;129-129|62-62;133-133|32-32;193-197|11-17;193-197|96-100;193-197|104-107;193-197|111-111;225-230|96-100;225-230|104-107;251-259|11-17;251-259|24-25;251-259|92-92;251-259|96-100;251-259|122-122	acceptable	FBgn0029629	FBgn0034743	0.257
7227.FBpp0070430_7227.FBpp0086269	FBpp0070430	FBpp0086269	CG8636	RpS15	12.2	22.8	0.023						no	FBgn0029629	FBgn0034138	0.0
7227.FBpp0070430_7227.FBpp0072908	FBpp0070430	FBpp0072908	CG8636	CG17737	53.9	5.5	0.479	118-123;127-133;193-197;228-231;253-259	23-23;32-40;49-59;85-88;93-93;97-99;109-110	77.7	81.0	118-123|49-59;127-133|23-23;127-133|49-59;127-133|93-93;127-133|97-99;193-197|32-40;228-231|32-40;253-259|32-40;253-259|85-88;253-259|109-110	acceptable	FBgn0029629	FBgn0035423	0.229
7227.FBpp0070430_7227.FBpp0099686	FBpp0070430	FBpp0099686	CG8636	RpS8	75.4	1.9	0.633	68-68;74-80;88-95;193-198;230-230;255-260;265-265	25-32;46-56;64-75;98-98;150-150;154-154;178-180;184-190	82.2	91.0	68-68|25-32;74-80|46-56;88-95|25-32;88-95|46-56;193-198|46-56;193-198|64-75;193-198|184-190;230-230|64-75;255-260|64-75;255-260|98-98;255-260|178-180;255-260|184-190;265-265|150-150;265-265|154-154	highconf	FBgn0029629	FBgn0039713	0.555
7227.FBpp0070430_7227.FBpp0078667	FBpp0070430	FBpp0078667	CG8636	eIF-3p40	49.6	4.5	0.302	11-16;40-40;52-52;60-69;84-84;88-101	26-41;63-63;88-95;191-202	62.7	75.5	11-16|88-95;40-40|88-95;52-52|88-95;60-69|191-202;84-84|191-202;88-101|26-41;88-101|63-63;88-101|88-95;88-101|191-202	acceptable	FBgn0029629	FBgn0022023	0.265
7227.FBpp0070430_7227.FBpp0086705	FBpp0070430	FBpp0086705	CG8636	Tango7	32.2	9.1	0.163	106-119	63-63;67-74;102-114;129-129;138-144	45.1	87.8	106-119|63-63;106-119|67-74;106-119|102-114;106-119|129-129;106-119|138-144	possible	FBgn0029629	FBgn0033902	0.149
7227.FBpp0070430_7227.FBpp0302537	FBpp0070430	FBpp0302537	CG8636	eIF-2gamma	17.1	20.1	0.023						no	FBgn0029629	FBgn0263740	0.0
7227.FBpp0070419_7227.FBpp0081580	FBpp0070419	FBpp0081580	z	Scm	18.9	20.0	0.023						no	FBgn0004050	FBgn0003334	0.0
7227.FBpp0070430_7227.FBpp0086701	FBpp0070430	FBpp0086701	CG8636	RpS23	63.8	2.2	0.361	92-109	53-60;66-71;80-82;89-96;116-117	68.0	89.1	92-109|53-60;92-109|66-71;92-109|80-82;92-109|89-96;92-109|116-117	acceptable	FBgn0029629	FBgn0033912	0.477
7227.FBpp0070430_7227.FBpp0087475	FBpp0070430	FBpp0087475	CG8636	Adam	12.7	14.1	0.047	189-189;215-219;233-235	221-228	86.2	32.2	189-189|221-228;215-219|221-228;233-235|221-228	no	FBgn0029629	FBgn0027619	0.0
7227.FBpp0070430_7227.FBpp0086098	FBpp0070430	FBpp0086098	CG8636	eIF3-S9	28.6	2.0	0.306	27-27;34-42;46-69;83-84;123-124;131-132;136-139	492-492;509-514;529-534;559-559;660-690	61.0	66.7	27-27|660-690;34-42|660-690;46-69|660-690;83-84|660-690;123-124|509-514;123-124|529-534;123-124|559-559;131-132|529-534;136-139|492-492;136-139|509-514;136-139|529-534	acceptable	FBgn0029629	FBgn0034237	0.514
7227.FBpp0070426_7227.FBpp0292618	FBpp0070426	FBpp0292618	Seipin	Lpin	26.9	14.1	0.047	70-70;74-77;81-84;248-252	464-467;471-474	79.8	43.1	70-70|464-467;74-77|464-467;74-77|471-474;81-84|464-467;81-84|471-474;248-252|464-467;248-252|471-474	no	FBgn0040336	FBgn0263593	0.0
7227.FBpp0070430_7227.FBpp0085334	FBpp0070430	FBpp0085334	CG8636	CG8335	30.2	13.0	0.046	96-100	66-72;107-110	39.8	76.9	96-100|66-72;96-100|107-110	no	FBgn0029629	FBgn0033069	0.0
7227.FBpp0070430_7227.FBpp0084617	FBpp0070430	FBpp0084617	CG8636	RpL4	46.3	2.6	0.412	62-74;84-84;89-99	58-70;74-74;83-91;95-95	74.4	85.4	62-74|58-70;62-74|83-91;62-74|95-95;84-84|83-91;89-99|58-70;89-99|74-74;89-99|83-91	acceptable	FBgn0029629	FBgn0003279	0.406
7227.FBpp0070430_7227.FBpp0075104	FBpp0070430	FBpp0075104	CG8636	Int6	18.1	16.2	0.129	129-137	20-28;53-53;60-60;142-142;178-178;317-322	45.9	86.8	129-137|20-28;129-137|53-53;129-137|60-60;129-137|142-142;129-137|178-178;129-137|317-322	no	FBgn0029629	FBgn0025582	0.024
7227.FBpp0070430_7227.FBpp0078532	FBpp0070430	FBpp0078532	CG8636	CG9769	50.9	3.1	0.272	92-105	33-33;56-68;97-108;143-143	68.7	81.9	92-105|33-33;92-105|56-68;92-105|97-108;92-105|143-143	acceptable	FBgn0029629	FBgn0037270	0.392
7227.FBpp0070430_7227.FBpp0075618	FBpp0070430	FBpp0075618	CG8636	RpS4	10.0	25.1	0.023						no	FBgn0029629	FBgn0011284	0.0
7227.FBpp0070430_7227.FBpp0079500	FBpp0070430	FBpp0079500	CG8636	RpS2	40.5	5.9	0.08	91-96;102-102;106-106	46-49;72-72;104-104;128-128;249-249	60.3	87.5	91-96|46-49;91-96|72-72;91-96|249-249;102-102|128-128;106-106|104-104;106-106|128-128	possible	FBgn0029629	FBgn0004867	0.282
7227.FBpp0070430_7227.FBpp0083802	FBpp0070430	FBpp0083802	CG8636	RpS3	68.3	2.0	0.506	193-198;228-230;251-262	42-42;51-51;57-72;87-92;199-199	88.1	89.7	193-198|57-72;193-198|87-92;228-230|57-72;251-262|42-42;251-262|51-51;251-262|57-72;251-262|87-92;251-262|199-199	highconf	FBgn0029629	FBgn0002622	0.535
7227.FBpp0070430_7227.FBpp0303680	FBpp0070430	FBpp0303680	CG8636	Rack1	19.1	19.2	0.023						no	FBgn0029629	FBgn0020618	0.0
7227.FBpp0070430_7227.FBpp0076284	FBpp0070430	FBpp0076284	CG8636	pix	17.0	17.5	0.023						no	FBgn0029629	FBgn0086706	0.0
7227.FBpp0070430_7227.FBpp0073947	FBpp0070430	FBpp0073947	CG8636	eIF5	21.6	9.3	0.251	7-20	257-265;295-308;332-347;382-385	43.3	84.6	7-20|257-265;7-20|295-308;7-20|332-347;7-20|382-385	acceptable	FBgn0029629	FBgn0030719	0.121
7227.FBpp0070430_7227.FBpp0083371	FBpp0070430	FBpp0083371	CG8636	RpS20	46.1	8.1	0.249	34-34;51-66	21-21;27-27;104-120	72.9	78.1	34-34|104-120;51-66|21-21;51-66|27-27;51-66|104-120	acceptable	FBgn0029629	FBgn0019936	0.106
7227.FBpp0070430_7227.FBpp0074075	FBpp0070430	FBpp0074075	CG8636	eIF-2alpha	30.6	5.3	0.079	59-69;83-84	200-204	73.4	81.5	59-69|200-204;83-84|200-204	possible	FBgn0029629	FBgn0261609	0.258
7227.FBpp0070430_7227.FBpp0071587	FBpp0070430	FBpp0071587	CG8636	CG10306	16.8	10.9	0.033	95-100	205-214;218-218	52.2	51.9	95-100|205-214;95-100|218-218	no	FBgn0029629	FBgn0034654	0.065
7227.FBpp0070430_7227.FBpp0075754	FBpp0070430	FBpp0075754	CG8636	CG5642	17.7	13.2	0.038	61-69;84-84;89-94	516-525	51.6	50.9	61-69|516-525;84-84|516-525;89-94|516-525	no	FBgn0029629	FBgn0036258	0.0
7227.FBpp0070430_7227.FBpp0080641	FBpp0070430	FBpp0080641	CG8636	RpS26	66.0	2.9	0.446	193-194;198-211;227-230;249-261	38-42;46-46;73-73;81-85;98-108	86.1	73.4	193-194|81-85;198-211|38-42;198-211|98-108;227-230|46-46;227-230|81-85;249-261|38-42;249-261|73-73;249-261|81-85;249-261|98-108	acceptable	FBgn0029629	FBgn0261597	0.427
7227.FBpp0070430_7227.FBpp0086013	FBpp0070430	FBpp0086013	CG8636	eIF3-S8	17.0	24.6	0.023						no	FBgn0029629	FBgn0034258	0.0
7227.FBpp0070430_7227.FBpp0082019	FBpp0070430	FBpp0082019	CG8636	CG4810	19.1	16.7	0.023						no	FBgn0029629	FBgn0037994	0.0
7227.FBpp0070430_7227.FBpp0082994	FBpp0070430	FBpp0082994	CG8636	eIF-1A	9.6	19.6	0.023						no	FBgn0029629	FBgn0026250	0.0
7227.FBpp0070464_7227.FBpp0076547	FBpp0070464	FBpp0076547	CG2709	mei-P22	48.6	2.0	0.412	133-160	267-282;306-316	83.6	77.4	133-160|267-282;133-160|306-316	acceptable	FBgn0283545	FBgn0016036	0.399
7227.FBpp0070431_7227.FBpp0083507	FBpp0070431	FBpp0083507	Bzd	CG3353	15.1	22.9	0.023						no	FBgn0011566	FBgn0038869	0.0
7227.FBpp0070431_7227.FBpp0083753	FBpp0070431	FBpp0083753	Bzd	p53	77.7	2.0	0.644	52-52;103-112;155-170;189-210;227-230;253-260;268-273;338-338;370-380;385-385;403-403;407-420	3-24;267-277;283-284;340-341	92.2	52.4	52-52|3-24;103-112|3-24;103-112|267-277;103-112|340-341;155-170|3-24;155-170|267-277;155-170|283-284;189-210|3-24;227-230|3-24;253-260|3-24;268-273|3-24;338-338|3-24;370-380|3-24;385-385|3-24;403-403|3-24;407-420|3-24	highconf	FBgn0011566	FBgn0039044	0.453
7227.FBpp0070471_7227.FBpp0071049	FBpp0070471	FBpp0071049	Syx4	Ykt6	53.8	4.9	0.414	153-153;161-175;179-186;256-273	29-34;180-196	82.0	71.3	153-153|180-196;161-175|180-196;179-186|29-34;256-273|29-34;256-273|180-196	acceptable	FBgn0024980	FBgn0260858	0.273
7227.FBpp0070471_7227.FBpp0301847	FBpp0070471	FBpp0301847	Syx4	Sec22	42.8	2.6	0.677	237-315;319-319	126-205	84.5	80.0	237-315|126-205;319-319|126-205	highconf	FBgn0024980	FBgn0260855	0.503
7227.FBpp0070463_7227.FBpp0075447	FBpp0070463	FBpp0075447	fs(1)Ya	gnu	34.5	2.4	0.153	75-75;79-80;162-179	14-17;172-175;199-218	61.8	66.3	75-75|14-17;79-80|14-17;162-179|172-175;162-179|199-218	possible	FBgn0000927	FBgn0001120	0.538
7227.FBpp0070465_7227.FBpp0086571	FBpp0070465	FBpp0086571	dwg	BEAF-32	28.3	9.2	0.169	338-338;402-405;416-417;428-471	31-35;70-78;86-104	66.1	50.6	338-338|86-104;402-405|86-104;416-417|86-104;428-471|31-35;428-471|70-78;428-471|86-104	possible	FBgn0000520	FBgn0015602	0.083
7227.FBpp0070468_7227.FBpp0078059	FBpp0070468	FBpp0078059	w	Pc	37.0	7.9	0.152	76-83;103-114;154-158;316-316;360-360;364-364	20-27;47-54;64-67	70.6	58.3	76-83|20-27;76-83|64-67;103-114|20-27;103-114|47-54;103-114|64-67;154-158|64-67;316-316|20-27;360-360|20-27;364-364|20-27	possible	FBgn0003996	FBgn0003042	0.115
7227.FBpp0070471_7227.FBpp0110435	FBpp0070471	FBpp0110435	Syx4	Snap25	73.3	1.3	0.698	227-309;313-313	16-93;141-146;151-154;158-161;165-175;179-182;186-189;200-200;207-210	82.6	82.4	227-309|16-93;227-309|141-146;227-309|151-154;227-309|158-161;227-309|165-175;227-309|179-182;227-309|186-189;227-309|200-200;227-309|207-210;313-313|16-93	highconf	FBgn0024980	FBgn0011288	0.604
7227.FBpp0070471_7227.FBpp0074609	FBpp0070471	FBpp0074609	Syx4	alphaSnap	20.4	14.7	0.116	6-11	257-265;269-282	41.3	85.3	6-11|257-265;6-11|269-282	no	FBgn0024980	FBgn0250791	0.026
7227.FBpp0070471_7227.FBpp0075124	FBpp0070471	FBpp0075124	Syx4	Syx8	46.4	2.9	0.433	80-88;95-102;158-180;263-263;267-270;277-299	1-22;26-26;53-73	65.9	74.9	80-88|53-73;95-102|53-73;158-180|1-22;158-180|53-73;263-263|1-22;267-270|1-22;277-299|1-22;277-299|26-26	acceptable	FBgn0024980	FBgn0036643	0.429
7227.FBpp0070432_7227.FBpp0088995	FBpp0070432	FBpp0088995	Klp3A	CG32318	20.8	23.0	0.023						no	FBgn0011606	FBgn0052318	0.0
7227.FBpp0070471_7227.FBpp0303878	FBpp0070471	FBpp0303878	Syx4	nSyb	35.0	2.9	0.648	237-322;326-326	34-112;116-119	77.7	77.0	237-322|34-112;237-322|116-119;326-326|116-119	highconf	FBgn0024980	FBgn0013342	0.424
7227.FBpp0070471_7227.FBpp0074758	FBpp0070471	FBpp0074758	Syx4	Bet1	24.4	10.5	0.256	84-88;95-113;158-187;314-325	33-58;62-62;100-107	76.3	48.0	84-88|33-58;95-113|33-58;158-187|33-58;158-187|62-62;314-325|100-107	acceptable	FBgn0024980	FBgn0260857	0.132
7227.FBpp0070468_7227.FBpp0088268	FBpp0070468	FBpp0088268	w	pho	20.7	18.3	0.023						no	FBgn0003996	FBgn0002521	0.0
7227.FBpp0070471_7227.FBpp0072503	FBpp0070471	FBpp0072503	Syx4	Vti1	28.4	10.4	0.274	84-95;99-106;110-110;156-180	8-29;55-55;72-87;94-94;98-98	69.5	65.9	84-95|8-29;84-95|72-87;99-106|8-29;99-106|94-94;110-110|98-98;156-180|8-29;156-180|55-55;156-180|72-87	acceptable	FBgn0024980	FBgn0260862	0.024
7227.FBpp0070432_7227.FBpp0082849	FBpp0070432	FBpp0082849	Klp3A	Det	38.7	15.0	0.023						no	FBgn0011606	FBgn0264291	0.0
7227.FBpp0070471_7227.FBpp0077022	FBpp0070471	FBpp0077022	Syx4	Syx16	28.6	4.6	0.557	246-249;253-333	264-267;271-352	71.0	73.5	246-249|264-267;246-249|271-352;253-333|264-267;253-333|271-352	highconf	FBgn0024980	FBgn0031106	0.281
7227.FBpp0070455_7227.FBpp0086066	FBpp0070455	FBpp0086066	per	Prosalpha5	24.3	23.8	0.023						no	FBgn0003068	FBgn0016697	0.0
7227.FBpp0070471_7227.FBpp0271782	FBpp0070471	FBpp0271782	Syx4	Syb	48.0	2.1	0.674	241-322	40-118;122-125	83.4	80.1	241-322|40-118;241-322|122-125	highconf	FBgn0024980	FBgn0003660	0.497
7227.FBpp0070471_7227.FBpp0088416	FBpp0070471	FBpp0088416	Syx4	Vamp7	32.4	6.3	0.501	253-331	125-203;207-207	71.2	70.1	253-331|125-203;253-331|207-207	highconf	FBgn0024980	FBgn0266186	0.228
7227.FBpp0070471_7227.FBpp0072145	FBpp0070471	FBpp0072145	Syx4	Snap29	49.9	1.3	0.679	227-309	63-141;216-216;222-232;236-246;250-253;257-260;264-267;271-274;278-281	80.9	79.9	227-309|63-141;227-309|216-216;227-309|222-232;227-309|236-246;227-309|250-253;227-309|257-260;227-309|264-267;227-309|271-274;227-309|278-281	highconf	FBgn0024980	FBgn0034913	0.593
7227.FBpp0070474_7227.FBpp0078761	FBpp0070474	FBpp0078761	ttm50	CG7382	17.3	16.4	0.023						no	FBgn0250874	FBgn0031708	0.0
7227.FBpp0070471_7227.FBpp0080389	FBpp0070471	FBpp0080389	Syx4	Syx5	13.6	15.4	0.023						no	FBgn0024980	FBgn0011708	0.0
7227.FBpp0070474_7227.FBpp0112504	FBpp0070474	FBpp0112504	ttm50	CG40042	46.1	1.6	0.543	240-260;264-264;280-289;352-369;392-400;404-404	36-66;70-78	87.0	62.0	240-260|36-66;240-260|70-78;264-264|36-66;280-289|36-66;352-369|36-66;392-400|36-66;404-404|36-66	highconf	FBgn0250874	FBgn0267976	0.388
7227.FBpp0070480_7227.FBpp0083458	FBpp0070480	FBpp0083458	CG2650	CG17298	24.9	9.6	0.164	84-85;143-147;203-220	1-15	85.4	51.6	84-85|1-15;143-147|1-15;203-220|1-15	possible	FBgn0000092	FBgn0038879	0.122
7227.FBpp0070471_7227.FBpp0302752	FBpp0070471	FBpp0302752	Syx4	Rop	78.1	1.5	0.702	1-16;77-99;156-182;186-189;193-193;253-267;271-295	14-14;18-18;35-44;49-82;106-108;120-145;226-226;271-274;287-291;334-348;352-352	78.8	85.9	1-16|14-14;1-16|18-18;1-16|120-145;1-16|226-226;77-99|35-44;77-99|49-82;77-99|106-108;156-182|35-44;156-182|49-82;156-182|334-348;186-189|334-348;193-193|334-348;253-267|334-348;271-295|35-44;271-295|49-82;271-295|271-274;271-295|287-291;271-295|334-348;271-295|352-352	highconf	FBgn0024980	FBgn0004574	0.506
7227.FBpp0070476_7227.FBpp0084140	FBpp0070476	FBpp0084140	CG2685	PQBP1	54.1	1.0	0.668	210-243;247-249	80-82;88-93;114-128;137-158;162-176;180-180	74.3	93.4	210-243|80-82;210-243|88-93;210-243|114-128;210-243|137-158;210-243|162-176;210-243|180-180;247-249|114-128	highconf	FBgn0024998	FBgn0039270	0.705
7227.FBpp0070475_7227.FBpp0087483	FBpp0070475	FBpp0087483	CG2701	CG12129	33.6	11.1	0.435	112-115;178-184;214-224;264-268;593-604	8-10;19-22;150-154;189-200;240-241;248-249;279-279;283-297;335-336;344-344	66.4	77.1	112-115|8-10;112-115|19-22;178-184|19-22;214-224|19-22;264-268|19-22;593-604|150-154;593-604|189-200;593-604|240-241;593-604|248-249;593-604|279-279;593-604|283-297;593-604|335-336;593-604|344-344	acceptable	FBgn0024973	FBgn0033475	0.054
7227.FBpp0070482_7227.FBpp0078093	FBpp0070482	FBpp0078093	HLH3B	CycH	30.6	12.2	0.142	164-175;201-205	99-99;110-110;117-117;122-122;138-146	62.6	84.0	164-175|99-99;164-175|110-110;164-175|122-122;164-175|138-146;201-205|117-117	no	FBgn0011276	FBgn0022936	0.0
7227.FBpp0070471_7227.FBpp0297544	FBpp0070471	FBpp0297544	Syx4	l(2)gl	25.8	19.4	0.023						no	FBgn0024980	FBgn0002121	0.0
7227.FBpp0070481_7227.FBpp0085546	FBpp0070481	FBpp0085546	CG2652	DMAP1	56.9	1.1	0.53	32-32;38-39;118-118;123-128;133-133;146-155	325-336;361-368	91.0	88.6	32-32|325-336;38-39|325-336;118-118|325-336;123-128|325-336;133-133|361-368;146-155|325-336;146-155|361-368	highconf	FBgn0025838	FBgn0034537	0.612
7227.FBpp0070500_7227.FBpp0075826	FBpp0070500	FBpp0075826	Sgs4	Sgs7	17.9	11.4	0.084	16-31	6-17	77.2	61.0	16-31|6-17	no	FBgn0003374	FBgn0003377	0.03
7227.FBpp0070482_7227.FBpp0289317	FBpp0070482	FBpp0289317	HLH3B	grn	16.3	17.8	0.023						no	FBgn0011276	FBgn0001138	0.0
7227.FBpp0070479_7227.FBpp0080707	FBpp0070479	FBpp0080707	CG2658	l(2)37Cc	18.4	18.4	0.023						no	FBgn0024992	FBgn0002031	0.0
7227.FBpp0070479_7227.FBpp0082459	FBpp0070479	FBpp0082459	CG2658	UQCR-C1	58.7	6.5	0.535	14-39	84-92;103-107;111-121;125-125;157-164;168-168;173-181;194-195;286-286;291-291;295-299;303-308;331-338;385-392;398-405	49.3	84.4	14-39|84-92;14-39|103-107;14-39|111-121;14-39|125-125;14-39|157-164;14-39|168-168;14-39|173-181;14-39|194-195;14-39|286-286;14-39|291-291;14-39|295-299;14-39|303-308;14-39|331-338;14-39|385-392;14-39|398-405	highconf	FBgn0024992	FBgn0038271	0.218
7227.FBpp0070500_7227.FBpp0082901	FBpp0070500	FBpp0082901	Sgs4	CG7587	38.7	8.0	0.163	240-246;253-259	94-94;104-110;117-120;124-134	44.6	86.7	240-246|94-94;240-246|117-120;240-246|124-134;253-259|104-110	possible	FBgn0003374	FBgn0038523	0.161
7227.FBpp0070482_7227.FBpp0070723	FBpp0070482	FBpp0070723	HLH3B	Cdk7	31.4	12.7	0.098	84-94	22-23;57-61;136-136;157-160;167-173;179-179;188-190	41.5	75.0	84-94|22-23;84-94|57-61;84-94|136-136;84-94|157-160;84-94|167-173;84-94|179-179;84-94|188-190	no	FBgn0011276	FBgn0263237	0.0
7227.FBpp0070482_7227.FBpp0304504	FBpp0070482	FBpp0304504	HLH3B	da	33.5	1.0	0.637	79-93;177-195;202-229	10-15;559-584;590-629	76.7	80.4	79-93|559-584;79-93|590-629;177-195|10-15;177-195|559-584;177-195|590-629;202-229|559-584;202-229|590-629	highconf	FBgn0011276	FBgn0267821	0.608
7227.FBpp0070500_7227.FBpp0075891	FBpp0070500	FBpp0075891	Sgs4	Sgs8	18.4	13.9	0.023						no	FBgn0003374	FBgn0003378	0.0
7227.FBpp0070516_7227.FBpp0075418	FBpp0070516	FBpp0075418	CG14265	CG12310	8.7	10.2	0.042	7-18	11-18	64.9	63.7	7-18|11-18	no	FBgn0040393	FBgn0036467	0.063
7227.FBpp0070500_7227.FBpp0082902	FBpp0070500	FBpp0082902	Sgs4	Sgs5	17.2	13.9	0.115	102-107;231-241	51-54;62-65;75-94;116-116;132-132;155-159	32.1	77.1	102-107|62-65;102-107|75-94;231-241|51-54;231-241|75-94;231-241|116-116;231-241|132-132;231-241|155-159	no	FBgn0003374	FBgn0003375	0.052
7227.FBpp0070516_7227.FBpp0306006	FBpp0070516	FBpp0306006	CG14265	CG18649	10.9	11.1	0.036	7-14;98-105	10-10;14-17;41-46	62.1	44.8	7-14|10-10;7-14|14-17;98-105|41-46	no	FBgn0040393	FBgn0036469	0.0
7227.FBpp0070479_7227.FBpp0111775	FBpp0070479	FBpp0111775	CG2658	Phb2	16.6	23.6	0.023						no	FBgn0024992	FBgn0010551	0.0
7227.FBpp0070514_7227.FBpp0070516	FBpp0070514	FBpp0070516	ng3	CG14265	10.3	8.2	0.074	2-16;20-20	3-20	60.2	62.7	2-16|3-20;20-20|3-20	possible	FBgn0010295	FBgn0040393	0.12
7227.FBpp0070500_7227.FBpp0075338	FBpp0070500	FBpp0075338	Sgs4	Eig71Ee	13.6	11.0	0.036	16-16;20-31	4-11;15-19	52.1	55.2	16-16|15-19;20-31|4-11;20-31|15-19	no	FBgn0003374	FBgn0004592	0.036
7227.FBpp0070514_7227.FBpp0080127	FBpp0070514	FBpp0080127	ng3	CG7953	19.0	12.2	0.354	4-18	66-66;70-74;79-92;108-116;132-139;174-179;183-183;196-203;237-237;244-260	38.1	86.0	4-18|66-66;4-18|70-74;4-18|79-92;4-18|108-116;4-18|132-139;4-18|174-179;4-18|183-183;4-18|196-203;4-18|237-237;4-18|244-260	acceptable	FBgn0010295	FBgn0028533	0.077
7227.FBpp0070479_7227.FBpp0087958	FBpp0070479	FBpp0087958	CG2658	CG8728	20.1	20.9	0.023						no	FBgn0024992	FBgn0033235	0.0
7227.FBpp0070516_7227.FBpp0113002	FBpp0070516	FBpp0113002	CG14265	CG13460	10.6	10.9	0.038	7-17	5-13	58.6	56.2	7-17|5-13	no	FBgn0040393	FBgn0036471	0.056
7227.FBpp0070482_7227.FBpp0072101	FBpp0070482	FBpp0072101	HLH3B	Chi	16.4	15.0	0.023						no	FBgn0011276	FBgn0013764	0.0
7227.FBpp0070517_7227.FBpp0074637	FBpp0070517	FBpp0074637	Fcp3C	CG14187	37.1	1.6	0.365	183-190;219-231;245-249;259-268	83-102	91.0	52.0	183-190|83-102;219-231|83-102;245-249|83-102;259-268|83-102	acceptable	FBgn0000644	FBgn0036938	0.476
7227.FBpp0070539_7227.FBpp0304769	FBpp0070539	FBpp0304769	CG14419	CG3603	18.1	13.4	0.08	164-181;185-185	95-100;107-107;152-155;198-204	42.3	72.4	164-181|95-100;164-181|107-107;164-181|152-155;164-181|198-204;185-185|152-155	no	FBgn0029639	FBgn0029648	0.0
7227.FBpp0070539_7227.FBpp0070541	FBpp0070539	FBpp0070541	CG14419	CG14417	19.6	7.9	0.073	172-193	69-72;78-88;92-106;120-124	53.5	49.0	172-193|69-72;172-193|78-88;172-193|92-106;172-193|120-124	possible	FBgn0029639	FBgn0040353	0.129
7227.FBpp0070482_7227.FBpp0074594	FBpp0070482	FBpp0074594	HLH3B	Su(var)3-3	19.5	15.3	0.319	371-376	319-319;346-348;361-361;365-365;369-373;524-533;545-545;552-557;678-680;694-696	25.5	93.6	371-376|319-319;371-376|346-348;371-376|361-361;371-376|365-365;371-376|369-373;371-376|524-533;371-376|545-545;371-376|552-557;371-376|678-680;371-376|694-696	acceptable	FBgn0011276	FBgn0260397	0.0
7227.FBpp0070517_7227.FBpp0071148	FBpp0070517	FBpp0071148	Fcp3C	Cp7Fb	31.0	5.9	0.1	183-183;212-230;245-248;259-268;277-277	248-261	69.7	33.7	183-183|248-261;212-230|248-261;245-248|248-261;259-268|248-261;277-277|248-261	possible	FBgn0000644	FBgn0014465	0.279
7227.FBpp0070539_7227.FBpp0070542	FBpp0070539	FBpp0070542	CG14419	CG14416	16.7	10.1	0.087	5-17;115-122;126-126;152-166	3-10;14-21;244-254	60.6	54.2	5-17|3-10;5-17|14-21;115-122|244-254;126-126|244-254;152-166|244-254	no	FBgn0029639	FBgn0040352	0.06
7227.FBpp0070540_7227.FBpp0070541	FBpp0070540	FBpp0070541	CG14418	CG14417	16.3	13.1	0.032	78-83;88-91;117-121	168-171;211-216;221-226;230-230	39.3	37.4	78-83|168-171;78-83|211-216;78-83|221-226;88-91|168-171;88-91|211-216;88-91|221-226;117-121|168-171;117-121|211-216;117-121|221-226;117-121|230-230	no	FBgn0040354	FBgn0040353	0.024
7227.FBpp0070539_7227.FBpp0070540	FBpp0070539	FBpp0070540	CG14419	CG14418	31.4	2.6	0.413	164-164;168-193	78-91;96-100;114-120;126-142	81.9	70.1	164-164|126-142;168-193|78-91;168-193|96-100;168-193|114-120;168-193|126-142	acceptable	FBgn0029639	FBgn0040354	0.454
7227.FBpp0070545_7227.FBpp0074155	FBpp0070545	FBpp0074155	CG13021	CG4949	29.7	8.4	0.232	2-21;39-42	74-74;78-81;116-131;161-173	45.6	84.3	2-21|74-74;2-21|78-81;2-21|116-131;2-21|161-173;39-42|161-173	acceptable	FBgn0029669	FBgn0030813	0.216
7227.FBpp0070552_7227.FBpp0076057	FBpp0070552	FBpp0076057	Ilp7	Ilp1	18.4	12.6	0.156	40-40;61-73;110-110;130-151	95-99;104-104;118-126;130-136;149-150	73.7	45.9	40-40|95-99;40-40|104-104;61-73|95-99;61-73|104-104;61-73|149-150;110-110|104-104;130-151|118-126;130-151|130-136;130-151|149-150	no	FBgn0044046	FBgn0044051	0.01
7227.FBpp0070540_7227.FBpp0070542	FBpp0070540	FBpp0070542	CG14418	CG14416	14.1	11.8	0.038	78-91;113-122;129-135	50-64;71-78	42.9	33.6	78-91|50-64;78-91|71-78;113-122|50-64;113-122|71-78;129-135|71-78	no	FBgn0040354	FBgn0040352	0.016
7227.FBpp0070541_7227.FBpp0070542	FBpp0070541	FBpp0070542	CG14417	CG14416	15.7	11.0	0.025	116-122;213-214	58-58;70-77	29.4	26.7	116-122|70-77;213-214|58-58	no	FBgn0040353	FBgn0040352	0.07
7227.FBpp0070552_7227.FBpp0076058	FBpp0070552	FBpp0076058	Ilp7	Ilp2	32.9	6.9	0.312	40-46;54-60;64-73;112-118;126-129;133-151;155-157	29-38;44-47;63-70;97-120;131-131	69.4	54.6	40-46|44-47;40-46|63-70;54-60|44-47;54-60|97-120;54-60|131-131;64-73|63-70;112-118|63-70;112-118|97-120;126-129|29-38;126-129|97-120;133-151|29-38;133-151|44-47;133-151|97-120;133-151|131-131;155-157|97-120	acceptable	FBgn0044046	FBgn0036046	0.126
7227.FBpp0070552_7227.FBpp0076100	FBpp0070552	FBpp0076100	Ilp7	Ilp5	15.6	13.0	0.058	75-78;131-134;144-151	28-33;47-48;84-88;93-93	70.1	52.1	75-78|47-48;131-134|84-88;144-151|28-33;144-151|47-48;144-151|84-88;144-151|93-93	no	FBgn0044046	FBgn0044048	0.0
7227.FBpp0070552_7227.FBpp0076101	FBpp0070552	FBpp0076101	Ilp7	Ilp4	57.1	1.3	0.527	48-48;52-52;56-59;78-87;129-129;133-157	30-40;47-50;98-121	79.0	74.0	48-48|30-40;52-52|30-40;52-52|98-121;56-59|98-121;78-87|30-40;78-87|47-50;78-87|98-121;129-129|98-121;133-157|47-50;133-157|98-121	highconf	FBgn0044046	FBgn0044049	0.57
7227.FBpp0070552_7227.FBpp0076102	FBpp0070552	FBpp0076102	Ilp7	Ilp3	20.7	10.8	0.155	36-42;46-46;54-66;137-141	38-54;98-98;115-115	74.0	61.6	36-42|38-54;46-46|38-54;54-66|38-54;54-66|98-98;54-66|115-115;137-141|38-54;137-141|115-115	no	FBgn0044046	FBgn0044050	0.042
7227.FBpp0070545_7227.FBpp0074205	FBpp0070545	FBpp0074205	CG13021	CG5613	56.6	2.9	0.519	9-21;77-96	123-129;356-359;380-390;400-415;494-497;524-527;531-531;543-562;609-613;652-653	51.2	86.1	9-21|356-359;9-21|380-390;9-21|400-415;77-96|123-129;77-96|494-497;77-96|524-527;77-96|531-531;77-96|543-562;77-96|609-613;77-96|652-653	highconf	FBgn0029669	FBgn0030839	0.34
7227.FBpp0070511_7227.FBpp0074025	FBpp0070511	FBpp0074025	CG10793	kat80	23.0	14.3	0.038	77-85	101-103	68.3	80.2	77-85|101-103	no	FBgn0288967	FBgn0040207	0.0
7227.FBpp0070539_7227.FBpp0290280	FBpp0070539	FBpp0290280	CG14419	CG3588	25.2	13.8	0.028	159-166	135-140;163-165;754-754	41.6	53.7	159-166|135-140;159-166|163-165;159-166|754-754	no	FBgn0029639	FBgn0025643	0.0
7227.FBpp0070540_7227.FBpp0290280	FBpp0070540	FBpp0290280	CG14418	CG3588	18.6	14.9	0.024	78-78;118-119	428-430	34.4	41.9	78-78|428-430;118-119|428-430	no	FBgn0040354	FBgn0025643	0.0
7227.FBpp0070541_7227.FBpp0290280	FBpp0070541	FBpp0290280	CG14417	CG3588	27.3	13.8	0.044	58-61;128-136	233-233;450-456;463-471;486-490;558-560;640-648	24.3	51.7	58-61|233-233;58-61|558-560;128-136|450-456;128-136|463-471;128-136|486-490;128-136|640-648	no	FBgn0040353	FBgn0025643	0.0
7227.FBpp0070561_7227.FBpp0078856	FBpp0070561	FBpp0078856	CG2875	CG9107	36.9	7.8	0.11	393-397;489-493	51-51;97-101;141-145;150-150;154-158	61.6	78.7	393-397|154-158;489-493|51-51;489-493|97-101;489-493|141-145;489-493|150-150	possible	FBgn0029672	FBgn0031764	0.116
7227.FBpp0070561_7227.FBpp0081879	FBpp0070561	FBpp0081879	CG2875	RpL24-like	28.4	12.3	0.124	272-278;301-306	74-81	82.9	68.3	272-278|74-81;301-306|74-81	no	FBgn0029672	FBgn0037899	0.046
7227.FBpp0070542_7227.FBpp0290280	FBpp0070542	FBpp0290280	CG14416	CG3588	20.7	18.1	0.023						no	FBgn0040352	FBgn0025643	0.0
7227.FBpp0070561_7227.FBpp0082445	FBpp0070561	FBpp0082445	CG2875	CG8461	54.0	3.8	0.581	198-198;205-205;248-259;285-302;324-344;378-382;444-456	106-142;154-154;158-168;172-172	83.1	67.7	198-198|106-142;205-205|106-142;248-259|106-142;285-302|106-142;324-344|106-142;324-344|154-154;324-344|158-168;378-382|154-154;378-382|158-168;444-456|106-142;444-456|158-168;444-456|172-172	highconf	FBgn0029672	FBgn0038235	0.343
7227.FBpp0070561_7227.FBpp0087511	FBpp0070561	FBpp0087511	CG2875	RpLP0-like	13.4	22.4	0.023						no	FBgn0029672	FBgn0033485	0.0
7227.FBpp0070561_7227.FBpp0080211	FBpp0070561	FBpp0080211	CG2875	l(2)34Fd	24.4	17.1	0.023						no	FBgn0029672	FBgn0261535	0.0
7227.FBpp0070561_7227.FBpp0086314	FBpp0070561	FBpp0086314	CG2875	wcd	26.7	13.5	0.163	198-198;251-259;285-299;324-335;453-454	162-176	81.2	40.6	198-198|162-176;251-259|162-176;285-299|162-176;324-335|162-176;453-454|162-176	no	FBgn0029672	FBgn0262560	0.038
7227.FBpp0070561_7227.FBpp0079946	FBpp0070561	FBpp0079946	CG2875	CG6712	19.4	18.8	0.023						no	FBgn0029672	FBgn0032408	0.0
7227.FBpp0070561_7227.FBpp0079443	FBpp0070561	FBpp0079443	CG2875	hoip	14.4	24.4	0.023						no	FBgn0029672	FBgn0286786	0.0
7227.FBpp0070561_7227.FBpp0084082	FBpp0070561	FBpp0084082	CG2875	CG7006	12.9	23.2	0.023						no	FBgn0029672	FBgn0039233	0.0
7227.FBpp0070561_7227.FBpp0087865	FBpp0070561	FBpp0087865	CG2875	Rs1	27.7	16.3	0.065	162-162;258-260;292-292;327-331;335-335;450-454	44-52	81.8	32.3	162-162|44-52;258-260|44-52;292-292|44-52;327-331|44-52;335-335|44-52;450-454|44-52	no	FBgn0029672	FBgn0021995	0.0
7227.FBpp0070561_7227.FBpp0078997	FBpp0070561	FBpp0078997	CG2875	nop5	33.3	12.8	0.143	204-205;258-263;292-295;299-300;327-335;448-454	408-408;413-425	84.3	39.4	204-205|413-425;258-263|413-425;292-295|413-425;299-300|413-425;327-335|408-408;327-335|413-425;448-454|413-425	no	FBgn0029672	FBgn0026196	0.048
7227.FBpp0070561_7227.FBpp0083625	FBpp0070561	FBpp0083625	CG2875	Nop56	44.5	6.9	0.192	302-304;309-309;339-346;408-408	192-196;251-261	81.2	77.7	302-304|251-261;309-309|251-261;339-346|192-196;339-346|251-261;408-408|251-261	possible	FBgn0029672	FBgn0038964	0.161
7227.FBpp0070561_7227.FBpp0082928	FBpp0070561	FBpp0082928	CG2875	l(3)07882	85.4	1.1	0.721	317-326;352-352;356-365;385-398;402-402;415-441;457-497	278-295;492-532;548-577;587-615;631-639;661-667;683-690;694-707;741-751	89.9	91.2	317-326|548-577;317-326|631-639;352-352|694-707;356-365|548-577;356-365|587-615;356-365|631-639;356-365|694-707;385-398|694-707;385-398|741-751;402-402|694-707;415-441|278-295;415-441|548-577;415-441|587-615;415-441|694-707;415-441|741-751;457-497|278-295;457-497|492-532;457-497|548-577;457-497|587-615;457-497|661-667;457-497|683-690;457-497|694-707	highconf	FBgn0029672	FBgn0010926	0.585
7227.FBpp0070561_7227.FBpp0076112	FBpp0070561	FBpp0076112	CG2875	CG3335	32.1	11.1	0.268	21-30;57-64;68-68;72-72;258-259;263-263;292-292;324-335;448-454	153-159;218-226	84.5	40.4	21-30|153-159;57-64|153-159;68-68|153-159;72-72|153-159;258-259|218-226;263-263|218-226;292-292|218-226;324-335|218-226;448-454|218-226	acceptable	FBgn0029672	FBgn0036018	0.048
7227.FBpp0070561_7227.FBpp0085119	FBpp0070561	FBpp0085119	CG2875	CG1542	21.8	13.8	0.066	473-477	76-81;126-134	58.7	76.6	473-477|76-81;473-477|126-134	no	FBgn0029672	FBgn0039828	0.0
7227.FBpp0070561_7227.FBpp0082153	FBpp0070561	FBpp0082153	CG2875	CG10909	14.0	24.5	0.023						no	FBgn0029672	FBgn0038090	0.0
7227.FBpp0070561_7227.FBpp0088562	FBpp0070561	FBpp0088562	CG2875	tra2	23.4	15.7	0.023						no	FBgn0029672	FBgn0003742	0.0
7227.FBpp0070561_7227.FBpp0090943	FBpp0070561	FBpp0090943	CG2875	U3-55K	54.4	3.9	0.34	319-322;352-352;356-360;391-398;402-402;418-425;493-493	114-134;225-225;265-269;286-286	74.5	78.7	319-322|225-225;319-322|265-269;319-322|286-286;352-352|114-134;356-360|114-134;391-398|114-134;402-402|114-134;418-425|114-134;493-493|114-134	acceptable	FBgn0029672	FBgn0053505	0.344
7227.FBpp0070561_7227.FBpp0087645	FBpp0070561	FBpp0087645	CG2875	Dbp45A	18.7	19.0	0.023						no	FBgn0029672	FBgn0010220	0.0
7227.FBpp0070561_7227.FBpp0076990	FBpp0070561	FBpp0076990	CG2875	l(1)G0004	23.0	11.5	0.112	18-30;57-68	4-12	87.3	43.8	18-30|4-12;57-68|4-12	no	FBgn0029672	FBgn0027334	0.022
7227.FBpp0070561_7227.FBpp0078929	FBpp0070561	FBpp0078929	CG2875	Aatf	22.9	16.7	0.066	198-198;255-255;259-260;324-331;450-450;454-454	36-42	86.3	34.5	198-198|36-42;255-255|36-42;259-260|36-42;324-331|36-42;450-450|36-42;454-454|36-42	no	FBgn0029672	FBgn0031851	0.0
7227.FBpp0070561_7227.FBpp0081725	FBpp0070561	FBpp0081725	CG2875	Rrp46	14.4	24.1	0.023						no	FBgn0029672	FBgn0037815	0.0
7227.FBpp0070561_7227.FBpp0291670	FBpp0070561	FBpp0291670	CG2875	CG7845	28.1	13.5	0.07	424-425;436-436;471-477	214-214;238-238;258-260;281-282;300-300	66.5	78.1	424-425|238-238;436-436|238-238;471-477|214-214;471-477|258-260;471-477|281-282;471-477|300-300	no	FBgn0029672	FBgn0284246	0.0
7227.FBpp0070561_7227.FBpp0079305	FBpp0070561	FBpp0079305	CG2875	CG13097	59.3	2.9	0.206	21-30;60-72;122-122	249-254;260-260	90.3	64.2	21-30|249-254;60-72|249-254;60-72|260-260;122-122|260-260	possible	FBgn0029672	FBgn0032051	0.428
7227.FBpp0070561_7227.FBpp0072020	FBpp0070561	FBpp0072020	CG2875	Rrp4	12.0	25.8	0.023						no	FBgn0029672	FBgn0034879	0.0
7227.FBpp0070561_7227.FBpp0305723	FBpp0070561	FBpp0305723	CG2875	CG17652	34.4	9.2	0.232	198-198;252-259;263-263;289-295;327-335;445-457	14-19;154-168	76.6	60.8	198-198|154-168;252-259|154-168;263-263|154-168;289-295|154-168;327-335|154-168;445-457|14-19;445-457|154-168	acceptable	FBgn0029672	FBgn0031361	0.101
7227.FBpp0070561_7227.FBpp0082995	FBpp0070561	FBpp0082995	CG2875	CG8064	23.4	16.8	0.024	292-292;328-328	895-895	80.1	36.1	292-292|895-895;328-328|895-895	no	FBgn0029672	FBgn0038597	0.0
7227.FBpp0070561_7227.FBpp0074936	FBpp0070561	FBpp0074936	CG2875	CG5589	14.7	25.1	0.023						no	FBgn0029672	FBgn0036754	0.0
7227.FBpp0070561_7227.FBpp0071194	FBpp0070561	FBpp0071194	CG2875	CG1789	31.9	12.8	0.164	151-151;198-198;255-255;259-259;292-292;324-338;379-379;448-455	1-11	86.2	37.5	151-151|1-11;198-198|1-11;255-255|1-11;259-259|1-11;292-292|1-11;324-338|1-11;379-379|1-11;448-455|1-11	no	FBgn0029672	FBgn0030063	0.024
7227.FBpp0070561_7227.FBpp0085379	FBpp0070561	FBpp0085379	CG2875	l(2)09851	16.0	22.0	0.023						no	FBgn0029672	FBgn0022288	0.0
7227.FBpp0070561_7227.FBpp0084191	FBpp0070561	FBpp0084191	CG2875	RIOK2	53.6	6.8	0.224	198-198;247-260;283-292;299-299;317-319;323-335;450-454	377-399	81.9	43.9	198-198|377-399;247-260|377-399;283-292|377-399;299-299|377-399;317-319|377-399;323-335|377-399;450-454|377-399	possible	FBgn0029672	FBgn0039306	0.181
7227.FBpp0070561_7227.FBpp0076738	FBpp0070561	FBpp0076738	CG2875	CG32409	38.7	9.7	0.202	295-309;331-346;379-379;445-448	199-204;212-228	77.4	46.4	295-309|212-228;331-346|199-204;331-346|212-228;379-379|199-204;445-448|199-204	possible	FBgn0029672	FBgn0052409	0.056
7227.FBpp0070561_7227.FBpp0305289	FBpp0070561	FBpp0305289	CG2875	NHP2	21.4	13.6	0.039	22-22;26-26;30-30;57-60;64-64;68-68	21-25	81.1	35.1	22-22|21-25;26-26|21-25;30-30|21-25;57-60|21-25;64-64|21-25;68-68|21-25	no	FBgn0029672	FBgn0029148	0.0
7227.FBpp0070561_7227.FBpp0077998	FBpp0070561	FBpp0077998	CG2875	CG7338	16.3	24.7	0.023						no	FBgn0029672	FBgn0037073	0.0
7227.FBpp0070561_7227.FBpp0086063	FBpp0070561	FBpp0086063	CG2875	Ns2	41.9	8.3	0.431	149-154;162-162;191-191;195-201;205-205;244-247;251-263;277-284;289-292;319-338;372-375;379-379;446-454	595-619;625-635	84.8	42.9	149-154|595-619;162-162|595-619;191-191|595-619;195-201|595-619;205-205|595-619;244-247|625-635;251-263|595-619;277-284|625-635;289-292|595-619;319-338|595-619;319-338|625-635;372-375|595-619;379-379|595-619;446-454|595-619	acceptable	FBgn0029672	FBgn0034243	0.114
7227.FBpp0070561_7227.FBpp0079470	FBpp0070561	FBpp0079470	CG2875	Bka	14.0	22.5	0.023						no	FBgn0029672	FBgn0010520	0.0
7227.FBpp0070561_7227.FBpp0083572	FBpp0070561	FBpp0083572	CG2875	pit	42.7	8.9	0.249	201-201;258-260;292-299;325-339;378-379;446-454	667-680	82.4	46.4	201-201|667-680;258-260|667-680;292-299|667-680;325-339|667-680;378-379|667-680;446-454|667-680	acceptable	FBgn0029672	FBgn0266581	0.099
7227.FBpp0070561_7227.FBpp0072768	FBpp0070561	FBpp0072768	CG2875	CG9004	51.8	6.2	0.316	269-269;303-306;338-346;378-391;408-408;413-413;446-446	336-336;340-340;344-344;378-385;422-426;578-580;603-606	75.6	68.5	269-269|336-336;303-306|336-336;303-306|340-340;303-306|344-344;338-346|378-385;338-346|422-426;338-346|603-606;378-391|378-385;378-391|422-426;378-391|578-580;378-391|603-606;408-408|378-385;413-413|378-385;446-446|603-606	acceptable	FBgn0029672	FBgn0035336	0.147
7227.FBpp0070561_7227.FBpp0304812	FBpp0070561	FBpp0304812	CG2875	CG11030	30.7	9.5	0.319	149-151;191-191;195-198;247-259;285-292;324-334;448-454	218-218;222-240	85.3	48.8	149-151|222-240;191-191|222-240;195-198|222-240;247-259|222-240;285-292|222-240;324-334|222-240;448-454|218-218;448-454|222-240	acceptable	FBgn0029672	FBgn0031736	0.152
7227.FBpp0070561_7227.FBpp0075302	FBpp0070561	FBpp0075302	CG2875	CG7275	16.2	19.8	0.023						no	FBgn0029672	FBgn0036500	0.0
7227.FBpp0070561_7227.FBpp0090944	FBpp0070561	FBpp0090944	CG2875	CG33506	36.8	9.5	0.393	469-497	35-43;50-60;93-102;115-115;129-137;180-180;184-184;224-231;267-267;271-271;275-280;286-293	50.5	76.6	469-497|35-43;469-497|50-60;469-497|93-102;469-497|115-115;469-497|129-137;469-497|180-180;469-497|184-184;469-497|224-231;469-497|267-267;469-497|271-271;469-497|275-280;469-497|286-293	acceptable	FBgn0029672	FBgn0053506	0.122
7227.FBpp0070561_7227.FBpp0070646	FBpp0070561	FBpp0070646	CG2875	CG3527	21.6	16.1	0.129	198-198;248-260;289-292;323-331;453-453	22-31	85.1	33.2	198-198|22-31;248-260|22-31;289-292|22-31;323-331|22-31;453-453|22-31	no	FBgn0029672	FBgn0029714	0.0
7227.FBpp0070561_7227.FBpp0071046	FBpp0070561	FBpp0071046	CG2875	bys	54.1	4.5	0.331	247-259;263-263;284-295;299-299;319-338;379-379;446-448;454-456	60-77	82.6	47.1	247-259|60-77;263-263|60-77;284-295|60-77;299-299|60-77;319-338|60-77;379-379|60-77;446-448|60-77;454-456|60-77	acceptable	FBgn0029672	FBgn0010292	0.326
7227.FBpp0070561_7227.FBpp0081117	FBpp0070561	FBpp0081117	CG2875	CG1234	25.0	15.6	0.023	61-61	50-50	90.5	26.1	61-61|50-50	no	FBgn0029672	FBgn0037489	0.0
7227.FBpp0070561_7227.FBpp0070719	FBpp0070561	FBpp0070719	CG2875	Sas10	42.0	4.7	0.386	269-269;273-273;303-304;338-341;378-381;446-446;482-482;489-497	179-179;186-186;190-197;201-201;236-249;405-412;416-416;423-428	76.8	77.7	269-269|423-428;273-273|423-428;303-304|423-428;338-341|405-412;338-341|416-416;378-381|405-412;446-446|405-412;482-482|190-197;482-482|236-249;489-497|179-179;489-497|186-186;489-497|190-197;489-497|201-201;489-497|236-249	acceptable	FBgn0029672	FBgn0029755	0.27
7227.FBpp0070561_7227.FBpp0075865	FBpp0070561	FBpp0075865	CG2875	RIOK1	22.0	18.1	0.026	259-259;324-325	7-10	77.2	28.4	259-259|7-10;324-325|7-10	no	FBgn0029672	FBgn0036187	0.0
7227.FBpp0070561_7227.FBpp0087322	FBpp0070561	FBpp0087322	CG2875	CG12325	16.8	27.1	0.023						no	FBgn0029672	FBgn0033557	0.0
7227.FBpp0070561_7227.FBpp0071365	FBpp0070561	FBpp0071365	CG2875	CG2972	14.3	25.1	0.023						no	FBgn0029672	FBgn0030177	0.0
7227.FBpp0070561_7227.FBpp0076152	FBpp0070561	FBpp0076152	CG2875	RpS9	17.9	12.9	0.063	334-334;338-338;379-379;445-450	3-6	88.9	38.6	334-334|3-6;338-338|3-6;379-379|3-6;445-450|3-6	no	FBgn0029672	FBgn0010408	0.0
7227.FBpp0070561_7227.FBpp0080052	FBpp0070561	FBpp0080052	CG2875	Nnp-1	24.7	17.0	0.023						no	FBgn0029672	FBgn0022069	0.0
7227.FBpp0070561_7227.FBpp0071142	FBpp0070561	FBpp0071142	CG2875	CG2260	15.7	22.8	0.023						no	FBgn0029672	FBgn0030000	0.0
7227.FBpp0070561_7227.FBpp0079780	FBpp0070561	FBpp0079780	CG2875	CG6724	14.9	22.2	0.023						no	FBgn0029672	FBgn0032298	0.0
7227.FBpp0070561_7227.FBpp0087709	FBpp0070561	FBpp0087709	CG2875	Mys45A	55.8	5.2	0.347	295-309;339-346;381-382;408-408	470-476;581-594	82.1	72.9	295-309|581-594;339-346|470-476;339-346|581-594;381-382|470-476;408-408|581-594	acceptable	FBgn0029672	FBgn0033379	0.233
7227.FBpp0070561_7227.FBpp0305742	FBpp0070561	FBpp0305742	CG2875	l(3)72Dn	35.0	13.2	0.053	269-269;273-280;302-304	270-272;284-287	67.1	71.5	269-269|284-287;273-280|284-287;302-304|270-272	no	FBgn0029672	FBgn0263605	0.0
7227.FBpp0070561_7227.FBpp0087731	FBpp0070561	FBpp0087731	CG2875	CG30349	72.4	2.1	0.544	239-245;250-253;267-282;298-310;336-346;408-408	402-433;439-449;458-461	83.5	68.3	239-245|402-433;250-253|402-433;267-282|402-433;267-282|439-449;267-282|458-461;298-310|402-433;298-310|439-449;336-346|402-433;408-408|402-433	highconf	FBgn0029672	FBgn0050349	0.405
7227.FBpp0070561_7227.FBpp0081001	FBpp0070561	FBpp0081001	CG2875	CG9246	74.5	1.3	0.693	318-322;352-352;356-363;384-403;415-429;438-441;457-465;469-475;484-484;488-494	328-328;332-332;377-384;388-391;395-402;406-406;437-461;482-494;498-498;550-550;554-569;599-620;624-624	74.1	88.9	318-322|437-461;318-322|498-498;318-322|554-569;352-352|554-569;356-363|437-461;356-363|482-494;356-363|554-569;384-403|554-569;384-403|599-620;415-429|437-461;415-429|482-494;415-429|550-550;415-429|554-569;415-429|599-620;415-429|624-624;438-441|599-620;457-465|395-402;457-465|406-406;457-465|437-461;469-475|388-391;469-475|437-461;484-484|377-384;488-494|328-328;488-494|332-332;488-494|377-384…	highconf	FBgn0029672	FBgn0032925	0.48
7227.FBpp0070561_7227.FBpp0099583	FBpp0070561	FBpp0099583	CG2875	Nop60B	14.0	25.3	0.023						no	FBgn0029672	FBgn0259937	0.0
7227.FBpp0070561_7227.FBpp0084729	FBpp0070561	FBpp0084729	CG2875	CG11837	14.9	23.4	0.023						no	FBgn0029672	FBgn0039627	0.0
7227.FBpp0070561_7227.FBpp0082462	FBpp0070561	FBpp0082462	CG2875	CG3817	38.9	6.1	0.305	162-162;201-201;205-205;255-263;285-285;292-296;324-335;448-454;461-478	37-54;59-64;236-252	78.8	45.6	162-162|236-252;201-201|236-252;205-205|236-252;255-263|236-252;285-285|236-252;292-296|236-252;324-335|236-252;448-454|236-252;461-478|37-54;461-478|59-64	acceptable	FBgn0029672	FBgn0038275	0.251
7227.FBpp0070561_7227.FBpp0077694	FBpp0070561	FBpp0077694	CG2875	dbe	28.3	13.7	0.093	22-22;159-162;259-259;292-292;327-331;450-454	246-254;270-270	86.8	45.4	22-22|270-270;159-162|246-254;259-259|246-254;292-292|246-254;327-331|246-254;450-454|246-254	no	FBgn0029672	FBgn0020305	0.022
7227.FBpp0070561_7227.FBpp0087045	FBpp0070561	FBpp0087045	CG2875	CG8545	53.9	6.6	0.401	198-198;203-207;224-225;255-259;263-264;292-300;325-335;450-468	702-729	85.0	55.4	198-198|702-729;203-207|702-729;224-225|702-729;255-259|702-729;263-264|702-729;292-300|702-729;325-335|702-729;450-468|702-729	acceptable	FBgn0029672	FBgn0033741	0.234
7227.FBpp0070561_7227.FBpp0075317	FBpp0070561	FBpp0075317	CG2875	CG12301	30.6	13.1	0.205	162-162;201-206;258-263;292-300;328-335;450-451	457-467	85.9	44.5	162-162|457-467;201-206|457-467;258-263|457-467;292-300|457-467;328-335|457-467;450-451|457-467	no	FBgn0029672	FBgn0036514	0.014
7227.FBpp0070561_7227.FBpp0075106	FBpp0070561	FBpp0075106	CG2875	Dbp73D	76.7	1.5	0.599	162-162;198-206;259-260;266-276;292-309;324-346;375-375;379-379;447-454	3-8;25-41;110-114;177-184;338-346;376-377	86.5	62.3	162-162|25-41;198-206|25-41;259-260|25-41;266-276|177-184;266-276|338-346;292-309|3-8;292-309|25-41;292-309|177-184;292-309|338-346;292-309|376-377;324-346|3-8;324-346|25-41;324-346|110-114;375-375|25-41;379-379|110-114;447-454|25-41	highconf	FBgn0029672	FBgn0004556	0.456
7227.FBpp0070561_7227.FBpp0073651	FBpp0070561	FBpp0073651	CG2875	Rtc1	19.9	18.8	0.023						no	FBgn0029672	FBgn0020909	0.0
7227.FBpp0070561_7227.FBpp0071288	FBpp0070561	FBpp0071288	CG2875	CG7246	18.1	20.7	0.023						no	FBgn0029672	FBgn0030081	0.0
7227.FBpp0070561_7227.FBpp0085616	FBpp0070561	FBpp0085616	CG2875	CG9143	34.5	11.6	0.354	162-162;198-205;251-263;285-296;324-338;379-379;444-456	560-560;698-698;702-726	80.7	51.0	162-162|702-726;198-205|702-726;251-263|702-726;285-296|702-726;324-338|702-726;379-379|702-726;444-456|560-560;444-456|698-698;444-456|702-726	acceptable	FBgn0029672	FBgn0287774	0.059
7227.FBpp0070561_7227.FBpp0075756	FBpp0070561	FBpp0075756	CG2875	CG5645	25.4	16.4	0.023						no	FBgn0029672	FBgn0036254	0.0
7227.FBpp0070561_7227.FBpp0083659	FBpp0070561	FBpp0083659	CG2875	CG6937	33.9	4.7	0.065	470-476	147-147;161-171	69.8	74.1	470-476|147-147;470-476|161-171	possible	FBgn0029672	FBgn0038989	0.298
7227.FBpp0070561_7227.FBpp0112147	FBpp0070561	FBpp0112147	CG2875	Rrp6	35.7	6.5	0.388	151-151;201-205;248-251;255-255;259-263;289-299;322-338;364-364;438-440;449-456;469-482;488-488;493-497	56-67;101-101;583-604;638-640;654-673	73.5	51.9	151-151|583-604;201-205|583-604;248-251|583-604;255-255|583-604;259-263|583-604;289-299|583-604;322-338|583-604;364-364|583-604;438-440|101-101;449-456|583-604;469-482|56-67;469-482|654-673;488-488|56-67;493-497|638-640;493-497|654-673	acceptable	FBgn0029672	FBgn0038269	0.147
7227.FBpp0070561_7227.FBpp0079306	FBpp0070561	FBpp0079306	CG2875	CG13096	39.9	6.2	0.155	471-471;475-487;491-491;495-496	251-257;310-310;494-497;504-504;512-519	61.3	72.9	471-471|504-504;475-487|251-257;475-487|310-310;475-487|494-497;475-487|512-519;491-491|251-257;495-496|251-257	possible	FBgn0029672	FBgn0032050	0.152
7227.FBpp0070561_7227.FBpp0080997	FBpp0070561	FBpp0080997	CG2875	CG9253	55.0	6.0	0.468	204-211;299-299;331-338;379-379;441-448	217-217;221-230;247-256;416-422	84.3	83.8	204-211|416-422;299-299|247-256;331-338|247-256;379-379|247-256;441-448|217-217;441-448|221-230;441-448|247-256	acceptable	FBgn0029672	FBgn0032919	0.197
7227.FBpp0070561_7227.FBpp0084144	FBpp0070561	FBpp0084144	CG2875	CG11920	12.9	24.9	0.023						no	FBgn0029672	FBgn0039274	0.0
7227.FBpp0070561_7227.FBpp0088040	FBpp0070561	FBpp0088040	CG2875	CG11107	16.8	25.0	0.023						no	FBgn0029672	FBgn0033160	0.0
7227.FBpp0070561_7227.FBpp0088519	FBpp0070561	FBpp0088519	CG2875	CG5033	41.8	9.7	0.169	318-322;359-362;476-477;485-493	236-238;244-254;262-268	73.6	67.8	318-322|262-268;359-362|262-268;476-477|236-238;476-477|244-254;485-493|244-254	possible	FBgn0029672	FBgn0028744	0.095
7227.FBpp0070561_7227.FBpp0082231	FBpp0070561	FBpp0082231	CG2875	CG9799	20.7	20.3	0.023						no	FBgn0029672	FBgn0038146	0.0
7227.FBpp0070561_7227.FBpp0074220	FBpp0070561	FBpp0074220	CG2875	CG8675	13.0	25.8	0.023						no	FBgn0029672	FBgn0030834	0.0
7227.FBpp0070561_7227.FBpp0082867	FBpp0070561	FBpp0082867	CG2875	Ns1	50.2	5.8	0.532	198-205;251-263;285-302;323-340;375-384;444-449;456-465	81-127	85.9	50.5	198-205|81-127;251-263|81-127;285-302|81-127;323-340|81-127;375-384|81-127;444-449|81-127;456-465|81-127	highconf	FBgn0029672	FBgn0038473	0.298
7227.FBpp0070561_7227.FBpp0072119	FBpp0070561	FBpp0072119	CG2875	CG3735	69.7	2.5	0.331	19-32;68-72	338-350	88.9	86.6	19-32|338-350;68-72|338-350	acceptable	FBgn0029672	FBgn0034933	0.45
7227.FBpp0070561_7227.FBpp0300615	FBpp0070561	FBpp0300615	CG2875	RpS3A	31.7	11.9	0.148	258-259;292-292;323-335;365-365;450-454	256-265	82.5	42.6	258-259|256-265;292-292|256-265;323-335|256-265;365-365|256-265;450-454|256-265	no	FBgn0029672	FBgn0017545	0.0
7227.FBpp0070561_7227.FBpp0072475	FBpp0070561	FBpp0072475	CG2875	CG32344	23.3	16.1	0.023						no	FBgn0029672	FBgn0052344	0.0
7227.FBpp0070561_7227.FBpp0086096	FBpp0070561	FBpp0086096	CG2875	CG4866	20.0	17.0	0.023	328-328	18-18	73.0	30.1	328-328|18-18	no	FBgn0029672	FBgn0034232	0.0
7227.FBpp0070561_7227.FBpp0081082	FBpp0070561	FBpp0081082	CG2875	CG1142	25.1	10.2	0.183	198-201;205-205;255-259;289-292;324-335;450-450;454-454;458-458;462-466;475-478	57-70;77-80;122-134;140-141	77.7	48.5	198-201|57-70;205-205|57-70;255-259|57-70;289-292|57-70;324-335|57-70;450-450|57-70;454-454|57-70;458-458|77-80;462-466|77-80;475-478|122-134;475-478|140-141	no	FBgn0029672	FBgn0037504	0.049
7227.FBpp0070561_7227.FBpp0088441	FBpp0070561	FBpp0088441	CG2875	RpS7	14.2	23.6	0.023						no	FBgn0029672	FBgn0039757	0.0
7227.FBpp0070561_7227.FBpp0087461	FBpp0070561	FBpp0087461	CG2875	CG1671	16.8	23.6	0.023						no	FBgn0029672	FBgn0033454	0.0
7227.FBpp0070561_7227.FBpp0111643	FBpp0070561	FBpp0111643	CG2875	CG34430	18.4	17.2	0.023	292-292	19-19	81.6	32.1	292-292|19-19	no	FBgn0029672	FBgn0085459	0.0
7227.FBpp0070565_7227.FBpp0083078	FBpp0070565	FBpp0083078	CG14270	CG31229	61.3	2.3	0.323	34-34;38-49;53-53;71-71;128-132;154-154;160-160	126-126;130-130;151-152;156-156;163-171;175-175;189-194	77.8	80.1	34-34|126-126;38-49|130-130;38-49|163-171;53-53|163-171;71-71|163-171;71-71|175-175;128-132|151-152;128-132|156-156;154-154|189-194;160-160|189-194	acceptable	FBgn0029665	FBgn0051229	0.48
7227.FBpp0070561_7227.FBpp0079328	FBpp0070561	FBpp0079328	CG2875	RpS13	14.6	23.6	0.023						no	FBgn0029672	FBgn0010265	0.0
7227.FBpp0070561_7227.FBpp0079607	FBpp0070561	FBpp0079607	CG2875	Ip259	15.9	18.2	0.038	259-259;292-292;327-331;450-450;454-454	98-106	82.7	32.7	259-259|98-106;292-292|98-106;327-331|98-106;450-450|98-106;454-454|98-106	no	FBgn0029672	FBgn0025366	0.0
7227.FBpp0070561_7227.FBpp0071087	FBpp0070561	FBpp0071087	CG2875	RpS6	24.7	16.0	0.023						no	FBgn0029672	FBgn0261592	0.0
7227.FBpp0070565_7227.FBpp0079576	FBpp0070565	FBpp0079576	CG14270	Mulk	65.8	1.8	0.463	142-142;149-161	28-46;76-84	88.0	92.4	142-142|28-46;149-161|28-46;149-161|76-84	acceptable	FBgn0029665	FBgn0260750	0.497
7227.FBpp0070584_7227.FBpp0086474	FBpp0070584	FBpp0086474	VhaAC39-1	Vha14-1	24.7	14.3	0.077	13-24;309-309	12-12;20-20;24-24;67-71;93-96	68.7	64.9	13-24|20-20;13-24|24-24;13-24|67-71;13-24|93-96;309-309|12-12	no	FBgn0285910	FBgn0262512	0.021
7227.FBpp0070584_7227.FBpp0081458	FBpp0070584	FBpp0081458	VhaAC39-1	VhaM8.9	70.3	3.3	0.566	65-70;102-113;119-119;123-129;174-185;214-231;239-239;288-297;323-342	295-319	88.4	57.3	65-70|295-319;102-113|295-319;119-119|295-319;123-129|295-319;174-185|295-319;214-231|295-319;239-239|295-319;288-297|295-319;323-342|295-319	highconf	FBgn0285910	FBgn0037671	0.433
7227.FBpp0070561_7227.FBpp0078973	FBpp0070561	FBpp0078973	CG2875	Rat1	18.9	23.1	0.023						no	FBgn0029672	FBgn0031868	0.0
7227.FBpp0070561_7227.FBpp0079445	FBpp0070561	FBpp0079445	CG2875	CG4364	13.9	26.7	0.023						no	FBgn0029672	FBgn0032138	0.0
7227.FBpp0070561_7227.FBpp0076918	FBpp0070561	FBpp0076918	CG2875	pen	21.4	19.4	0.023						no	FBgn0029672	FBgn0015527	0.0
7227.FBpp0070584_7227.FBpp0083214	FBpp0070584	FBpp0083214	VhaAC39-1	Vha13	21.5	16.1	0.023						no	FBgn0285910	FBgn0283536	0.0
7227.FBpp0070561_7227.FBpp0073943	FBpp0070561	FBpp0073943	CG2875	CG8939	46.3	5.3	0.503	21-32;60-73;111-111;115-115;160-160;205-205;211-213;258-259;263-263;292-292;296-296;327-335;379-379;448-454	380-392;509-535	87.1	55.7	21-32|509-535;60-73|509-535;111-111|509-535;115-115|509-535;160-160|509-535;205-205|380-392;211-213|509-535;258-259|380-392;263-263|380-392;292-292|380-392;296-296|380-392;327-335|380-392;379-379|380-392;448-454|380-392	highconf	FBgn0029672	FBgn0030720	0.31
7227.FBpp0070584_7227.FBpp0080010	FBpp0070584	FBpp0080010	VhaAC39-1	Vha68-1	32.2	15.9	0.023						no	FBgn0285910	FBgn0265262	0.0
7227.FBpp0070584_7227.FBpp0086468	FBpp0070584	FBpp0086468	VhaAC39-1	Vha36-1	86.3	1.5	0.695	74-74;109-119;124-127;176-182;214-231;239-239;281-282;288-297;323-347	63-88;116-133	93.1	89.1	74-74|63-88;109-119|63-88;124-127|63-88;176-182|63-88;176-182|116-133;214-231|116-133;239-239|116-133;281-282|116-133;288-297|63-88;288-297|116-133;323-347|63-88;323-347|116-133	highconf	FBgn0285910	FBgn0022097	0.61
7227.FBpp0070584_7227.FBpp0087108	FBpp0070584	FBpp0087108	VhaAC39-1	Vha36-2	84.7	1.7	0.691	74-74;106-119;124-129;176-182;217-231;239-239;260-260;281-282;286-294;323-347	63-88;116-133	91.5	84.9	74-74|63-88;106-119|63-88;106-119|116-133;124-129|63-88;176-182|63-88;176-182|116-133;217-231|116-133;239-239|116-133;260-260|116-133;281-282|116-133;286-294|63-88;286-294|116-133;323-347|63-88	highconf	FBgn0285910	FBgn0033706	0.576
7227.FBpp0070584_7227.FBpp0288471	FBpp0070584	FBpp0288471	VhaAC39-1	Vha44	34.7	12.2	0.374	70-74;102-102;106-119;124-130;176-185;214-231;236-239;290-294;323-333;337-337;342-346	463-490	87.0	31.6	70-74|463-490;102-102|463-490;106-119|463-490;124-130|463-490;176-185|463-490;214-231|463-490;236-239|463-490;290-294|463-490;323-333|463-490;337-337|463-490;342-346|463-490	acceptable	FBgn0285910	FBgn0287825	0.036
7227.FBpp0070584_7227.FBpp0078234	FBpp0070584	FBpp0078234	VhaAC39-1	Vha14-2	29.8	8.5	0.094	6-24;80-80;308-309;317-317	15-17;41-43;71-74;93-101	68.1	51.1	6-24|15-17;6-24|41-43;6-24|71-74;6-24|93-101;80-80|41-43;308-309|93-101;317-317|41-43	possible	FBgn0285910	FBgn0037402	0.135
7227.FBpp0070584_7227.FBpp0082139	FBpp0070584	FBpp0082139	VhaAC39-1	Vha55	36.1	15.6	0.023						no	FBgn0285910	FBgn0005671	0.0
7227.FBpp0070584_7227.FBpp0078349	FBpp0070584	FBpp0078349	VhaAC39-1	Vha26	15.8	22.3	0.023						no	FBgn0285910	FBgn0283535	0.0
7227.FBpp0070584_7227.FBpp0085483	FBpp0070584	FBpp0085483	VhaAC39-1	Vha16-1	24.0	14.0	0.023						no	FBgn0285910	FBgn0262736	0.0
7227.FBpp0070584_7227.FBpp0083071	FBpp0070584	FBpp0083071	VhaAC39-1	Vha100-2	77.1	2.5	0.523	33-49;55-62;122-125;138-144;148-156	45-48;52-66;179-179;186-190;232-241	80.1	83.5	33-49|45-48;33-49|52-66;55-62|52-66;122-125|232-241;138-144|179-179;138-144|186-190;138-144|232-241;148-156|186-190;148-156|232-241	highconf	FBgn0285910	FBgn0028670	0.366
7227.FBpp0070584_7227.FBpp0288461	FBpp0070584	FBpp0288461	VhaAC39-1	VhaPPA1-2	78.4	2.0	0.584	5-26;52-52;308-309	74-86;160-175	89.7	91.5	5-26|74-86;5-26|160-175;52-52|74-86;308-309|74-86;308-309|160-175	highconf	FBgn0285910	FBgn0262514	0.536
7227.FBpp0070584_7227.FBpp0085786	FBpp0070584	FBpp0085786	VhaAC39-1	Vha100-3	62.8	5.9	0.472	28-38;42-49;58-60;72-75;122-122;135-144;148-156	53-69;73-73;195-206;228-229;251-259;327-327	77.0	76.6	28-38|53-69;42-49|53-69;42-49|327-327;58-60|73-73;58-60|228-229;72-75|228-229;122-122|251-259;135-144|195-206;135-144|251-259;148-156|195-206;148-156|251-259	acceptable	FBgn0285910	FBgn0028669	0.221
7227.FBpp0070584_7227.FBpp0076545	FBpp0070584	FBpp0076545	VhaAC39-1	BHD	25.1	15.5	0.137	106-106;178-185;214-221;290-290;294-294;319-330	184-191	85.8	33.3	106-106|184-191;178-185|184-191;214-221|184-191;290-290|184-191;294-294|184-191;319-330|184-191	no	FBgn0285910	FBgn0261111	0.0
7227.FBpp0070584_7227.FBpp0080495	FBpp0070584	FBpp0080495	VhaAC39-1	VhaSFD	14.6	24.2	0.023						no	FBgn0285910	FBgn0027779	0.0
7227.FBpp0070589_7227.FBpp0271782	FBpp0070589	FBpp0271782	Vap-33A	Syb	18.1	11.3	0.148	237-266	93-96;100-100;104-129	58.4	79.4	237-266|93-96;237-266|100-100;237-266|104-129	no	FBgn0029687	FBgn0003660	0.054
7227.FBpp0070584_7227.FBpp0087668	FBpp0070584	FBpp0087668	VhaAC39-1	VhaAC45	65.3	4.6	0.536	7-14;18-22;51-56;60-60;72-93;97-97;135-135	354-366;370-377	91.5	73.9	7-14|354-366;7-14|370-377;18-22|370-377;51-56|370-377;60-60|370-377;72-93|354-366;72-93|370-377;97-97|354-366;135-135|354-366	highconf	FBgn0285910	FBgn0262515	0.344
7227.FBpp0070607_7227.FBpp0089196	FBpp0070607	FBpp0089196	cib	chic	61.0	3.3	0.324	49-83	1-16;24-30;94-94;108-126	44.6	88.8	49-83|1-16;49-83|24-30;49-83|94-94;49-83|108-126	acceptable	FBgn0026084	FBgn0000308	0.34
7227.FBpp0070589_7227.FBpp0292309	FBpp0070589	FBpp0292309	Vap-33A	Sac1	17.6	14.9	0.035	257-257;261-261	533-540	48.5	82.8	257-257|533-540;261-261|533-540	no	FBgn0029687	FBgn0283500	0.0
7227.FBpp0070587_7227.FBpp0304730	FBpp0070587	FBpp0304730	Gem4b	CG31950	30.7	18.5	0.023	505-505	77-77	65.0	61.2	505-505|77-77	no	FBgn0052786	FBgn0051950	0.0
7227.FBpp0070587_7227.FBpp0112070	FBpp0070587	FBpp0112070	Gem4b	CG14164	24.6	21.4	0.023						no	FBgn0052786	FBgn0036057	0.0
7227.FBpp0070589_7227.FBpp0084176	FBpp0070589	FBpp0084176	Vap-33A	Osbp	49.6	1.6	0.32	26-29;45-60;72-76;87-93;122-124	269-284	81.0	59.2	26-29|269-284;45-60|269-284;72-76|269-284;87-93|269-284;122-124|269-284	acceptable	FBgn0029687	FBgn0020626	0.532
7227.FBpp0070589_7227.FBpp0076440	FBpp0070589	FBpp0076440	Vap-33A	cert	47.3	1.7	0.54	16-16;26-29;45-60;72-77;87-93;115-123;186-227	248-289;297-317;321-321	75.6	64.0	16-16|297-317;26-29|297-317;26-29|321-321;45-60|297-317;72-77|297-317;72-77|321-321;87-93|297-317;115-123|297-317;186-227|248-289	highconf	FBgn0029687	FBgn0027569	0.452
7227.FBpp0070612_7227.FBpp0084130	FBpp0070612	FBpp0084130	GlcAT-I	beta4GalT7	18.2	10.2	0.152	4-6;11-18;22-34;43-44;75-79;103-108	10-13;17-40	75.0	43.5	4-6|10-13;11-18|10-13;11-18|17-40;22-34|17-40;43-44|17-40;75-79|17-40;103-108|17-40	no	FBgn0066114	FBgn0039258	0.068
7227.FBpp0070587_7227.FBpp0073378	FBpp0070587	FBpp0073378	Gem4b	CG2371	23.6	19.5	0.023						no	FBgn0052786	FBgn0030323	0.0
7227.FBpp0070612_7227.FBpp0087424	FBpp0070612	FBpp0087424	GlcAT-I	CG12913	15.3	15.5	0.023						no	FBgn0066114	FBgn0033500	0.0
7227.FBpp0070612_7227.FBpp0075431	FBpp0070612	FBpp0075431	GlcAT-I	dlp	26.5	18.8	0.023						no	FBgn0066114	FBgn0041604	0.0
7227.FBpp0070587_7227.FBpp0302954	FBpp0070587	FBpp0302954	Gem4b	Smn	20.2	20.1	0.023						no	FBgn0052786	FBgn0036641	0.0
7227.FBpp0070612_7227.FBpp0087807	FBpp0070612	FBpp0087807	GlcAT-I	CG8734	19.5	8.9	0.072	6-6;15-33;43-46;76-79	8-8;12-12;19-34	62.2	49.8	6-6|8-8;6-6|12-12;15-33|19-34;43-46|19-34;76-79|19-34	possible	FBgn0066114	FBgn0033315	0.095
7227.FBpp0070612_7227.FBpp0297069	FBpp0070612	FBpp0297069	GlcAT-I	dally	59.5	6.5	0.449	25-25;32-33;58-59;67-67;88-88;132-134;138-138;161-163;190-192;214-225;243-257;262-262;279-281	486-497;502-504;566-575;621-621;625-625	83.7	56.7	25-25|621-621;32-33|625-625;58-59|566-575;67-67|566-575;88-88|566-575;132-134|566-575;138-138|566-575;161-163|566-575;190-192|566-575;214-225|486-497;214-225|566-575;243-257|486-497;243-257|502-504;243-257|566-575;262-262|486-497;279-281|566-575	acceptable	FBgn0066114	FBgn0263930	0.152
7227.FBpp0070616_7227.FBpp0289936	FBpp0070616	FBpp0289936	CG2982	CG13902	19.9	18.7	0.023						no	FBgn0266570	FBgn0035166	0.0
7227.FBpp0070616_7227.FBpp0072801	FBpp0070616	FBpp0072801	CG2982	RpL8	19.1	24.8	0.023						no	FBgn0266570	FBgn0261602	0.0
7227.FBpp0070589_7227.FBpp0088153	FBpp0070589	FBpp0088153	Vap-33A	Eph	19.4	21.9	0.023						no	FBgn0029687	FBgn0025936	0.0
7227.FBpp0070618_7227.FBpp0291583	FBpp0070618	FBpp0291583	norpA	CG30054	86.8	1.5	0.702	3-3;259-265;667-670;679-686;807-827;994-1009;1031-1054	8-29;33-35;42-42;112-113;177-187;196-196;201-217;234-260;349-353	86.0	85.7	3-3|112-113;259-265|42-42;259-265|112-113;259-265|177-187;259-265|201-217;259-265|234-260;667-670|8-29;667-670|33-35;667-670|177-187;667-670|196-196;679-686|8-29;679-686|33-35;679-686|177-187;679-686|201-217;807-827|201-217;807-827|234-260;994-1009|8-29;1031-1054|8-29;1031-1054|201-217;1031-1054|234-260;1031-1054|349-353	highconf	FBgn0262738	FBgn0050054	0.495
7227.FBpp0070618_7227.FBpp0077734	FBpp0070618	FBpp0077734	norpA	Ipk2	33.0	9.5	0.359	6-12;71-73;136-143;315-317;357-357;400-408;461-462;653-655	253-262	86.8	46.5	6-12|253-262;71-73|253-262;136-143|253-262;315-317|253-262;357-357|253-262;400-408|253-262;461-462|253-262;653-655|253-262	acceptable	FBgn0262738	FBgn0031267	0.171
7227.FBpp0070618_7227.FBpp0099992	FBpp0070618	FBpp0099992	norpA	PIP4K	25.6	19.5	0.023						no	FBgn0262738	FBgn0039924	0.0
7227.FBpp0070618_7227.FBpp0082328	FBpp0070618	FBpp0082328	norpA	Ipp	80.5	2.7	0.482	34-34;83-83;341-345;371-371;383-388;611-616	36-39;179-180;252-252;256-268;272-276	86.2	87.0	34-34|36-39;83-83|36-39;341-345|256-268;341-345|272-276;371-371|179-180;383-388|179-180;383-388|252-252;383-388|256-268;383-388|272-276;611-616|256-268	acceptable	FBgn0262738	FBgn0016672	0.446
7227.FBpp0070618_7227.FBpp0073874	FBpp0070618	FBpp0073874	norpA	Pis	30.2	18.3	0.023						no	FBgn0262738	FBgn0030670	0.0
7227.FBpp0070618_7227.FBpp0086120	FBpp0070618	FBpp0086120	norpA	CG6805	80.8	3.0	0.659	590-590;673-677;706-710;715-730;737-747;760-765;808-811	157-172;176-183;227-237;272-279;327-333	87.6	83.9	590-590|157-172;673-677|157-172;673-677|227-237;706-710|176-183;715-730|157-172;715-730|176-183;715-730|227-237;715-730|272-279;715-730|327-333;737-747|227-237;737-747|272-279;760-765|176-183;760-765|327-333;808-811|227-237	highconf	FBgn0262738	FBgn0034179	0.431
7227.FBpp0070623_7227.FBpp0086974	FBpp0070623	FBpp0086974	mRpL33	ox	39.3	3.2	0.174	23-25;41-43;49-55	35-50;54-54	82.6	75.2	23-25|35-50;41-43|35-50;41-43|54-54;49-55|35-50;49-55|54-54	possible	FBgn0040907	FBgn0011227	0.481
7227.FBpp0070622_7227.FBpp0293290	FBpp0070622	FBpp0293290	CG12693	CG8441	17.9	14.4	0.256	276-301	93-121	81.1	67.3	276-301|93-121	acceptable	FBgn0029705	FBgn0034086	0.016
7227.FBpp0070618_7227.FBpp0074717	FBpp0070618	FBpp0074717	norpA	Gbeta76C	38.5	11.6	0.085	259-263;682-685;807-808;816-820	79-79;101-103;121-122;151-151;192-192;210-210;338-338	62.4	71.6	259-263|79-79;259-263|101-103;682-685|101-103;682-685|121-122;807-808|101-103;807-808|121-122;816-820|101-103;816-820|151-151;816-820|192-192;816-820|210-210;816-820|338-338	no	FBgn0262738	FBgn0004623	0.0
7227.FBpp0070618_7227.FBpp0087359	FBpp0070618	FBpp0087359	norpA	Galphao	86.9	1.5	0.688	3-3;257-268;322-322;664-670;679-686;807-827;1036-1054	30-30;35-35;43-43;68-68;86-86;111-114;179-189;198-219;236-242;246-264;316-316;346-354	83.3	85.5	3-3|86-86;3-3|111-114;257-268|43-43;257-268|179-189;257-268|198-219;257-268|236-242;322-322|68-68;664-670|179-189;664-670|198-219;679-686|35-35;679-686|179-189;679-686|198-219;807-827|198-219;807-827|236-242;807-827|246-264;1036-1054|30-30;1036-1054|198-219;1036-1054|246-264;1036-1054|316-316;1036-1054|346-354	highconf	FBgn0262738	FBgn0001122	0.544
7227.FBpp0070623_7227.FBpp0081484	FBpp0070623	FBpp0081484	mRpL33	CG11985	17.3	11.5	0.095	15-19;27-32;42-52	17-22;34-44;65-73	66.3	48.2	15-19|17-22;15-19|34-44;27-32|17-22;27-32|34-44;27-32|65-73;42-52|34-44;42-52|65-73	no	FBgn0040907	FBgn0040534	0.068
7227.FBpp0070618_7227.FBpp0076326	FBpp0070618	FBpp0076326	norpA	Arr2	20.5	23.8	0.023						no	FBgn0262738	FBgn0000121	0.0
7227.FBpp0070620_7227.FBpp0084735	FBpp0070620	FBpp0084735	CG3626	CG11876	21.9	23.3	0.023						no	FBgn0029706	FBgn0039635	0.0
7227.FBpp0070620_7227.FBpp0074906	FBpp0070620	FBpp0074906	CG3626	CG7430	22.9	18.6	0.023						no	FBgn0029706	FBgn0036762	0.0
7227.FBpp0070623_7227.FBpp0083168	FBpp0070623	FBpp0083168	mRpL33	mRpL55	16.5	13.0	0.069	27-29;44-48;55-55	40-45;60-60	74.8	68.1	27-29|40-45;44-48|40-45;44-48|60-60;55-55|40-45	no	FBgn0040907	FBgn0038678	0.0
7227.FBpp0070620_7227.FBpp0079072	FBpp0070620	FBpp0079072	CG3626	CG5261	30.0	12.6	0.033	37-43	247-251	58.9	65.0	37-43|247-251	no	FBgn0029706	FBgn0283658	0.039
7227.FBpp0070620_7227.FBpp0070679	FBpp0070620	FBpp0070679	CG3626	l(1)G0334	22.4	22.3	0.023						no	FBgn0029706	FBgn0028325	0.0
7227.FBpp0070624_7227.FBpp0099655	FBpp0070624	FBpp0099655	mei-9	Chrac-14	31.5	15.7	0.023						no	FBgn0002707	FBgn0043002	0.0
7227.FBpp0070622_7227.FBpp0075816	FBpp0070622	FBpp0075816	CG12693	CG5964	33.5	2.7	0.692	145-346	404-439;443-472;690-820;824-824	74.4	70.7	145-346|404-439;145-346|443-472;145-346|690-820;145-346|824-824	highconf	FBgn0029705	FBgn0036206	0.408
7227.FBpp0070624_7227.FBpp0084955	FBpp0070624	FBpp0084955	mei-9	spn-A	26.8	19.4	0.023						no	FBgn0002707	FBgn0003479	0.0
7227.FBpp0070624_7227.FBpp0080967	FBpp0070624	FBpp0080967	mei-9	RPA2	59.0	2.2	0.551	260-268;288-310;314-314;332-332;336-364	5-11;21-21;40-42;65-68;83-89;108-121	83.0	70.1	260-268|40-42;260-268|108-121;288-310|5-11;288-310|21-21;288-310|40-42;288-310|108-121;314-314|5-11;332-332|83-89;336-364|65-68;336-364|83-89;336-364|108-121	highconf	FBgn0002707	FBgn0288834	0.447
7227.FBpp0070624_7227.FBpp0082392	FBpp0070624	FBpp0082392	mei-9	spn-B	52.8	7.9	0.212	947-959	143-146;152-158;174-182;193-193;197-201;205-205	50.6	82.6	947-959|143-146;947-959|152-158;947-959|174-182;947-959|193-193;947-959|197-201;947-959|205-205	possible	FBgn0002707	FBgn0003480	0.098
7227.FBpp0070631_7227.FBpp0079430	FBpp0070631	FBpp0079430	Femcoat	CG13113	11.3	15.6	0.023						no	FBgn0041252	FBgn0032126	0.0
7227.FBpp0070624_7227.FBpp0081681	FBpp0070624	FBpp0081681	mei-9	Fancl	25.7	16.2	0.027	436-436;440-440	15-18;31-31	64.9	69.4	436-436|15-18;436-436|31-31;440-440|15-18	no	FBgn0002707	FBgn0037781	0.0
7227.FBpp0070624_7227.FBpp0087317	FBpp0070624	FBpp0087317	mei-9	mms4	29.6	11.7	0.148	248-259;263-263;279-283;622-627;631-631	276-285	85.5	50.9	248-259|276-285;263-263|276-285;279-283|276-285;622-627|276-285;631-631|276-285	no	FBgn0002707	FBgn0033549	0.045
7227.FBpp0070631_7227.FBpp0076300	FBpp0070631	FBpp0076300	Femcoat	Cp19	10.7	21.2	0.023						no	FBgn0041252	FBgn0000358	0.0
7227.FBpp0070624_7227.FBpp0076789	FBpp0070624	FBpp0076789	mei-9	DNApol-epsilon58	18.9	24.4	0.023						no	FBgn0002707	FBgn0035644	0.0
7227.FBpp0070624_7227.FBpp0071085	FBpp0070624	FBpp0071085	mei-9	hdm	18.1	24.5	0.023						no	FBgn0002707	FBgn0029977	0.0
7227.FBpp0070624_7227.FBpp0070638	FBpp0070624	FBpp0070638	mei-9	Xpac	61.5	2.2	0.495	221-221;226-226;238-240;245-256;280-280;362-362;621-637;641-641	229-259	90.2	71.7	221-221|229-259;226-226|229-259;238-240|229-259;245-256|229-259;280-280|229-259;362-362|229-259;621-637|229-259;641-641|229-259	acceptable	FBgn0002707	FBgn0004832	0.425
7227.FBpp0070624_7227.FBpp0290511	FBpp0070624	FBpp0290511	mei-9	slx1	20.1	22.7	0.023						no	FBgn0002707	FBgn0037263	0.0
7227.FBpp0070631_7227.FBpp0076301	FBpp0070631	FBpp0076301	Femcoat	Cp16	12.3	19.3	0.023						no	FBgn0041252	FBgn0000356	0.0
7227.FBpp0070624_7227.FBpp0078516	FBpp0070624	FBpp0078516	mei-9	Hus1-like	54.3	8.1	0.267	166-166;175-175;201-208;213-214;648-655;662-662;666-666;715-715	45-50;54-54;182-183;201-201;228-232;253-255;274-277	72.9	71.7	166-166|45-50;175-175|45-50;201-208|45-50;201-208|228-232;213-214|274-277;648-655|45-50;648-655|182-183;648-655|201-201;648-655|228-232;648-655|253-255;648-655|274-277;662-662|253-255;666-666|54-54;715-715|45-50	acceptable	FBgn0002707	FBgn0026417	0.086
7227.FBpp0070631_7227.FBpp0070632	FBpp0070631	FBpp0070632	Femcoat	CG15571	11.1	14.6	0.024	13-16	48-51	38.9	39.8	13-16|48-51	no	FBgn0041252	FBgn0029696	0.0
7227.FBpp0070624_7227.FBpp0086578	FBpp0070624	FBpp0086578	mei-9	Ercc1	71.7	1.5	0.702	301-301;726-726;749-757;768-770;775-786;799-820;824-834;848-852;857-877;882-893;912-912;916-927	99-99;128-131;139-210;217-217;221-228;243-243;247-259	77.6	84.4	301-301|139-210;726-726|139-210;749-757|139-210;768-770|139-210;775-786|139-210;799-820|99-99;799-820|128-131;799-820|139-210;824-834|139-210;848-852|139-210;848-852|243-243;848-852|247-259;857-877|139-210;857-877|221-228;857-877|247-259;882-893|221-228;882-893|247-259;912-912|139-210;916-927|139-210;916-927|217-217;916-927|221-228	highconf	FBgn0002707	FBgn0028434	0.467
7227.FBpp0070631_7227.FBpp0271837	FBpp0070631	FBpp0271837	Femcoat	CG13114	11.8	17.7	0.023						no	FBgn0041252	FBgn0032127	0.0
7227.FBpp0070631_7227.FBpp0076298	FBpp0070631	FBpp0076298	Femcoat	Cp18	10.8	15.7	0.023						no	FBgn0041252	FBgn0000357	0.0
7227.FBpp0070624_7227.FBpp0083701	FBpp0070624	FBpp0083701	mei-9	CG6985	27.9	12.1	0.156	945-961	238-244;300-321;326-326;347-347;351-351;487-489	34.7	79.0	945-961|238-244;945-961|300-321;945-961|326-326;945-961|347-347;945-961|351-351;945-961|487-489	no	FBgn0002707	FBgn0039017	0.014
7227.FBpp0070624_7227.FBpp0290461	FBpp0070624	FBpp0290461	mei-9	Mes4	25.1	13.8	0.097	285-292;307-321;414-417;562-565	3-16	79.1	31.7	285-292|3-16;307-321|3-16;414-417|3-16;562-565|3-16	no	FBgn0002707	FBgn0034726	0.018
7227.FBpp0070631_7227.FBpp0080783	FBpp0070631	FBpp0080783	Femcoat	CG13083	9.0	23.8	0.023						no	FBgn0041252	FBgn0032789	0.0
7227.FBpp0070632_7227.FBpp0079430	FBpp0070632	FBpp0079430	CG15571	CG13113	27.3	1.2	0.072	40-48;131-152	42-50;55-55;60-62;66-92;102-102;189-189	45.2	49.8	40-48|66-92;40-48|189-189;131-152|42-50;131-152|55-55;131-152|60-62;131-152|66-92;131-152|102-102	possible	FBgn0029696	FBgn0032126	0.529
7227.FBpp0070631_7227.FBpp0293660	FBpp0070631	FBpp0293660	Femcoat	CG4009	20.0	15.6	0.023						no	FBgn0041252	FBgn0038469	0.0
7227.FBpp0070631_7227.FBpp0080781	FBpp0070631	FBpp0080781	Femcoat	CG13084	15.3	17.8	0.023						no	FBgn0041252	FBgn0032788	0.0
7227.FBpp0070631_7227.FBpp0077594	FBpp0070631	FBpp0077594	Femcoat	CG31928	26.0	9.5	0.047	89-92;96-96;130-134	255-255;260-264;406-411	34.4	81.8	89-92|260-264;89-92|406-411;96-96|406-411;130-134|255-255;130-134|260-264	possible	FBgn0041252	FBgn0051928	0.102
7227.FBpp0070632_7227.FBpp0080781	FBpp0070632	FBpp0080781	CG15571	CG13084	13.1	16.1	0.023						no	FBgn0029696	FBgn0032788	0.0
7227.FBpp0070624_7227.FBpp0086223	FBpp0070624	FBpp0086223	mei-9	Fen1	16.4	24.8	0.023						no	FBgn0002707	FBgn0025832	0.0
7227.FBpp0070632_7227.FBpp0073583	FBpp0070632	FBpp0073583	CG15571	CG12716	28.2	2.8	0.054	27-49;135-138;142-142	81-91;111-128;298-298;318-319	43.5	49.5	27-49|81-91;27-49|111-128;27-49|298-298;135-138|81-91;135-138|111-128;135-138|318-319;142-142|111-128	possible	FBgn0029696	FBgn0030439	0.446
7227.FBpp0070632_7227.FBpp0289343	FBpp0070632	FBpp0289343	CG15571	Cp7Fa	17.0	8.7	0.05	33-56	82-97;101-120	47.8	44.0	33-56|82-97;33-56|101-120	possible	FBgn0029696	FBgn0014464	0.111
7227.FBpp0070631_7227.FBpp0289343	FBpp0070631	FBpp0289343	Femcoat	Cp7Fa	10.0	22.0	0.023						no	FBgn0041252	FBgn0014464	0.0
7227.FBpp0070632_7227.FBpp0293660	FBpp0070632	FBpp0293660	CG15571	CG4009	18.6	18.8	0.023						no	FBgn0029696	FBgn0038469	0.0
7227.FBpp0070637_7227.FBpp0085119	FBpp0070637	FBpp0085119	Nsun2	CG1542	66.4	2.8	0.583	69-69;133-133;137-137;146-146;150-153;160-162;187-188;220-228;245-248;281-282;299-306;310-310;336-336;340-340;385-392;436-439;444-456;473-477;482-491;523-523;533-533;553-554	12-27;32-45;49-69;94-94;98-98;107-107;111-114;143-145;152-152	78.7	63.4	69-69|12-27;133-133|12-27;137-137|12-27;146-146|12-27;150-153|12-27;160-162|12-27;187-188|12-27;220-228|12-27;220-228|32-45;245-248|49-69;281-282|12-27;299-306|49-69;310-310|49-69;336-336|49-69;340-340|49-69;385-392|49-69;385-392|143-145;385-392|152-152;436-439|49-69;444-456|32-45;444-456|49-69;473-477|94-94;473-477|98-98;473-477|107-107;473-477|111-114;482-491|32-45;523-523|32-45;533-533|32-45;5…	highconf	FBgn0026079	FBgn0039828	0.327
7227.FBpp0070637_7227.FBpp0289234	FBpp0070637	FBpp0289234	Nsun2	CG42358	18.9	26.0	0.023						no	FBgn0026079	FBgn0259704	0.0
7227.FBpp0070637_7227.FBpp0087511	FBpp0070637	FBpp0087511	Nsun2	RpLP0-like	47.9	7.8	0.576	133-133;137-137;146-154;160-162;186-189;219-239;281-281;486-492;521-523;530-533;553-565;573-577;605-609;647-647;656-662	1-9;237-256	88.2	40.5	133-133|237-256;137-137|237-256;146-154|237-256;160-162|237-256;186-189|237-256;219-239|1-9;219-239|237-256;281-281|237-256;486-492|1-9;521-523|1-9;530-533|1-9;530-533|237-256;553-565|1-9;553-565|237-256;573-577|1-9;573-577|237-256;605-609|237-256;647-647|237-256;656-662|237-256	highconf	FBgn0026079	FBgn0033485	0.123
7227.FBpp0070637_7227.FBpp0305289	FBpp0070637	FBpp0305289	Nsun2	NHP2	28.2	17.5	0.023						no	FBgn0026079	FBgn0029148	0.0
7227.FBpp0070637_7227.FBpp0084342	FBpp0070637	FBpp0084342	Nsun2	CG14544	20.0	20.2	0.023						no	FBgn0026079	FBgn0039407	0.0
7227.FBpp0070637_7227.FBpp0077043	FBpp0070637	FBpp0077043	Nsun2	CG14618	23.1	16.2	0.279	161-162;184-190;218-224;270-274;278-285;293-293;297-297;321-323	297-305	95.0	35.5	161-162|297-305;184-190|297-305;218-224|297-305;270-274|297-305;278-285|297-305;293-293|297-305;297-297|297-305;321-323|297-305	acceptable	FBgn0026079	FBgn0031189	0.016
7227.FBpp0070637_7227.FBpp0078997	FBpp0070637	FBpp0078997	Nsun2	nop5	30.4	15.2	0.059	245-246;302-306;310-310;336-336	434-437	94.2	46.5	245-246|434-437;302-306|434-437;310-310|434-437;336-336|434-437	no	FBgn0026079	FBgn0026196	0.0
7227.FBpp0070637_7227.FBpp0083625	FBpp0070637	FBpp0083625	Nsun2	Nop56	19.7	19.2	0.023						no	FBgn0026079	FBgn0038964	0.0
7227.FBpp0070637_7227.FBpp0079949	FBpp0070637	FBpp0079949	Nsun2	CG6388	40.8	11.5	0.039	566-566	414-415;430-430;435-436	51.6	93.1	566-566|414-415;566-566|430-430;566-566|435-436	no	FBgn0026079	FBgn0032430	0.0
7227.FBpp0070637_7227.FBpp0291529	FBpp0070637	FBpp0291529	Nsun2	CG4159	46.1	8.0	0.057	385-390;476-477	359-359;366-369	70.9	76.5	385-390|366-369;476-477|359-359	possible	FBgn0026079	FBgn0038811	0.13
7227.FBpp0070637_7227.FBpp0072239	FBpp0070637	FBpp0072239	Nsun2	CG4806	33.5	12.9	0.531	133-133;137-137;146-154;160-165;184-190;218-231;270-288;293-293;297-300;321-323;424-424	145-157	93.6	39.0	133-133|145-157;137-137|145-157;146-154|145-157;160-165|145-157;184-190|145-157;218-231|145-157;270-288|145-157;293-293|145-157;297-300|145-157;321-323|145-157;424-424|145-157	highconf	FBgn0026079	FBgn0261373	0.047
7227.FBpp0070637_7227.FBpp0076346	FBpp0070637	FBpp0076346	Nsun2	CG6745	21.1	23.3	0.023						no	FBgn0026079	FBgn0035901	0.0
7227.FBpp0070637_7227.FBpp0078961	FBpp0070637	FBpp0078961	Nsun2	CG9596	51.5	6.2	0.292	246-249;306-310;389-392;437-439;444-452;471-471;481-481;548-549	99-108;115-116;144-144;422-424	79.5	78.7	246-249|99-108;306-310|99-108;389-392|422-424;437-439|99-108;444-452|99-108;444-452|144-144;471-471|115-116;481-481|99-108;548-549|99-108	acceptable	FBgn0026079	FBgn0031832	0.171
7227.FBpp0070637_7227.FBpp0079780	FBpp0070637	FBpp0079780	Nsun2	CG6724	33.1	17.8	0.023						no	FBgn0026079	FBgn0032298	0.0
7227.FBpp0070637_7227.FBpp0083572	FBpp0070637	FBpp0083572	Nsun2	pit	36.1	11.6	0.439	133-133;137-137;146-146;150-153;160-166;184-190;216-216;221-228;270-297;323-323;424-424;531-531;561-561;660-660	86-111	89.5	35.1	133-133|86-111;137-137|86-111;146-146|86-111;150-153|86-111;160-166|86-111;184-190|86-111;216-216|86-111;221-228|86-111;270-297|86-111;323-323|86-111;424-424|86-111;531-531|86-111;561-561|86-111;660-660|86-111	acceptable	FBgn0026079	FBgn0266581	0.087
7227.FBpp0070637_7227.FBpp0099583	FBpp0070637	FBpp0099583	Nsun2	Nop60B	54.9	5.8	0.189	33-33;296-296;371-372;385-392;436-437	109-109;114-114;305-305;309-309;371-372;376-377;398-398	83.0	83.0	33-33|109-109;296-296|371-372;371-372|114-114;385-392|305-305;385-392|309-309;385-392|371-372;385-392|376-377;436-437|398-398	possible	FBgn0026079	FBgn0259937	0.264
7227.FBpp0070637_7227.FBpp0079911	FBpp0070637	FBpp0079911	Nsun2	Mt2	18.7	21.8	0.023						no	FBgn0026079	FBgn0028707	0.0
7227.FBpp0070638_7227.FBpp0088883	FBpp0070638	FBpp0088883	Xpac	CG9272	39.7	6.8	0.041	187-187;195-198	324-324;375-381	83.5	65.8	187-187|324-324;195-198|324-324;195-198|375-381	possible	FBgn0004832	FBgn0032907	0.051
7227.FBpp0070638_7227.FBpp0077650	FBpp0070638	FBpp0077650	Xpac	Tfb4	57.9	4.6	0.541	233-259	25-43;68-69;98-119	75.6	82.9	233-259|25-43;233-259|68-69;233-259|98-119	highconf	FBgn0004832	FBgn0031309	0.292
7227.FBpp0070637_7227.FBpp0078565	FBpp0070637	FBpp0078565	Nsun2	CG1074	47.3	8.7	0.079	486-491;523-524	254-262	75.6	73.4	486-491|254-262;523-524|254-262	possible	FBgn0026079	FBgn0037250	0.024
7227.FBpp0070637_7227.FBpp0087637	FBpp0070637	FBpp0087637	Nsun2	Non1	18.5	26.2	0.023						no	FBgn0026079	FBgn0028473	0.0
7227.FBpp0070637_7227.FBpp0079445	FBpp0070637	FBpp0079445	Nsun2	CG4364	54.4	5.1	0.627	69-72;133-137;146-146;150-154;160-165;185-190;222-233;281-282;489-490;523-523;530-533;553-554;558-568;573-578;608-611;630-630;649-663	469-505;591-592	86.9	56.0	69-72|469-505;133-137|469-505;146-146|469-505;150-154|469-505;160-165|469-505;185-190|469-505;222-233|469-505;281-282|469-505;489-490|469-505;523-523|469-505;530-533|469-505;553-554|469-505;558-568|469-505;558-568|591-592;573-578|469-505;608-611|469-505;630-630|469-505;649-663|469-505	highconf	FBgn0026079	FBgn0032138	0.273
7227.FBpp0070638_7227.FBpp0075982	FBpp0070638	FBpp0075982	Xpac	hay	42.7	4.6	0.145	172-182;214-215	415-415;434-438	89.1	82.8	172-182|415-415;172-182|434-438;214-215|434-438	possible	FBgn0004832	FBgn0001179	0.289
7227.FBpp0070637_7227.FBpp0071849	FBpp0070637	FBpp0071849	Nsun2	CG17807	21.7	15.2	0.19	736-743	374-374;378-384;408-408;493-497;504-509;544-547;558-561;599-602	33.7	82.5	736-743|374-374;736-743|378-384;736-743|408-408;736-743|493-497;736-743|504-509;736-743|544-547;736-743|558-561;736-743|599-602	no	FBgn0026079	FBgn0034748	0.0
7227.FBpp0070637_7227.FBpp0087709	FBpp0070637	FBpp0087709	Nsun2	Mys45A	66.2	4.3	0.333	218-223;241-241;483-490;551-551	374-388;412-424	69.6	86.9	218-223|374-388;218-223|412-424;241-241|374-388;483-490|374-388;483-490|412-424;551-551|374-388	acceptable	FBgn0026079	FBgn0033379	0.279
7227.FBpp0070637_7227.FBpp0076918	FBpp0070637	FBpp0076918	Nsun2	pen	58.3	5.2	0.13	288-288;565-567;609-609;652-653	111-113;246-246;250-251;319-324;359-359	71.6	81.2	288-288|111-113;565-567|250-251;565-567|319-324;565-567|359-359;609-609|246-246;609-609|250-251;609-609|319-324;652-653|319-324	possible	FBgn0026079	FBgn0015527	0.277
7227.FBpp0070638_7227.FBpp0084955	FBpp0070638	FBpp0084955	Xpac	spn-A	42.6	7.8	0.504	161-166;172-177;185-202;229-236	12-20;47-47;51-51;79-84;88-97;116-117;144-145;149-153;178-185;212-212;253-258	72.9	77.1	161-166|12-20;161-166|144-145;161-166|149-153;161-166|212-212;172-177|12-20;185-202|12-20;185-202|47-47;185-202|51-51;185-202|79-84;185-202|88-97;185-202|116-117;185-202|144-145;185-202|149-153;185-202|212-212;185-202|253-258;229-236|149-153;229-236|178-185	highconf	FBgn0004832	FBgn0003479	0.118
7227.FBpp0070638_7227.FBpp0071503	FBpp0070638	FBpp0071503	Xpac	Xpd	49.1	7.1	0.169	170-180;213-216;228-228	638-647	82.0	87.5	170-180|638-647;213-216|638-647;228-228|638-647	possible	FBgn0004832	FBgn0261850	0.148
7227.FBpp0070637_7227.FBpp0079306	FBpp0070637	FBpp0079306	Nsun2	CG13096	21.0	18.9	0.023						no	FBgn0026079	FBgn0032050	0.0
7227.FBpp0070638_7227.FBpp0290353	FBpp0070638	FBpp0290353	Xpac	Tfb5	70.5	3.0	0.452	27-30;233-268;282-282;287-291	2-20;35-73	72.8	71.6	27-30|35-73;233-268|2-20;233-268|35-73;282-282|2-20;287-291|2-20;287-291|35-73	acceptable	FBgn0004832	FBgn0265968	0.36
7227.FBpp0070638_7227.FBpp0078205	FBpp0070638	FBpp0078205	Xpac	Ssl1	30.0	13.8	0.032	134-135	271-271;286-290	74.3	65.6	134-135|271-271;134-135|286-290	no	FBgn0004832	FBgn0037202	0.0
7227.FBpp0070638_7227.FBpp0086520	FBpp0070638	FBpp0086520	Xpac	Pms2	27.3	10.9	0.22	240-261	687-690;735-735;805-830;865-866	47.5	83.4	240-261|687-690;240-261|735-735;240-261|805-830;240-261|865-866	no	FBgn0004832	FBgn0011660	0.068
7227.FBpp0070638_7227.FBpp0301731	FBpp0070638	FBpp0301731	Xpac	lwr	17.4	19.2	0.023						no	FBgn0004832	FBgn0010602	0.0
7227.FBpp0070638_7227.FBpp0086578	FBpp0070638	FBpp0086578	Xpac	Ercc1	45.4	3.6	0.402	72-74;79-89	68-73;92-92;103-115;119-119	79.2	93.1	72-74|103-115;79-89|68-73;79-89|92-92;79-89|103-115;79-89|119-119	acceptable	FBgn0004832	FBgn0028434	0.408
7227.FBpp0070638_7227.FBpp0112608	FBpp0070638	FBpp0112608	Xpac	Parp	39.5	7.8	0.223	168-169;204-204;218-234;243-243	394-400;415-415;430-440;509-509	75.4	76.3	168-169|394-400;204-204|394-400;218-234|394-400;218-234|415-415;218-234|430-440;243-243|509-509	possible	FBgn0004832	FBgn0010247	0.154
7227.FBpp0070638_7227.FBpp0301208	FBpp0070638	FBpp0301208	Xpac	spel1	20.0	21.7	0.023						no	FBgn0004832	FBgn0015546	0.0
7227.FBpp0070638_7227.FBpp0076789	FBpp0070638	FBpp0076789	Xpac	DNApol-epsilon58	25.5	17.2	0.027	294-294	516-519	55.5	78.9	294-294|516-519	no	FBgn0004832	FBgn0035644	0.0
7227.FBpp0070638_7227.FBpp0080967	FBpp0070638	FBpp0080967	Xpac	RPA2	32.7	2.4	0.338	16-20;24-42;229-229	180-180;191-191;200-201;228-239;243-246	75.2	81.1	16-20|200-201;16-20|228-239;24-42|180-180;24-42|191-191;24-42|200-201;24-42|228-239;24-42|243-246;229-229|228-239	acceptable	FBgn0004832	FBgn0288834	0.608
7227.FBpp0070638_7227.FBpp0086676	FBpp0070638	FBpp0086676	Xpac	Tfb1	15.2	18.8	0.023						no	FBgn0004832	FBgn0033929	0.0
7227.FBpp0070643_7227.FBpp0073441	FBpp0070643	FBpp0073441	CHOp24	p24-1	37.0	5.9	0.572	46-46;50-55;59-60;71-87;111-111;136-190;194-201;205-205	18-25;33-37;106-106;116-122;130-197	70.1	66.6	46-46|116-122;46-46|130-197;50-55|18-25;50-55|130-197;59-60|18-25;59-60|130-197;71-87|18-25;71-87|33-37;71-87|106-106;71-87|130-197;111-111|130-197;136-190|18-25;136-190|116-122;136-190|130-197;194-201|130-197;205-205|130-197	highconf	FBgn0029709	FBgn0030341	0.221
7227.FBpp0070643_7227.FBpp0081576	FBpp0070643	FBpp0081576	CHOp24	eca	49.5	2.2	0.615	51-54;59-59;80-82;132-190;194-205	140-214	77.4	77.7	51-54|140-214;59-59|140-214;80-82|140-214;132-190|140-214;194-205|140-214	highconf	FBgn0029709	FBgn0069242	0.441
7227.FBpp0070638_7227.FBpp0081356	FBpp0070638	FBpp0081356	Xpac	RpA-70	35.1	6.7	0.189	172-178;192-196;239-239	439-441;466-466;471-471;482-488;560-560;569-569	77.0	81.1	172-178|466-466;172-178|471-471;172-178|482-488;192-196|439-441;192-196|560-560;239-239|569-569	possible	FBgn0004832	FBgn0010173	0.189
7227.FBpp0070643_7227.FBpp0084133	FBpp0070643	FBpp0084133	CHOp24	bai	68.5	1.2	0.685	20-28;34-40;109-119;134-206	15-24;30-41;64-64;87-92;108-118;133-204	76.5	79.7	20-28|15-24;20-28|30-41;20-28|87-92;20-28|108-118;34-40|15-24;34-40|30-41;34-40|108-118;109-119|15-24;109-119|30-41;134-206|15-24;134-206|30-41;134-206|64-64;134-206|87-92;134-206|108-118;134-206|133-204	highconf	FBgn0029709	FBgn0045866	0.46
7227.FBpp0070643_7227.FBpp0290661	FBpp0070643	FBpp0290661	CHOp24	loj	36.3	4.3	0.438	50-55;59-59;81-83;133-190;194-205	49-49;144-152;159-162;166-219;223-227	67.2	66.2	50-55|166-219;59-59|166-219;81-83|166-219;133-190|49-49;133-190|144-152;133-190|159-162;133-190|166-219;194-205|166-219;194-205|223-227	acceptable	FBgn0029709	FBgn0061492	0.332
7227.FBpp0070638_7227.FBpp0078142	FBpp0070638	FBpp0078142	Xpac	DNApol-eta	36.0	9.6	0.314	137-137;148-167;186-192;196-201	722-742;746-746	77.5	70.4	137-137|722-742;148-167|722-742;148-167|746-746;186-192|722-742;196-201|722-742	acceptable	FBgn0004832	FBgn0037141	0.065
7227.FBpp0070638_7227.FBpp0075348	FBpp0070638	FBpp0075348	Xpac	mrn	27.7	6.3	0.128	277-278;293-296	445-449;484-495	75.6	88.2	277-278|484-495;293-296|445-449;293-296|484-495	possible	FBgn0004832	FBgn0261109	0.252
7227.FBpp0070646_7227.FBpp0071194	FBpp0070646	FBpp0071194	CG3527	CG1789	10.8	22.6	0.023						no	FBgn0029714	FBgn0030063	0.0
7227.FBpp0070646_7227.FBpp0305289	FBpp0070646	FBpp0305289	CG3527	NHP2	18.2	17.1	0.025	61-61;142-143	22-22	74.1	30.1	61-61|22-22;142-143|22-22	no	FBgn0029714	FBgn0029148	0.0
7227.FBpp0070646_7227.FBpp0079470	FBpp0070646	FBpp0079470	CG3527	Bka	16.9	18.2	0.023						no	FBgn0029714	FBgn0010520	0.0
7227.FBpp0070646_7227.FBpp0074180	FBpp0070646	FBpp0074180	CG3527	RpS5a	20.2	17.2	0.023						no	FBgn0029714	FBgn0002590	0.0
7227.FBpp0070638_7227.FBpp0087867	FBpp0070638	FBpp0087867	Xpac	Mlh1	14.2	26.1	0.023						no	FBgn0004832	FBgn0011659	0.0
7227.FBpp0070638_7227.FBpp0087651	FBpp0070638	FBpp0087651	Xpac	CG8068	35.0	5.0	0.354	240-258	352-352;358-376;389-393;411-416;444-444	61.0	85.8	240-258|352-352;240-258|358-376;240-258|389-393;240-258|411-416;240-258|444-444	acceptable	FBgn0004832	FBgn0003612	0.297
7227.FBpp0070638_7227.FBpp0086749	FBpp0070638	FBpp0086749	Xpac	fand	49.2	3.7	0.29	118-118;172-182;214-214;228-228;239-239	67-67;176-180;206-217;825-826	83.8	82.5	118-118|67-67;172-182|176-180;172-182|206-217;214-214|206-217;228-228|825-826;239-239|825-826	acceptable	FBgn0004832	FBgn0033859	0.358
7227.FBpp0070646_7227.FBpp0071562	FBpp0070646	FBpp0071562	CG3527	CG4038	23.6	13.5	0.289	135-147	77-84;95-95;111-115;123-125	86.8	76.7	135-147|77-84;135-147|95-95;135-147|111-115;135-147|123-125	acceptable	FBgn0029714	FBgn0011824	0.0
7227.FBpp0070638_7227.FBpp0082177	FBpp0070638	FBpp0082177	Xpac	pic	41.7	10.9	0.414	239-260	114-117;137-137;234-234;276-277;327-327;356-358;379-380;721-722;737-737;786-790;814-815;835-844;870-872;910-914;927-928;954-956;971-971;1006-1006;1080-1080	45.3	85.6	239-260|114-117;239-260|137-137;239-260|234-234;239-260|276-277;239-260|327-327;239-260|356-358;239-260|379-380;239-260|721-722;239-260|737-737;239-260|786-790;239-260|814-815;239-260|835-844;239-260|870-872;239-260|910-914;239-260|927-928;239-260|954-956;239-260|971-971;239-260|1006-1006;239-260|1080-1080	acceptable	FBgn0004832	FBgn0260962	0.08
7227.FBpp0070646_7227.FBpp0304268	FBpp0070646	FBpp0304268	CG3527	Rpb5	16.0	20.9	0.023						no	FBgn0029714	FBgn0033571	0.0
7227.FBpp0070645_7227.FBpp0087520	FBpp0070645	FBpp0087520	CG15912	oys	20.4	21.9	0.023						no	FBgn0029712	FBgn0033476	0.0
7227.FBpp0070646_7227.FBpp0076738	FBpp0070646	FBpp0076738	CG3527	CG32409	14.0	22.0	0.023						no	FBgn0029714	FBgn0052409	0.0
7227.FBpp0070646_7227.FBpp0304812	FBpp0070646	FBpp0304812	CG3527	CG11030	17.2	19.5	0.023						no	FBgn0029714	FBgn0031736	0.0
7227.FBpp0070646_7227.FBpp0071046	FBpp0070646	FBpp0071046	CG3527	bys	17.4	21.1	0.023						no	FBgn0029714	FBgn0010292	0.0
7227.FBpp0070638_7227.FBpp0075399	FBpp0070638	FBpp0075399	Xpac	Msh6	29.0	14.4	0.061	20-28	907-907;927-929;936-940	54.0	83.1	20-28|907-907;20-28|927-929;20-28|936-940	no	FBgn0004832	FBgn0036486	0.0
7227.FBpp0070646_7227.FBpp0070719	FBpp0070646	FBpp0070719	CG3527	Sas10	30.4	14.1	0.023						no	FBgn0029714	FBgn0029755	0.0
7227.FBpp0070646_7227.FBpp0305723	FBpp0070646	FBpp0305723	CG3527	CG17652	10.0	23.7	0.023						no	FBgn0029714	FBgn0031361	0.0
7227.FBpp0070646_7227.FBpp0088562	FBpp0070646	FBpp0088562	CG3527	tra2	75.5	1.6	0.645	35-35;48-51;111-117;142-145;154-173;181-181;202-202;213-225	83-92;102-106;129-142;166-175;179-188	90.5	72.8	35-35|129-142;48-51|83-92;111-117|83-92;111-117|179-188;142-145|179-188;154-173|102-106;154-173|129-142;154-173|166-175;154-173|179-188;181-181|166-175;202-202|166-175;213-225|83-92;213-225|102-106;213-225|129-142;213-225|166-175;213-225|179-188	highconf	FBgn0029714	FBgn0003742	0.609
7227.FBpp0070646_7227.FBpp0074936	FBpp0070646	FBpp0074936	CG3527	CG5589	25.1	14.8	0.031	52-52;112-112;141-144	6-11	85.4	38.8	52-52|6-11;112-112|6-11;141-144|6-11	no	FBgn0029714	FBgn0036754	0.0
7227.FBpp0070646_7227.FBpp0075302	FBpp0070646	FBpp0075302	CG3527	CG7275	21.4	19.4	0.023						no	FBgn0029714	FBgn0036500	0.0
7227.FBpp0070646_7227.FBpp0077551	FBpp0070646	FBpp0077551	CG3527	Rrp40	12.9	21.6	0.023						no	FBgn0029714	FBgn0260648	0.0
7227.FBpp0070646_7227.FBpp0085379	FBpp0070646	FBpp0085379	CG3527	l(2)09851	61.6	3.4	0.565	6-34	67-77;103-115;151-156;162-165;182-182;197-197;205-208;223-227;243-243;270-274;288-290;318-322;336-336;363-365;382-382;425-429;443-446	43.3	88.4	6-34|67-77;6-34|103-115;6-34|151-156;6-34|162-165;6-34|182-182;6-34|197-197;6-34|205-208;6-34|223-227;6-34|243-243;6-34|270-274;6-34|288-290;6-34|318-322;6-34|336-336;6-34|363-365;6-34|382-382;6-34|425-429;6-34|443-446	highconf	FBgn0029714	FBgn0022288	0.426
7227.FBpp0070646_7227.FBpp0090943	FBpp0070646	FBpp0090943	CG3527	U3-55K	19.4	21.7	0.023						no	FBgn0029714	FBgn0053505	0.0
7227.FBpp0070646_7227.FBpp0081725	FBpp0070646	FBpp0081725	CG3527	Rrp46	38.3	13.3	0.024	144-144	106-106	73.9	89.3	144-144|106-106	no	FBgn0029714	FBgn0037815	0.0
7227.FBpp0070646_7227.FBpp0072020	FBpp0070646	FBpp0072020	CG3527	Rrp4	36.4	9.6	0.024	222-222	230-230	83.8	77.7	222-222|230-230	possible	FBgn0029714	FBgn0034879	0.0
7227.FBpp0070646_7227.FBpp0087322	FBpp0070646	FBpp0087322	CG3527	CG12325	19.1	22.5	0.023						no	FBgn0029714	FBgn0033557	0.0
7227.FBpp0070646_7227.FBpp0076990	FBpp0070646	FBpp0076990	CG3527	l(1)G0004	66.8	3.3	0.521	31-39;145-147;151-154;160-160;164-173;219-220	60-67;108-108;115-119;126-126;144-156;203-210;214-214	74.1	88.1	31-39|115-119;31-39|144-156;31-39|203-210;145-147|144-156;151-154|144-156;151-154|203-210;151-154|214-214;160-160|60-67;164-173|60-67;164-173|108-108;164-173|115-119;164-173|126-126;219-220|60-67	highconf	FBgn0029714	FBgn0027334	0.411
7227.FBpp0070646_7227.FBpp0304829	FBpp0070646	FBpp0304829	CG3527	l(2)37Cg	19.7	17.5	0.024	145-145	42-42	81.0	70.2	145-145|42-42	no	FBgn0029714	FBgn0086447	0.0
7227.FBpp0070646_7227.FBpp0087511	FBpp0070646	FBpp0087511	CG3527	RpLP0-like	33.1	13.0	0.035	178-178;228-231	9-10	90.8	59.9	178-178|9-10;228-231|9-10	no	FBgn0029714	FBgn0033485	0.0
7227.FBpp0070646_7227.FBpp0081879	FBpp0070646	FBpp0081879	CG3527	RpL24-like	39.3	10.5	0.37	53-64;69-78;112-117;140-147;154-154;158-162	163-181;185-185	87.3	51.2	53-64|163-181;69-78|163-181;112-117|163-181;140-147|163-181;140-147|185-185;154-154|163-181;158-162|163-181	acceptable	FBgn0029714	FBgn0037899	0.064
7227.FBpp0070646_7227.FBpp0087645	FBpp0070646	FBpp0087645	CG3527	Dbp45A	23.5	17.2	0.023						no	FBgn0029714	FBgn0010220	0.0
7227.FBpp0070646_7227.FBpp0078856	FBpp0070646	FBpp0078856	CG3527	CG9107	16.9	18.1	0.023						no	FBgn0029714	FBgn0031764	0.0
7227.FBpp0070646_7227.FBpp0071217	FBpp0070646	FBpp0071217	CG3527	l(1)G0020	24.5	20.6	0.023						no	FBgn0029714	FBgn0027330	0.0
7227.FBpp0070646_7227.FBpp0082153	FBpp0070646	FBpp0082153	CG3527	CG10909	16.0	19.9	0.023						no	FBgn0029714	FBgn0038090	0.0
7227.FBpp0070646_7227.FBpp0079443	FBpp0070646	FBpp0079443	CG3527	hoip	57.6	7.4	0.474	53-56;61-64;72-72;76-78;113-117;141-145;157-161	30-35;40-49;74-75;104-110	84.4	80.9	53-56|30-35;53-56|104-110;61-64|30-35;61-64|104-110;72-72|104-110;76-78|104-110;113-117|40-49;113-117|104-110;141-145|30-35;141-145|40-49;141-145|104-110;157-161|40-49;157-161|74-75	acceptable	FBgn0029714	FBgn0286786	0.141
7227.FBpp0070646_7227.FBpp0084082	FBpp0070646	FBpp0084082	CG3527	CG7006	17.1	20.7	0.023						no	FBgn0029714	FBgn0039233	0.0
7227.FBpp0070646_7227.FBpp0086314	FBpp0070646	FBpp0086314	CG3527	wcd	32.7	15.1	0.023	132-132	101-101	88.1	38.5	132-132|101-101	no	FBgn0029714	FBgn0262560	0.0
7227.FBpp0070646_7227.FBpp0304503	FBpp0070646	FBpp0304503	CG3527	mRpS7	21.8	18.5	0.023						no	FBgn0029714	FBgn0032236	0.0
7227.FBpp0070646_7227.FBpp0079305	FBpp0070646	FBpp0079305	CG3527	CG13097	31.6	15.8	0.023						no	FBgn0029714	FBgn0032051	0.0
7227.FBpp0070646_7227.FBpp0080211	FBpp0070646	FBpp0080211	CG3527	l(2)34Fd	34.2	14.6	0.023						no	FBgn0029714	FBgn0261535	0.0
7227.FBpp0070646_7227.FBpp0079946	FBpp0070646	FBpp0079946	CG3527	CG6712	18.2	18.9	0.023						no	FBgn0029714	FBgn0032408	0.0
7227.FBpp0070646_7227.FBpp0082995	FBpp0070646	FBpp0082995	CG3527	CG8064	60.8	5.9	0.182	56-61;141-144;160-160	866-870;874-877;881-896	83.0	77.6	56-61|881-896;141-144|874-877;141-144|881-896;160-160|866-870	possible	FBgn0029714	FBgn0038597	0.272
7227.FBpp0070646_7227.FBpp0086096	FBpp0070646	FBpp0086096	CG3527	CG4866	21.8	14.9	0.094	114-116;142-144;158-162	119-120;126-130;134-136;141-141;158-159	70.4	72.9	114-116|134-136;114-116|158-159;142-144|119-120;142-144|126-130;142-144|158-159;158-162|126-130;158-162|134-136;158-162|141-141;158-162|158-159	no	FBgn0029714	FBgn0034232	0.0
7227.FBpp0070646_7227.FBpp0078997	FBpp0070646	FBpp0078997	CG3527	nop5	70.3	2.5	0.281	35-39;160-160;164-173;198-198;202-202	26-33;115-122;133-133	78.5	86.3	35-39|26-33;35-39|115-122;35-39|133-133;160-160|115-122;164-173|26-33;164-173|115-122;198-198|26-33;202-202|26-33	acceptable	FBgn0029714	FBgn0026196	0.462
7227.FBpp0070646_7227.FBpp0083625	FBpp0070646	FBpp0083625	CG3527	Nop56	65.4	3.5	0.264	35-39;162-173;202-202;219-223	29-33;97-99;115-127	76.5	78.2	35-39|29-33;35-39|115-127;162-173|29-33;162-173|115-127;202-202|29-33;219-223|97-99;219-223|115-127	acceptable	FBgn0029714	FBgn0038964	0.357
7227.FBpp0070646_7227.FBpp0088441	FBpp0070646	FBpp0088441	CG3527	RpS7	37.1	8.1	0.152	53-57;61-64;72-78;142-142	143-150	84.0	63.5	53-57|143-150;61-64|143-150;72-78|143-150;142-142|143-150	possible	FBgn0029714	FBgn0039757	0.115
7227.FBpp0070646_7227.FBpp0302559	FBpp0070646	FBpp0302559	CG3527	CG10903	17.9	21.4	0.023						no	FBgn0029714	FBgn0037543	0.0
7227.FBpp0070646_7227.FBpp0082928	FBpp0070646	FBpp0082928	CG3527	l(3)07882	82.3	2.0	0.657	12-14;18-26;53-64;72-72;76-78;96-97;101-104;114-114;121-156;252-252	47-54;305-317;751-769	86.8	72.1	12-14|751-769;18-26|305-317;18-26|751-769;53-64|47-54;53-64|751-769;72-72|47-54;76-78|47-54;96-97|305-317;96-97|751-769;101-104|305-317;101-104|751-769;114-114|47-54;121-156|47-54;121-156|305-317;121-156|751-769;252-252|751-769	highconf	FBgn0029714	FBgn0010926	0.384
7227.FBpp0070646_7227.FBpp0071087	FBpp0070646	FBpp0071087	CG3527	RpS6	58.1	4.5	0.343	178-182;214-217;226-231	199-225	88.3	86.8	178-182|199-225;214-217|199-225;226-231|199-225	acceptable	FBgn0029714	FBgn0261592	0.305
7227.FBpp0070646_7227.FBpp0079607	FBpp0070646	FBpp0079607	CG3527	Ip259	37.6	11.3	0.255	53-56;61-61;111-116;141-144;160-165;219-219	10-25	88.0	68.7	53-56|10-25;61-61|10-25;111-116|10-25;141-144|10-25;160-165|10-25;219-219|10-25	acceptable	FBgn0029714	FBgn0025366	0.03
7227.FBpp0070646_7227.FBpp0081082	FBpp0070646	FBpp0081082	CG3527	CG1142	13.0	22.5	0.023						no	FBgn0029714	FBgn0037504	0.0
7227.FBpp0070646_7227.FBpp0085693	FBpp0070646	FBpp0085693	CG3527	CG7137	22.2	18.0	0.023						no	FBgn0029714	FBgn0034422	0.0
7227.FBpp0070646_7227.FBpp0077694	FBpp0070646	FBpp0077694	CG3527	dbe	65.4	4.9	0.63	12-35;53-56;61-61;76-78;113-117;138-145;158-169	27-27;31-51;75-80;90-103;107-107;117-128;132-132;171-171;178-185;189-189;193-193	67.6	86.1	12-35|31-51;12-35|75-80;12-35|90-103;12-35|107-107;12-35|117-128;12-35|132-132;12-35|171-171;12-35|178-185;12-35|189-189;12-35|193-193;53-56|31-51;61-61|31-51;76-78|31-51;113-117|27-27;113-117|31-51;113-117|90-103;138-145|31-51;138-145|90-103;158-169|90-103;158-169|117-128;158-169|178-185	highconf	FBgn0029714	FBgn0020305	0.224
7227.FBpp0070646_7227.FBpp0078973	FBpp0070646	FBpp0078973	CG3527	Rat1	21.1	19.9	0.023						no	FBgn0029714	FBgn0031868	0.0
7227.FBpp0070646_7227.FBpp0080997	FBpp0070646	FBpp0080997	CG3527	CG9253	30.9	14.4	0.023						no	FBgn0029714	FBgn0032919	0.0
7227.FBpp0070646_7227.FBpp0080319	FBpp0070646	FBpp0080319	CG3527	l(2)35Df	23.1	21.9	0.023						no	FBgn0029714	FBgn0001986	0.0
7227.FBpp0070646_7227.FBpp0079306	FBpp0070646	FBpp0079306	CG3527	CG13096	79.0	1.9	0.622	12-29;35-35;162-173;179-182;202-202;218-224	253-257;309-323;340-342;401-410;417-417;422-427;434-434;438-441;445-445;450-456;485-485;494-495;515-522;526-529	69.0	83.3	12-29|309-323;12-29|340-342;12-29|401-410;12-29|417-417;12-29|422-427;12-29|434-434;12-29|438-441;12-29|445-445;12-29|450-456;12-29|485-485;12-29|526-529;35-35|450-456;162-173|309-323;162-173|450-456;162-173|494-495;162-173|515-522;179-182|253-257;202-202|515-522;218-224|253-257;218-224|309-323;218-224|450-456;218-224|494-495;218-224|515-522	highconf	FBgn0029714	FBgn0032050	0.425
7227.FBpp0070646_7227.FBpp0073943	FBpp0070646	FBpp0073943	CG3527	CG8939	75.5	3.2	0.386	53-56;61-61;78-78;111-117;140-147;158-165	238-251;292-307	87.3	65.8	53-56|238-251;61-61|238-251;78-78|238-251;111-117|238-251;111-117|292-307;140-147|238-251;140-147|292-307;158-165|238-251;158-165|292-307	acceptable	FBgn0029714	FBgn0030720	0.42
7227.FBpp0070646_7227.FBpp0073651	FBpp0070646	FBpp0073651	CG3527	Rtc1	13.7	25.7	0.023						no	FBgn0029714	FBgn0020909	0.0
7227.FBpp0070646_7227.FBpp0112147	FBpp0070646	FBpp0112147	CG3527	Rrp6	25.3	20.5	0.023						no	FBgn0029714	FBgn0038269	0.0
7227.FBpp0070646_7227.FBpp0099583	FBpp0070646	FBpp0099583	CG3527	Nop60B	52.4	8.3	0.248	56-56;61-61;141-145;158-160	172-179;192-196	90.7	88.5	56-56|172-179;61-61|172-179;141-145|172-179;141-145|192-196;158-160|172-179;158-160|192-196	acceptable	FBgn0029714	FBgn0259937	0.104
7227.FBpp0070646_7227.FBpp0082231	FBpp0070646	FBpp0082231	CG3527	CG9799	22.3	21.3	0.023						no	FBgn0029714	FBgn0038146	0.0
7227.FBpp0070646_7227.FBpp0079780	FBpp0070646	FBpp0079780	CG3527	CG6724	37.6	13.1	0.043	219-222	195-195;214-214;253-253;271-271;293-293	66.7	79.4	219-222|195-195;219-222|214-214;219-222|253-253;219-222|271-271;219-222|293-293	no	FBgn0029714	FBgn0032298	0.0
7227.FBpp0070646_7227.FBpp0082727	FBpp0070646	FBpp0082727	CG3527	Mat89Ba	22.5	22.9	0.023						no	FBgn0029714	FBgn0261286	0.0
7227.FBpp0070646_7227.FBpp0072119	FBpp0070646	FBpp0072119	CG3527	CG3735	31.5	9.3	0.167	16-26	346-353;588-596;616-621	48.3	84.3	16-26|346-353;16-26|588-596;16-26|616-621	possible	FBgn0029714	FBgn0034933	0.144
7227.FBpp0070646_7227.FBpp0084729	FBpp0070646	FBpp0084729	CG3527	CG11837	19.4	17.4	0.023						no	FBgn0029714	FBgn0039627	0.0
7227.FBpp0070646_7227.FBpp0087461	FBpp0070646	FBpp0087461	CG3527	CG1671	39.1	12.9	0.162	56-59;75-75	20-22;38-38;317-317;336-339;360-360;604-604;624-626	65.1	90.0	56-59|20-22;56-59|38-38;56-59|317-317;56-59|336-339;56-59|604-604;56-59|624-626;75-75|336-339;75-75|360-360	no	FBgn0029714	FBgn0033454	0.0
7227.FBpp0070646_7227.FBpp0071288	FBpp0070646	FBpp0071288	CG3527	CG7246	22.9	16.7	0.023						no	FBgn0029714	FBgn0030081	0.0
7227.FBpp0070646_7227.FBpp0083905	FBpp0070646	FBpp0083905	CG3527	RpS19b	12.0	21.3	0.023						no	FBgn0029714	FBgn0039129	0.0
7227.FBpp0070646_7227.FBpp0076152	FBpp0070646	FBpp0076152	CG3527	RpS9	21.4	13.1	0.128	53-56;61-64;72-78;83-83;114-114;142-142	1-4	88.7	44.2	53-56|1-4;61-64|1-4;72-78|1-4;83-83|1-4;114-114|1-4;142-142|1-4	no	FBgn0029714	FBgn0010408	0.019
7227.FBpp0070646_7227.FBpp0090944	FBpp0070646	FBpp0090944	CG3527	CG33506	12.9	23.2	0.023						no	FBgn0029714	FBgn0053506	0.0
7227.FBpp0070646_7227.FBpp0075317	FBpp0070646	FBpp0075317	CG3527	CG12301	15.3	25.6	0.023						no	FBgn0029714	FBgn0036514	0.0
7227.FBpp0070646_7227.FBpp0085192	FBpp0070646	FBpp0085192	CG3527	CG11563	56.1	6.2	0.449	48-49;53-55;72-78;111-117;158-162;216-220	149-160;204-207	88.2	73.6	48-49|149-160;53-55|204-207;72-78|149-160;72-78|204-207;111-117|149-160;111-117|204-207;158-162|149-160;216-220|149-160	acceptable	FBgn0029714	FBgn0039868	0.2
7227.FBpp0070646_7227.FBpp0087045	FBpp0070646	FBpp0087045	CG3527	CG8545	24.4	18.8	0.023						no	FBgn0029714	FBgn0033741	0.0
7227.FBpp0070650_7227.FBpp0082540	FBpp0070650	FBpp0082540	mRpL30	mRpL9	23.1	12.2	0.133	170-180	137-146;163-169;214-214;226-232	56.2	76.0	170-180|137-146;170-180|163-169;170-180|214-214;170-180|226-232	no	FBgn0029718	FBgn0038319	0.028
7227.FBpp0070650_7227.FBpp0081860	FBpp0070650	FBpp0081860	mRpL30	mRpL40	11.3	19.5	0.023						no	FBgn0029718	FBgn0037892	0.0
7227.FBpp0070650_7227.FBpp0076238	FBpp0070650	FBpp0076238	mRpL30	mRpL12	6.9	25.6	0.023						no	FBgn0029718	FBgn0011787	0.0
7227.FBpp0070650_7227.FBpp0085121	FBpp0070650	FBpp0085121	mRpL30	mRpL32	12.7	20.4	0.023						no	FBgn0029718	FBgn0039835	0.0
7227.FBpp0070646_7227.FBpp0305742	FBpp0070646	FBpp0305742	CG3527	l(3)72Dn	16.0	24.1	0.023						no	FBgn0029714	FBgn0263605	0.0
7227.FBpp0070646_7227.FBpp0071142	FBpp0070646	FBpp0071142	CG3527	CG2260	66.3	3.2	0.367	36-38;42-42;104-109;119-123;153-154;164-173;198-198;202-202;219-223	103-109;515-524	83.4	62.5	36-38|515-524;42-42|515-524;104-109|515-524;119-123|515-524;153-154|515-524;164-173|103-109;164-173|515-524;198-198|103-109;202-202|103-109;219-223|103-109	acceptable	FBgn0029714	FBgn0030000	0.313
7227.FBpp0070646_7227.FBpp0087731	FBpp0070646	FBpp0087731	CG3527	CG30349	44.2	9.7	0.292	24-39;164-173;198-198;202-203	3-3;174-174;192-196;217-223;239-245;266-266;282-287	60.1	81.2	24-39|174-174;24-39|192-196;24-39|217-223;24-39|239-245;24-39|282-287;164-173|3-3;164-173|217-223;164-173|239-245;164-173|266-266;198-198|217-223;202-203|217-223	acceptable	FBgn0029714	FBgn0050349	0.06
7227.FBpp0070650_7227.FBpp0087491	FBpp0070650	FBpp0087491	mRpL30	mRpL42	6.8	24.6	0.023						no	FBgn0029718	FBgn0033480	0.0
7227.FBpp0070650_7227.FBpp0076458	FBpp0070650	FBpp0076458	mRpL30	mRpL36	6.0	26.1	0.023						no	FBgn0029718	FBgn0042112	0.0
7227.FBpp0070650_7227.FBpp0305426	FBpp0070650	FBpp0305426	mRpL30	mRpL21	41.0	3.4	0.187	156-163;168-176	102-102;106-106;148-153;166-170	80.7	85.4	156-163|102-102;156-163|106-106;156-163|148-153;156-163|166-170;168-176|148-153;168-176|166-170	possible	FBgn0029718	FBgn0036853	0.375
7227.FBpp0070650_7227.FBpp0075138	FBpp0070650	FBpp0075138	mRpL30	mRpS34	31.5	9.6	0.159	143-157;163-180	12-23;39-44;94-95;123-126;167-184	53.6	66.6	143-157|12-23;143-157|39-44;143-157|94-95;163-180|39-44;163-180|123-126;163-180|167-184	possible	FBgn0029718	FBgn0285951	0.078
7227.FBpp0070650_7227.FBpp0074104	FBpp0070650	FBpp0074104	mRpL30	mRpL22	8.4	24.5	0.023						no	FBgn0029718	FBgn0030786	0.0
7227.FBpp0070646_7227.FBpp0113107	FBpp0070646	FBpp0113107	CG3527	CG12050	45.7	10.7	0.226	35-38;42-42;96-96;106-109;119-123;147-147;151-154;165-167	485-494	78.5	64.6	35-38|485-494;42-42|485-494;96-96|485-494;106-109|485-494;119-123|485-494;147-147|485-494;151-154|485-494;165-167|485-494	no	FBgn0029714	FBgn0284251	0.047
7227.FBpp0070646_7227.FBpp0075034	FBpp0070646	FBpp0075034	CG3527	CG7728	20.4	24.4	0.023						no	FBgn0029714	FBgn0036686	0.0
7227.FBpp0070650_7227.FBpp0083569	FBpp0070650	FBpp0083569	mRpL30	mRpL35	25.2	9.4	0.099	143-157;162-162	158-175	62.3	69.9	143-157|158-175;162-162|158-175	possible	FBgn0029718	FBgn0038923	0.108
7227.FBpp0070650_7227.FBpp0081322	FBpp0070650	FBpp0081322	mRpL30	mRpL1	47.6	3.4	0.081	36-36;93-97	83-92	83.5	75.4	36-36|83-92;93-97|83-92	possible	FBgn0029718	FBgn0037566	0.351
7227.FBpp0070650_7227.FBpp0077141	FBpp0070650	FBpp0077141	mRpL30	mRpL27	9.1	23.6	0.023						no	FBgn0029718	FBgn0053002	0.0
7227.FBpp0070650_7227.FBpp0291479	FBpp0070650	FBpp0291479	mRpL30	mRpL37	42.6	6.6	0.214	57-57;75-93;97-101	56-66	83.1	58.5	57-57|56-66;75-93|56-66;97-101|56-66	possible	FBgn0029718	FBgn0261380	0.235
7227.FBpp0070650_7227.FBpp0304831	FBpp0070650	FBpp0304831	mRpL30	mRpL16	65.1	1.2	0.598	17-31;39-43;64-73;103-107	74-74;207-239	81.3	90.1	17-31|74-74;17-31|207-239;39-43|207-239;64-73|207-239;103-107|207-239	highconf	FBgn0029718	FBgn0023519	0.477
7227.FBpp0070650_7227.FBpp0077550	FBpp0070650	FBpp0077550	mRpL30	mRpL48	9.1	24.1	0.023						no	FBgn0029718	FBgn0031357	0.0
7227.FBpp0070650_7227.FBpp0078032	FBpp0070650	FBpp0078032	mRpL30	CG7172	7.5	27.2	0.023						no	FBgn0029718	FBgn0037102	0.0
7227.FBpp0070650_7227.FBpp0081384	FBpp0070650	FBpp0081384	mRpL30	mRpL19	32.0	10.0	0.084	118-118;128-133;138-143	114-120;149-149	75.1	72.9	118-118|114-120;128-133|114-120;128-133|149-149;138-143|114-120	possible	FBgn0029718	FBgn0037608	0.069
7227.FBpp0070649_7227.FBpp0303726	FBpp0070649	FBpp0303726	pon	Numb	30.9	4.8	0.388	132-148;168-172;206-206	69-69;96-99;143-166;170-172;183-202	41.2	87.4	132-148|69-69;132-148|96-99;132-148|143-166;132-148|170-172;132-148|183-202;168-172|96-99;168-172|143-166;168-172|183-202;206-206|183-202	acceptable	FBgn0025739	FBgn0002973	0.278
7227.FBpp0070650_7227.FBpp0086965	FBpp0070650	FBpp0086965	mRpL30	mRpL18	50.5	2.4	0.223	20-20;25-25;29-31;39-49;64-64;103-109	50-58;129-131	76.6	76.6	20-20|50-58;25-25|50-58;29-31|50-58;29-31|129-131;39-49|50-58;39-49|129-131;64-64|50-58;103-109|50-58	possible	FBgn0029718	FBgn0026741	0.444
7227.FBpp0070650_7227.FBpp0088360	FBpp0070650	FBpp0088360	mRpL30	mRpL13	7.6	26.0	0.023						no	FBgn0029718	FBgn0032720	0.0
7227.FBpp0070650_7227.FBpp0073719	FBpp0070650	FBpp0073719	mRpL30	mRpL38	36.5	9.9	0.225	141-142;146-149;156-163;168-168;174-180	97-97;101-101;105-108;167-172;250-250;308-311;335-337;351-355;359-359;405-405;410-415	59.2	75.3	141-142|97-97;141-142|101-101;146-149|105-108;156-163|167-172;156-163|308-311;168-168|250-250;174-180|335-337;174-180|351-355;174-180|359-359;174-180|405-405;174-180|410-415	possible	FBgn0029718	FBgn0030552	0.084
7227.FBpp0070650_7227.FBpp0080401	FBpp0070650	FBpp0080401	mRpL30	mRpL4	54.4	2.9	0.341	149-163;168-168;176-180	93-97;186-189;211-218;241-241;259-260	70.6	89.1	149-163|186-189;149-163|211-218;149-163|241-241;149-163|259-260;168-168|186-189;176-180|93-97	acceptable	FBgn0029718	FBgn0001995	0.4
7227.FBpp0070650_7227.FBpp0302563	FBpp0070650	FBpp0302563	mRpL30	mRpL17	9.0	22.6	0.023						no	FBgn0029718	FBgn0035122	0.0
7227.FBpp0070650_7227.FBpp0088016	FBpp0070650	FBpp0088016	mRpL30	mRpL52	66.0	1.5	0.657	56-57;79-80;85-95;110-110;114-116;120-137;143-157	34-46;51-57;62-91	85.4	82.0	56-57|62-91;79-80|62-91;85-95|62-91;110-110|34-46;114-116|62-91;120-137|34-46;120-137|51-57;120-137|62-91;143-157|51-57;143-157|62-91	highconf	FBgn0029718	FBgn0033208	0.56
7227.FBpp0070650_7227.FBpp0071771	FBpp0070650	FBpp0071771	mRpL30	bonsai	8.6	25.1	0.023						no	FBgn0029718	FBgn0026261	0.0
7227.FBpp0070650_7227.FBpp0075425	FBpp0070650	FBpp0075425	mRpL30	mRpL39	52.9	4.4	0.302	3-13	27-27;147-155;178-199	59.5	87.4	3-13|27-27;3-13|147-155;3-13|178-199	acceptable	FBgn0029718	FBgn0036462	0.294
7227.FBpp0070650_7227.FBpp0073524	FBpp0070650	FBpp0073524	mRpL30	mRpL49	11.5	18.8	0.023						no	FBgn0029718	FBgn0030433	0.0
7227.FBpp0070650_7227.FBpp0082412	FBpp0070650	FBpp0082412	mRpL30	mRpL11	39.8	8.1	0.197	160-167;171-171;175-180	26-45;188-195	63.2	79.6	160-167|188-195;171-171|188-195;175-180|26-45;175-180|188-195	possible	FBgn0029718	FBgn0038234	0.187
7227.FBpp0070650_7227.FBpp0076601	FBpp0070650	FBpp0076601	mRpL30	mRpL50	16.4	15.1	0.023	149-149	137-137	62.7	62.0	149-149|137-137	no	FBgn0029718	FBgn0028648	0.0
7227.FBpp0070650_7227.FBpp0081599	FBpp0070650	FBpp0081599	mRpL30	mRpL47	12.6	20.4	0.023						no	FBgn0029718	FBgn0014023	0.0
7227.FBpp0070650_7227.FBpp0071993	FBpp0070650	FBpp0071993	mRpL30	mRpL43	51.9	2.5	0.319	159-179	1-5;56-59;87-93;97-105;114-114	81.0	79.5	159-179|1-5;159-179|56-59;159-179|87-93;159-179|97-105;159-179|114-114	acceptable	FBgn0029718	FBgn0034893	0.497
7227.FBpp0070650_7227.FBpp0077783	FBpp0070650	FBpp0077783	mRpL30	mRpL10	44.0	3.4	0.397	163-163;167-180	74-83;87-87;104-104;108-115;119-128	80.5	87.0	163-163|74-83;167-180|74-83;167-180|87-87;167-180|104-104;167-180|108-115;167-180|119-128	acceptable	FBgn0029718	FBgn0031231	0.432
7227.FBpp0070650_7227.FBpp0072659	FBpp0070650	FBpp0072659	mRpL30	mRpL46	9.8	26.4	0.023						no	FBgn0029718	FBgn0035272	0.0
7227.FBpp0070650_7227.FBpp0078694	FBpp0070650	FBpp0078694	mRpL30	mRpL24	27.6	12.9	0.135	168-177	87-89;103-103;151-157;174-174;181-187	57.0	78.5	168-177|87-89;168-177|103-103;168-177|151-157;168-177|174-174;168-177|181-187	no	FBgn0029718	FBgn0031651	0.0
7227.FBpp0070650_7227.FBpp0086531	FBpp0070650	FBpp0086531	mRpL30	mRpL41	33.3	6.8	0.055	36-36;93-97	98-102	85.2	74.7	36-36|98-102;93-97|98-102	possible	FBgn0029718	FBgn0034001	0.23
7227.FBpp0070650_7227.FBpp0077885	FBpp0070650	FBpp0077885	mRpL30	mRpL15	21.0	16.3	0.094	157-158;162-170	135-135;179-184;203-206;262-262	55.9	86.7	157-158|262-262;162-170|135-135;162-170|179-184;162-170|203-206;162-170|262-262	no	FBgn0029718	FBgn0036990	0.0
7227.FBpp0070650_7227.FBpp0302048	FBpp0070650	FBpp0302048	mRpL30	MRpS16	7.0	25.7	0.023						no	FBgn0029718	FBgn0033907	0.0
7227.FBpp0070650_7227.FBpp0305877	FBpp0070650	FBpp0305877	mRpL30	mRpL14	20.4	14.7	0.113	176-180	44-47;53-62;110-110;128-128	54.6	85.0	176-180|44-47;176-180|53-62;176-180|110-110;176-180|128-128	no	FBgn0029718	FBgn0040389	0.0
7227.FBpp0070650_7227.FBpp0079304	FBpp0070650	FBpp0079304	mRpL30	mRpL51	27.1	5.2	0.163	148-171;175-175	112-115;136-146	68.3	75.2	148-171|112-115;148-171|136-146;175-175|112-115	possible	FBgn0029718	FBgn0032053	0.277
7227.FBpp0070650_7227.FBpp0073906	FBpp0070650	FBpp0073906	mRpL30	mRpL3	37.6	5.9	0.051	43-43;47-47	350-356	75.1	80.7	43-43|350-356;47-47|350-356	possible	FBgn0029718	FBgn0030686	0.252
7227.FBpp0070650_7227.FBpp0074887	FBpp0070650	FBpp0074887	mRpL30	mRpS26	34.9	7.8	0.033	88-88;93-93	154-154;165-165;172-172	85.9	83.4	88-88|154-154;93-93|165-165;93-93|172-172	possible	FBgn0029718	FBgn0036774	0.0
7227.FBpp0070650_7227.FBpp0078415	FBpp0070650	FBpp0078415	mRpL30	mRpL44	15.0	20.9	0.023						no	FBgn0029718	FBgn0037330	0.0
7227.FBpp0070650_7227.FBpp0083665	FBpp0070650	FBpp0083665	mRpL30	mRpL45	13.0	15.8	0.023						no	FBgn0029718	FBgn0263863	0.0
7227.FBpp0070650_7227.FBpp0083168	FBpp0070650	FBpp0083168	mRpL30	mRpL55	15.5	14.8	0.026	23-28	29-30	47.0	63.6	23-28|29-30	no	FBgn0029718	FBgn0038678	0.0
7227.FBpp0070650_7227.FBpp0079680	FBpp0070650	FBpp0079680	mRpL30	CG6094	42.2	4.6	0.335	163-180	45-54;62-67;132-148;152-152	75.9	76.6	163-180|45-54;163-180|62-67;163-180|132-148;163-180|152-152	acceptable	FBgn0029718	FBgn0032261	0.307
7227.FBpp0070650_7227.FBpp0303832	FBpp0070650	FBpp0303832	mRpL30	mRpL23	6.6	25.5	0.023						no	FBgn0029718	FBgn0035335	0.0
7227.FBpp0070650_7227.FBpp0303669	FBpp0070650	FBpp0303669	mRpL30	mRpL28	27.8	8.7	0.113	173-180	75-77;94-96;104-109	64.4	82.8	173-180|75-77;173-180|94-96;173-180|104-109	possible	FBgn0029718	FBgn0031660	0.142
7227.FBpp0070650_7227.FBpp0075941	FBpp0070650	FBpp0075941	mRpL30	mRpL2	10.4	22.1	0.023						no	FBgn0029718	FBgn0036135	0.0
7227.FBpp0070650_7227.FBpp0071462	FBpp0070650	FBpp0071462	mRpL30	mRpL54	7.3	23.9	0.023						no	FBgn0029718	FBgn0034579	0.0
7227.FBpp0070652_7227.FBpp0079182	FBpp0070652	FBpp0079182	Cbp80	SmE	30.2	19.7	0.023						no	FBgn0022942	FBgn0261790	0.0
7227.FBpp0070652_7227.FBpp0293061	FBpp0070652	FBpp0293061	Cbp80	SmB	20.5	21.2	0.023						no	FBgn0022942	FBgn0262601	0.0
7227.FBpp0070652_7227.FBpp0082973	FBpp0070652	FBpp0082973	Cbp80	Cbp20	93.8	1.0	0.709	329-334;371-384;417-429;458-467;560-566;600-613;642-642;650-653	1-5;42-61;79-79;83-100	98.2	95.4	329-334|1-5;329-334|83-100;371-384|42-61;371-384|83-100;417-429|42-61;417-429|83-100;458-467|42-61;458-467|83-100;560-566|42-61;600-613|42-61;600-613|79-79;642-642|42-61;650-653|42-61;650-653|83-100	highconf	FBgn0022942	FBgn0022943	0.715
7227.FBpp0070652_7227.FBpp0075684	FBpp0070652	FBpp0075684	Cbp80	SmD1	76.0	2.2	0.269	331-333;381-384;463-464;470-470	18-22;48-48;66-66;72-77	95.9	90.9	331-333|72-77;381-384|72-77;463-464|18-22;463-464|48-48;463-464|66-66;470-470|48-48	acceptable	FBgn0022942	FBgn0261933	0.597
7227.FBpp0070652_7227.FBpp0087863	FBpp0070652	FBpp0087863	Cbp80	Pabp2	32.7	9.5	0.309	383-398;423-432	220-224	93.9	49.2	383-398|220-224;423-432|220-224	acceptable	FBgn0022942	FBgn0005648	0.17
7227.FBpp0070652_7227.FBpp0078754	FBpp0070652	FBpp0078754	Cbp80	Hel25E	30.4	11.4	0.16	33-47;51-59	7-13	85.6	45.8	33-47|7-13;51-59|7-13	no	FBgn0022942	FBgn0014189	0.035
7227.FBpp0070652_7227.FBpp0084778	FBpp0070652	FBpp0084778	Cbp80	Slbp	36.0	10.8	0.253	33-41;45-47;51-63	38-44	91.1	55.0	33-41|38-44;45-47|38-44;51-63|38-44	acceptable	FBgn0022942	FBgn0041186	0.034
7227.FBpp0070652_7227.FBpp0083917	FBpp0070652	FBpp0083917	Cbp80	Ime4	81.9	2.7	0.096	332-333;461-462;514-514	331-334;456-456;460-460;493-493	94.9	83.1	332-333|456-456;332-333|460-460;461-462|493-493;514-514|331-334	possible	FBgn0022942	FBgn0039139	0.0
7227.FBpp0070652_7227.FBpp0076374	FBpp0070652	FBpp0076374	Cbp80	Nelf-E	81.3	1.6	0.684	223-227;293-300;380-404;419-435;463-470;508-514;554-572	164-167;233-257;263-269;274-280	93.0	69.8	223-227|233-257;293-300|164-167;293-300|233-257;380-404|233-257;419-435|233-257;419-435|263-269;463-470|263-269;508-514|274-280;554-572|274-280	highconf	FBgn0022942	FBgn0017430	0.496
7227.FBpp0070652_7227.FBpp0087775	FBpp0070652	FBpp0087775	Cbp80	CG14749	51.2	9.8	0.53	222-225;296-302;352-352;392-392;396-406;433-433;442-442;446-448	404-431;442-442;467-474;479-482;486-486	82.9	85.0	222-225|404-431;222-225|467-474;222-225|479-482;222-225|486-486;296-302|404-431;296-302|467-474;352-352|404-431;392-392|404-431;396-406|404-431;433-433|442-442;442-442|404-431;446-448|404-431	highconf	FBgn0022942	FBgn0033316	0.0
7227.FBpp0070652_7227.FBpp0072056	FBpp0070652	FBpp0072056	Cbp80	thoc5	24.0	17.3	0.023						no	FBgn0022942	FBgn0034939	0.0
7227.FBpp0070652_7227.FBpp0293269	FBpp0070652	FBpp0293269	Cbp80	SF2	48.4	8.2	0.22	331-334;381-384;428-428;464-470	136-140;158-161;175-177	90.1	84.1	331-334|136-140;331-334|158-161;381-384|136-140;428-428|136-140;464-470|175-177	possible	FBgn0022942	FBgn0283477	0.135
7227.FBpp0070652_7227.FBpp0087649	FBpp0070652	FBpp0087649	Cbp80	Phax	75.4	2.0	0.61	298-302;332-333;352-352;380-400;419-435;462-464	107-127;131-131;145-148	94.9	67.9	298-302|107-127;332-333|131-131;332-333|145-148;352-352|107-127;380-400|107-127;380-400|131-131;380-400|145-148;419-435|107-127;419-435|145-148;462-464|145-148	highconf	FBgn0022942	FBgn0033380	0.477
7227.FBpp0070652_7227.FBpp0087094	FBpp0070652	FBpp0087094	Cbp80	SmD3	35.5	13.9	0.452	331-333;371-373;377-384;418-418;422-429;459-464;561-564;602-605;642-642	8-21;27-31;47-47;57-57;69-78;82-82	84.4	69.5	331-333|8-21;371-373|8-21;371-373|69-78;371-373|82-82;377-384|8-21;418-418|69-78;422-429|8-21;422-429|27-31;422-429|69-78;459-464|8-21;459-464|27-31;459-464|47-47;459-464|57-57;459-464|69-78;561-564|8-21;561-564|27-31;561-564|69-78;602-605|69-78;642-642|69-78	acceptable	FBgn0022942	FBgn0023167	0.032
7227.FBpp0070652_7227.FBpp0085915	FBpp0070652	FBpp0085915	Cbp80	pAbp	20.1	23.5	0.023						no	FBgn0022942	FBgn0265297	0.0
7227.FBpp0070652_7227.FBpp0071497	FBpp0070652	FBpp0071497	Cbp80	mago	89.5	1.5	0.393	417-422;458-462;560-562;566-566;602-602;606-606;642-642	43-45;144-147	98.1	90.5	417-422|144-147;458-462|144-147;560-562|43-45;560-562|144-147;566-566|144-147;602-602|144-147;606-606|144-147;642-642|144-147	acceptable	FBgn0022942	FBgn0002736	0.636
7227.FBpp0070652_7227.FBpp0081324	FBpp0070652	FBpp0081324	Cbp80	eIF4AIII	33.7	17.1	0.024	563-563	367-367	67.4	88.2	563-563|367-367	no	FBgn0022942	FBgn0037573	0.0
7227.FBpp0070652_7227.FBpp0072130	FBpp0070652	FBpp0072130	Cbp80	Upf3	58.3	5.6	0.419	44-44;333-341;345-345;383-388;428-428	35-36;65-75;109-114	89.4	85.9	44-44|65-75;333-341|65-75;345-345|65-75;383-388|35-36;383-388|65-75;383-388|109-114;428-428|109-114	acceptable	FBgn0022942	FBgn0034923	0.242
7227.FBpp0070652_7227.FBpp0079219	FBpp0070652	FBpp0079219	Cbp80	CG7818	73.1	2.9	0.358	428-428;464-470;512-514;560-564	93-100;105-108;116-122	92.6	89.1	428-428|93-100;464-470|93-100;464-470|105-108;512-514|116-122;560-564|105-108;560-564|116-122	acceptable	FBgn0022942	FBgn0032016	0.453
7227.FBpp0070654_7227.FBpp0088995	FBpp0070654	FBpp0088995	rap	CG32318	17.9	17.7	0.023	36-36	64-64	27.1	81.4	36-36|64-64	no	FBgn0262699	FBgn0052318	0.0
7227.FBpp0070652_7227.FBpp0300515	FBpp0070652	FBpp0300515	Cbp80	B52	20.9	19.7	0.023						no	FBgn0022942	FBgn0004587	0.0
7227.FBpp0070652_7227.FBpp0081156	FBpp0070652	FBpp0081156	Cbp80	Ref1	30.0	13.2	0.171	33-47;51-59;63-63	7-16	86.8	51.5	33-47|7-16;51-59|7-16;63-63|7-16	no	FBgn0022942	FBgn0010774	0.036
7227.FBpp0070652_7227.FBpp0086773	FBpp0070652	FBpp0086773	Cbp80	fl(2)d	57.1	4.4	0.298	464-464;470-470;560-570;610-610;698-700	242-242;264-264;268-279;286-289;293-293	92.1	80.4	464-464|286-289;470-470|293-293;560-570|264-264;560-570|268-279;610-610|264-264;610-610|268-279;698-700|242-242	acceptable	FBgn0022942	FBgn0000662	0.369
7227.FBpp0070654_7227.FBpp0087553	FBpp0070654	FBpp0087553	rap	dap	59.7	1.7	0.465	38-38;171-174;258-258;274-276;299-300;317-320;340-343;360-363;386-386;405-405;430-432	90-90;128-142	94.0	66.9	38-38|90-90;171-174|128-142;258-258|128-142;274-276|128-142;299-300|128-142;317-320|128-142;340-343|128-142;360-363|128-142;386-386|128-142;405-405|128-142;430-432|128-142	acceptable	FBgn0262699	FBgn0010316	0.548
7227.FBpp0070654_7227.FBpp0079769	FBpp0070654	FBpp0079769	rap	aurB	27.2	13.6	0.039	21-22	85-90;95-95;125-126	36.3	80.2	21-22|85-90;21-22|95-95;21-22|125-126	no	FBgn0262699	FBgn0024227	0.0
7227.FBpp0070654_7227.FBpp0081957	FBpp0070654	FBpp0081957	rap	aurA	58.4	2.1	0.571	10-10;21-22;163-174;188-197;201-211;258-258;299-299;318-320;340-342;360-363;386-386;405-406;430-432;450-452	6-12;39-46;218-227	86.9	66.3	10-10|218-227;21-22|218-227;163-174|6-12;163-174|39-46;188-197|6-12;201-211|6-12;258-258|39-46;299-299|39-46;318-320|39-46;340-342|39-46;360-363|39-46;386-386|39-46;405-406|39-46;430-432|39-46;450-452|6-12	highconf	FBgn0262699	FBgn0000147	0.445
7227.FBpp0070654_7227.FBpp0078970	FBpp0070654	FBpp0078970	rap	Rca1	64.2	1.3	0.662	162-167;171-174;186-190;195-197;202-204;258-258;274-274;299-300;317-320;340-343;360-363;386-386;405-405;428-432;448-452	208-228;232-239	96.7	75.9	162-167|208-228;162-167|232-239;171-174|208-228;186-190|232-239;195-197|232-239;202-204|232-239;258-258|208-228;274-274|208-228;299-300|208-228;317-320|208-228;340-343|208-228;360-363|208-228;386-386|208-228;405-405|208-228;428-432|208-228;448-452|208-228;448-452|232-239	highconf	FBgn0262699	FBgn0017551	0.603
7227.FBpp0070654_7227.FBpp0083769	FBpp0070654	FBpp0083769	rap	Cdc16	63.2	2.7	0.666	32-42;171-174;234-234;258-258;274-274;298-300;318-320;338-342;360-368;382-386;405-406;429-430	294-302;366-374;396-406;430-430;434-434;438-438;443-446;450-450;454-454;461-488;494-512;517-517;527-533;561-561;572-575	74.3	83.4	32-42|366-374;32-42|396-406;32-42|430-430;32-42|434-434;32-42|438-438;32-42|461-488;32-42|494-512;32-42|517-517;32-42|527-533;32-42|561-561;32-42|572-575;171-174|461-488;234-234|443-446;258-258|443-446;258-258|461-488;274-274|443-446;274-274|461-488;298-300|461-488;298-300|494-512;318-320|461-488;318-320|494-512;338-342|294-302;338-342|461-488;338-342|494-512;360-368|294-302;360-368|461-488;360-3…	highconf	FBgn0262699	FBgn0025781	0.366
7227.FBpp0070652_7227.FBpp0073267	FBpp0070652	FBpp0073267	Cbp80	sbr	23.9	19.4	0.023						no	FBgn0022942	FBgn0003321	0.0
7227.FBpp0070654_7227.FBpp0075690	FBpp0070654	FBpp0075690	rap	vih	55.3	2.2	0.31	171-174;258-258;274-274;299-300;318-320;341-342;360-365;386-386;405-406;430-430	1-10	91.2	60.0	171-174|1-10;258-258|1-10;274-274|1-10;299-300|1-10;318-320|1-10;341-342|1-10;360-365|1-10;386-386|1-10;405-406|1-10;430-430|1-10	acceptable	FBgn0262699	FBgn0264848	0.526
7227.FBpp0070654_7227.FBpp0086107	FBpp0070654	FBpp0086107	rap	APC10	25.6	13.8	0.194	170-174;258-258;342-342;361-363;386-386;405-405;430-432	93-97;154-160	85.0	71.4	170-174|93-97;170-174|154-160;258-258|93-97;342-342|93-97;361-363|93-97;361-363|154-160;386-386|93-97;405-405|93-97;430-432|93-97	no	FBgn0262699	FBgn0034231	0.0
7227.FBpp0070654_7227.FBpp0305561	FBpp0070654	FBpp0305561	rap	Cdc27	58.0	2.6	0.669	171-174;258-258;274-276;300-300;318-320;340-342;360-363;386-386;405-405;429-432;462-478	435-443;588-593;618-625;652-659;668-668;680-691;713-725;736-736;746-759;780-786;807-807;811-817;843-846	78.6	85.5	171-174|435-443;258-258|435-443;274-276|435-443;300-300|435-443;318-320|435-443;340-342|435-443;360-363|435-443;386-386|435-443;405-405|435-443;429-432|435-443;462-478|588-593;462-478|618-625;462-478|652-659;462-478|668-668;462-478|680-691;462-478|713-725;462-478|736-736;462-478|746-759;462-478|780-786;462-478|807-807;462-478|811-817;462-478|843-846	highconf	FBgn0262699	FBgn0012058	0.502
7227.FBpp0070654_7227.FBpp0080894	FBpp0070654	FBpp0080894	rap	Cdc23	69.6	1.8	0.672	29-55;113-124	261-268;292-298;325-334;341-341;352-368;375-375;386-402;409-409;419-432;452-455;488-492;525-525	69.8	90.3	29-55|261-268;29-55|292-298;29-55|325-334;29-55|341-341;29-55|352-368;29-55|386-402;29-55|409-409;29-55|419-432;29-55|452-455;29-55|488-492;29-55|525-525;113-124|292-298;113-124|325-334;113-124|352-368;113-124|375-375;113-124|386-402;113-124|452-455;113-124|488-492	highconf	FBgn0262699	FBgn0032863	0.494
7227.FBpp0070654_7227.FBpp0074608	FBpp0070654	FBpp0074608	rap	polo	57.7	3.0	0.395	21-22;33-39;159-168;186-190;195-197;202-204;449-452	309-316;320-320;392-400;466-466;470-474;497-502;514-520	72.3	70.3	21-22|392-400;21-22|497-502;21-22|514-520;33-39|392-400;33-39|466-466;33-39|470-474;33-39|497-502;33-39|514-520;159-168|309-316;159-168|320-320;186-190|309-316;195-197|309-316;202-204|309-316;449-452|309-316	acceptable	FBgn0262699	FBgn0003124	0.324
7227.FBpp0070654_7227.FBpp0076831	FBpp0070654	FBpp0076831	rap	Sse	35.6	13.3	0.109	168-174;258-258;274-274;318-318;386-386;404-404;430-430	19-22;58-58;162-163;481-481;507-509	81.4	58.3	168-174|19-22;168-174|58-58;168-174|162-163;168-174|481-481;168-174|507-509;258-258|507-509;274-274|507-509;318-318|162-163;386-386|19-22;404-404|19-22;430-430|19-22	no	FBgn0262699	FBgn0035627	0.0
7227.FBpp0070654_7227.FBpp0081580	FBpp0070654	FBpp0081580	rap	Scm	38.8	13.4	0.046	163-165;195-195;204-204	75-80	84.0	66.9	163-165|75-80;195-195|75-80;204-204|75-80	no	FBgn0262699	FBgn0003334	0.0
7227.FBpp0070654_7227.FBpp0079641	FBpp0070654	FBpp0079641	rap	Cdk1	15.3	22.5	0.023						no	FBgn0262699	FBgn0004106	0.0
7227.FBpp0070654_7227.FBpp0305611	FBpp0070654	FBpp0305611	rap	lmgA	64.1	4.2	0.506	171-174;274-276;298-300;318-320;340-343;360-363;386-386;404-408;428-430	18-22;29-33;38-48;54-54	91.1	71.1	171-174|18-22;171-174|29-33;171-174|38-48;274-276|18-22;298-300|18-22;318-320|18-22;318-320|29-33;318-320|38-48;340-343|29-33;340-343|38-48;360-363|29-33;360-363|38-48;360-363|54-54;386-386|29-33;386-386|38-48;404-408|29-33;404-408|38-48;428-430|29-33;428-430|38-48	highconf	FBgn0262699	FBgn0250903	0.339
7227.FBpp0070654_7227.FBpp0070907	FBpp0070654	FBpp0070907	rap	APC7	53.8	4.8	0.59	151-163;171-174;202-202;234-234;256-258;274-274;299-300;318-320;340-342;362-362;398-398;405-408;414-414;421-424;428-430;448-450;456-456	43-47;76-91;130-130;598-611	86.3	67.9	151-163|598-611;171-174|43-47;171-174|76-91;202-202|598-611;234-234|43-47;256-258|43-47;274-274|43-47;299-300|43-47;318-320|43-47;340-342|43-47;362-362|76-91;398-398|598-611;405-408|76-91;405-408|130-130;414-414|598-611;421-424|598-611;428-430|76-91;448-450|76-91;456-456|598-611	highconf	FBgn0262699	FBgn0029879	0.25
7227.FBpp0070654_7227.FBpp0080391	FBpp0070654	FBpp0080391	rap	fzy	59.6	2.5	0.354	171-174;258-258;274-274;299-300;318-320;341-342;360-363;386-386;405-405;429-432	111-120	93.9	62.5	171-174|111-120;258-258|111-120;274-274|111-120;299-300|111-120;318-320|111-120;341-342|111-120;360-363|111-120;386-386|111-120;405-405|111-120;429-432|111-120	acceptable	FBgn0262699	FBgn0001086	0.472
7227.FBpp0070654_7227.FBpp0076371	FBpp0070654	FBpp0076371	rap	Cdc6	56.7	2.7	0.279	171-174;204-204;258-258;274-274;298-299;318-320;340-342;360-365;386-386;405-406;430-432	62-74;162-162	86.5	51.6	171-174|62-74;204-204|162-162;258-258|62-74;274-274|62-74;298-299|62-74;318-320|62-74;340-342|62-74;360-365|62-74;386-386|62-74;405-406|62-74;430-432|62-74	acceptable	FBgn0262699	FBgn0035918	0.437
7227.FBpp0070654_7227.FBpp0073018	FBpp0070654	FBpp0073018	rap	ida	27.1	17.0	0.023	87-87	663-663	45.4	90.4	87-87|663-663	no	FBgn0262699	FBgn0041147	0.0
7227.FBpp0070654_7227.FBpp0099891	FBpp0070654	FBpp0099891	rap	CG8188	67.9	1.1	0.592	170-174;256-258;274-276;298-300;318-320;341-342;360-363;386-386;405-406;430-432	3-16;42-42;71-72	96.1	85.8	170-174|3-16;170-174|71-72;256-258|3-16;274-276|3-16;298-300|3-16;298-300|42-42;318-320|3-16;341-342|3-16;360-363|3-16;386-386|3-16;405-406|3-16;405-406|71-72;430-432|3-16;430-432|71-72	highconf	FBgn0262699	FBgn0030863	0.616
7227.FBpp0070654_7227.FBpp0305184	FBpp0070654	FBpp0305184	rap	CG31687	41.1	10.2	0.41	31-40;174-174;274-274;299-300;318-318	29-35;54-57;83-88;109-121;160-160;164-168;189-195;317-320;348-348	58.1	84.4	31-40|29-35;31-40|83-88;31-40|109-121;31-40|160-160;31-40|164-168;31-40|189-195;31-40|317-320;31-40|348-348;174-174|54-57;274-274|54-57;299-300|54-57;318-318|54-57	acceptable	FBgn0262699	FBgn0051687	0.085
7227.FBpp0070654_7227.FBpp0071222	FBpp0070654	FBpp0071222	rap	APC4	19.9	20.6	0.023						no	FBgn0262699	FBgn0052707	0.0
7227.FBpp0070665_7227.FBpp0070969	FBpp0070665	FBpp0070969	CG12684	CG4593	24.5	12.5	0.37	61-71;163-171;208-213	4-6;15-17;22-26;33-35;43-46;52-55;79-80;99-108;139-139;147-154;158-158	53.8	84.2	61-71|4-6;61-71|15-17;61-71|33-35;61-71|52-55;61-71|139-139;61-71|147-154;61-71|158-158;163-171|22-26;163-171|43-46;163-171|79-80;163-171|99-108;208-213|43-46;208-213|79-80;208-213|99-108	acceptable	FBgn0029717	FBgn0029929	0.058
7227.FBpp0070654_7227.FBpp0071822	FBpp0070654	FBpp0071822	rap	CycB	60.4	2.0	0.66	11-23;159-174;186-190;195-197;202-204;258-258;274-274;298-299;318-321;339-343;360-363;386-386;405-405;430-432;450-452	7-16;36-45;289-303;330-334;360-366	85.5	76.5	11-23|289-303;11-23|330-334;11-23|360-366;159-174|7-16;159-174|36-45;186-190|36-45;195-197|36-45;202-204|36-45;258-258|7-16;274-274|7-16;298-299|7-16;318-321|7-16;339-343|7-16;360-363|7-16;386-386|7-16;405-405|7-16;430-432|7-16;450-452|36-45	highconf	FBgn0262699	FBgn0000405	0.461
7227.FBpp0070665_7227.FBpp0077750	FBpp0070665	FBpp0077750	CG12684	CG13690	17.8	10.9	0.038	12-15;23-31;153-159	241-244;271-274;278-278;336-336;341-347	38.9	48.5	12-15|271-274;23-31|241-244;23-31|271-274;23-31|278-278;153-159|336-336;153-159|341-347	no	FBgn0029717	FBgn0031252	0.055
7227.FBpp0070672_7227.FBpp0085122	FBpp0070672	FBpp0085122	ctp	spn-F	84.9	1.2	0.572	5-18;22-22;26-26;59-89	258-277;294-296	92.9	69.8	5-18|258-277;5-18|294-296;22-22|294-296;26-26|294-296;59-89|258-277	highconf	FBgn0011760	FBgn0086362	0.602
7227.FBpp0070654_7227.FBpp0084103	FBpp0070654	FBpp0084103	rap	CycB3	59.2	2.2	0.661	159-172;186-190;195-197;202-206;224-224;264-270;280-282;289-292;306-311;327-330;350-354;371-374;394-394;429-429;448-453;462-462;469-471	66-86;226-227;295-304;345-355;396-397;402-402;442-442;446-446;542-547	85.5	72.6	159-172|66-86;186-190|66-86;195-197|66-86;195-197|226-227;202-206|66-86;202-206|226-227;224-224|396-397;264-270|295-304;264-270|396-397;280-282|295-304;289-292|295-304;306-311|295-304;306-311|345-355;306-311|396-397;306-311|442-442;327-330|295-304;327-330|442-442;327-330|446-446;350-354|345-355;350-354|396-397;371-374|345-355;371-374|542-547;394-394|396-397;429-429|66-86;448-453|66-86;462-462|402…	highconf	FBgn0262699	FBgn0015625	0.432
[truncated: 25,980 more rows]
