# Supplementary material for: A predicted structural interactome reveals binding interference from intrinsically disordered regions
Source: PLoS Comput Biol. 2026 Jan 22;22(1):e1013899. doi: 10.1371/journal.pcbi.1013899 (PMC12854418; doi:10.1371/journal.pcbi.1013899)
Supplement: S5 Appendix — This dataset contains 192,586 mmcif entries. (TXT) [file pcbi.1013899.s015.txt]

100d.cif
101d.cif
101m.cif
102d.cif
102l.cif
102m.cif
103d.cif
103l.cif
103m.cif
104d.cif
104l.cif
104m.cif
105d.cif
105m.cif
106d.cif
106m.cif
107d.cif
107l.cif
107m.cif
108d.cif
108l.cif
108m.cif
109d.cif
109l.cif
109m.cif
10gs.cif
10mh.cif
110d.cif
110l.cif
110m.cif
111d.cif
111l.cif
111m.cif
112d.cif
112l.cif
112m.cif
113d.cif
113l.cif
114d.cif
114l.cif
115d.cif
115l.cif
116d.cif
117d.cif
117e.cif
118d.cif
118l.cif
119d.cif
119l.cif
11as.cif
11ba.cif
11bg.cif
11gs.cif
120l.cif
121d.cif
121p.cif
122d.cif
122l.cif
123d.cif
123l.cif
124d.cif
125l.cif
126d.cif
126l.cif
127d.cif
127l.cif
128d.cif
128l.cif
129d.cif
129l.cif
12as.cif
12ca.cif
12e8.cif
12gs.cif
130d.cif
130l.cif
131d.cif
131l.cif
132d.cif
132l.cif
133d.cif
133l.cif
134d.cif
134l.cif
135d.cif
135l.cif
136d.cif
137d.cif
137l.cif
138d.cif
138l.cif
139d.cif
139l.cif
13gs.cif
13pk.cif
140d.cif
140l.cif
141d.cif
141l.cif
142d.cif
142l.cif
143d.cif
143l.cif
144d.cif
144l.cif
145d.cif
145l.cif
146d.cif
146l.cif
147l.cif
148d.cif
148l.cif
149d.cif
149l.cif
14gs.cif
150d.cif
150l.cif
151d.cif
151l.cif
152d.cif
152l.cif
153d.cif
153l.cif
154d.cif
154l.cif
155c.cif
155l.cif
156d.cif
156l.cif
157d.cif
157l.cif
158d.cif
158l.cif
159d.cif
159l.cif
15c8.cif
160d.cif
160l.cif
161d.cif
161l.cif
162l.cif
163l.cif
164l.cif
165d.cif
165l.cif
166d.cif
166l.cif
167d.cif
167l.cif
168d.cif
168l.cif
169d.cif
169l.cif
16gs.cif
16pk.cif
16vp.cif
170d.cif
170l.cif
171d.cif
171l.cif
172d.cif
172l.cif
173d.cif
173l.cif
174l.cif
175d.cif
175l.cif
176d.cif
176l.cif
177d.cif
177l.cif
178d.cif
178l.cif
179d.cif
17gs.cif
17ra.cif
180d.cif
180l.cif
181d.cif
181l.cif
182d.cif
182l.cif
183d.cif
183l.cif
184d.cif
184l.cif
185d.cif
185l.cif
186d.cif
186l.cif
187d.cif
187l.cif
188d.cif
188l.cif
189d.cif
189l.cif
18gs.cif
190d.cif
190l.cif
1914.cif
191d.cif
191l.cif
192d.cif
192l.cif
193d.cif
193l.cif
194d.cif
194l.cif
195d.cif
195l.cif
196d.cif
196l.cif
197d.cif
197l.cif
198d.cif
198l.cif
199d.cif
199l.cif
19gs.cif
19hc.cif
1a00.cif
1a01.cif
1a02.cif
1a03.cif
1a04.cif
1a05.cif
1a06.cif
1a07.cif
1a08.cif
1a09.cif
1a0a.cif
1a0b.cif
1a0c.cif
1a0d.cif
1a0e.cif
1a0f.cif
1a0g.cif
1a0h.cif
1a0i.cif
1a0j.cif
1a0k.cif
1a0l.cif
1a0m.cif
1a0n.cif
1a0o.cif
1a0p.cif
1a0q.cif
1a0r.cif
1a0s.cif
1a0t.cif
1a0u.cif
1a0z.cif
1a11.cif
1a12.cif
1a13.cif
1a14.cif
1a15.cif
1a16.cif
1a17.cif
1a18.cif
1a19.cif
1a1a.cif
1a1b.cif
1a1c.cif
1a1d.cif
1a1e.cif
1a1f.cif
1a1g.cif
1a1h.cif
1a1i.cif
1a1j.cif
1a1k.cif
1a1l.cif
1a1m.cif
1a1n.cif
1a1o.cif
1a1p.cif
1a1q.cif
1a1r.cif
1a1s.cif
1a1t.cif
1a1u.cif
1a1v.cif
1a1w.cif
1a1x.cif
1a1z.cif
1a21.cif
1a22.cif
1a23.cif
1a24.cif
1a25.cif
1a26.cif
1a27.cif
1a28.cif
1a29.cif
1a2a.cif
1a2b.cif
1a2c.cif
1a2d.cif
1a2e.cif
1a2f.cif
1a2g.cif
1a2i.cif
1a2j.cif
1a2k.cif
1a2l.cif
1a2m.cif
1a2n.cif
1a2o.cif
1a2p.cif
1a2q.cif
1a2s.cif
1a2t.cif
1a2u.cif
1a2v.cif
1a2w.cif
1a2x.cif
1a2y.cif
1a2z.cif
1a30.cif
1a31.cif
1a32.cif
1a33.cif
1a34.cif
1a35.cif
1a36.cif
1a37.cif
1a38.cif
1a39.cif
1a3a.cif
1a3b.cif
1a3c.cif
1a3d.cif
1a3e.cif
1a3f.cif
1a3g.cif
1a3h.cif
1a3i.cif
1a3j.cif
1a3k.cif
1a3l.cif
1a3m.cif
1a3n.cif
1a3o.cif
1a3p.cif
1a3q.cif
1a3r.cif
1a3s.cif
1a3t.cif
1a3u.cif
1a3v.cif
1a3w.cif
1a3x.cif
1a3y.cif
1a3z.cif
1a40.cif
1a41.cif
1a42.cif
1a43.cif
1a44.cif
1a45.cif
1a46.cif
1a47.cif
1a48.cif
1a49.cif
1a4a.cif
1a4b.cif
1a4c.cif
1a4d.cif
1a4e.cif
1a4f.cif
1a4g.cif
1a4h.cif
1a4i.cif
1a4j.cif
1a4k.cif
1a4l.cif
1a4m.cif
1a4o.cif
1a4p.cif
1a4q.cif
1a4r.cif
1a4s.cif
1a4t.cif
1a4u.cif
1a4v.cif
1a4w.cif
1a4x.cif
1a4y.cif
1a4z.cif
1a50.cif
1a51.cif
1a52.cif
1a53.cif
1a54.cif
1a55.cif
1a56.cif
1a57.cif
1a58.cif
1a59.cif
1a5a.cif
1a5b.cif
1a5c.cif
1a5d.cif
1a5e.cif
1a5f.cif
1a5g.cif
1a5h.cif
1a5i.cif
1a5j.cif
1a5k.cif
1a5l.cif
1a5m.cif
1a5n.cif
1a5o.cif
1a5p.cif
1a5q.cif
1a5r.cif
1a5s.cif
1a5t.cif
1a5u.cif
1a5v.cif
1a5w.cif
1a5x.cif
1a5y.cif
1a5z.cif
1a60.cif
1a61.cif
1a62.cif
1a63.cif
1a64.cif
1a65.cif
1a66.cif
1a67.cif
1a68.cif
1a69.cif
1a6a.cif
1a6b.cif
1a6c.cif
1a6d.cif
1a6e.cif
1a6f.cif
1a6g.cif
1a6h.cif
1a6i.cif
1a6j.cif
1a6k.cif
1a6l.cif
1a6m.cif
1a6n.cif
1a6p.cif
1a6q.cif
1a6r.cif
1a6s.cif
1a6t.cif
1a6u.cif
1a6v.cif
1a6w.cif
1a6x.cif
1a6y.cif
1a6z.cif
1a70.cif
1a71.cif
1a72.cif
1a73.cif
1a74.cif
1a75.cif
1a76.cif
1a77.cif
1a78.cif
1a79.cif
1a7a.cif
1a7b.cif
1a7c.cif
1a7d.cif
1a7e.cif
1a7f.cif
1a7g.cif
1a7h.cif
1a7i.cif
1a7j.cif
1a7k.cif
1a7l.cif
1a7m.cif
1a7n.cif
1a7o.cif
1a7p.cif
1a7q.cif
1a7r.cif
1a7s.cif
1a7t.cif
1a7u.cif
1a7v.cif
1a7w.cif
1a7x.cif
1a7y.cif
1a7z.cif
1a80.cif
1a81.cif
1a82.cif
1a83.cif
1a84.cif
1a85.cif
1a86.cif
1a87.cif
1a88.cif
1a8a.cif
1a8b.cif
1a8c.cif
1a8d.cif
1a8e.cif
1a8f.cif
1a8g.cif
1a8h.cif
1a8i.cif
1a8j.cif
1a8k.cif
1a8l.cif
1a8m.cif
1a8n.cif
1a8o.cif
1a8p.cif
1a8q.cif
1a8r.cif
1a8s.cif
1a8t.cif
1a8u.cif
1a8v.cif
1a8w.cif
1a8y.cif
1a8z.cif
1a90.cif
1a91.cif
1a92.cif
1a93.cif
1a94.cif
1a95.cif
1a96.cif
1a97.cif
1a98.cif
1a99.cif
1a9b.cif
1a9c.cif
1a9e.cif
1a9g.cif
1a9h.cif
1a9i.cif
1a9j.cif
1a9l.cif
1a9m.cif
1a9n.cif
1a9o.cif
1a9p.cif
1a9q.cif
1a9r.cif
1a9s.cif
1a9t.cif
1a9u.cif
1a9v.cif
1a9w.cif
1a9x.cif
1a9y.cif
1a9z.cif
1aa0.cif
1aa1.cif
1aa2.cif
1aa3.cif
1aa4.cif
1aa5.cif
1aa6.cif
1aa7.cif
1aa9.cif
1aab.cif
1aac.cif
1aaf.cif
1aaj.cif
1aal.cif
1aam.cif
1aan.cif
1aap.cif
1aaq.cif
1aar.cif
1aat.cif
1aaw.cif
1aax.cif
1aay.cif
1aaz.cif
1ab0.cif
1ab1.cif
1ab2.cif
1ab3.cif
1ab4.cif
1ab5.cif
1ab6.cif
1ab7.cif
1ab8.cif
1ab9.cif
1aba.cif
1abb.cif
1abe.cif
1abf.cif
1abi.cif
1abj.cif
1abn.cif
1abo.cif
1abq.cif
1abr.cif
1abs.cif
1abt.cif
1abv.cif
1abw.cif
1aby.cif
1abz.cif
1ac0.cif
1ac1.cif
1ac3.cif
1ac4.cif
1ac5.cif
1ac6.cif
1ac7.cif
1ac8.cif
1ac9.cif
1aca.cif
1acb.cif
1acc.cif
1acd.cif
1acf.cif
1aci.cif
1acj.cif
1acl.cif
1acm.cif
1aco.cif
1acp.cif
1acv.cif
1acw.cif
1acx.cif
1acy.cif
1acz.cif
1ad0.cif
1ad1.cif
1ad2.cif
1ad3.cif
1ad4.cif
1ad5.cif
1ad6.cif
1ad7.cif
1ad8.cif
1ad9.cif
1adb.cif
1adc.cif
1add.cif
1ade.cif
1adf.cif
1adg.cif
1adi.cif
1adj.cif
1adl.cif
1adn.cif
1ado.cif
1adq.cif
1adr.cif
1ads.cif
1adu.cif
1adv.cif
1adw.cif
1adx.cif
1ady.cif
1adz.cif
1ae1.cif
1ae2.cif
1ae3.cif
1ae4.cif
1ae5.cif
1ae6.cif
1ae7.cif
1ae8.cif
1ae9.cif
1aeb.cif
1aec.cif
1aed.cif
1aee.cif
1aef.cif
1aeg.cif
1aeh.cif
1aei.cif
1aej.cif
1aek.cif
1ael.cif
1aem.cif
1aen.cif
1aeo.cif
1aep.cif
1aeq.cif
1aer.cif
1aes.cif
1aet.cif
1aeu.cif
1aev.cif
1aew.cif
1aex.cif
1aey.cif
1af0.cif
1af1.cif
1af2.cif
1af3.cif
1af4.cif
1af5.cif
1af6.cif
1af7.cif
1af8.cif
1af9.cif
1afa.cif
1afb.cif
1afc.cif
1afd.cif
1afe.cif
1aff.cif
1afh.cif
1afi.cif
1afj.cif
1afk.cif
1afl.cif
1afo.cif
1afp.cif
1afq.cif
1afr.cif
1afs.cif
1aft.cif
1afu.cif
1afv.cif
1afw.cif
1afx.cif
1afz.cif
1ag0.cif
1ag1.cif
1ag2.cif
1ag3.cif
1ag4.cif
1ag5.cif
1ag6.cif
1ag7.cif
1ag8.cif
1ag9.cif
1aga.cif
1agb.cif
1agc.cif
1agd.cif
1age.cif
1agf.cif
1agg.cif
1agh.cif
1agi.cif
1agj.cif
1agk.cif
1agl.cif
1agm.cif
1agn.cif
1ago.cif
1agp.cif
1agq.cif
1agr.cif
1ags.cif
1agt.cif
1agu.cif
1agw.cif
1agx.cif
1agy.cif
1agz.cif
1ah0.cif
1ah1.cif
1ah2.cif
1ah3.cif
1ah4.cif
1ah5.cif
1ah6.cif
1ah7.cif
1ah8.cif
1ah9.cif
1aha.cif
1ahb.cif
1ahc.cif
1ahd.cif
1ahe.cif
1ahf.cif
1ahg.cif
1ahh.cif
1ahi.cif
1ahj.cif
1ahk.cif
1ahl.cif
1ahm.cif
1ahn.cif
1aho.cif
1ahp.cif
1ahq.cif
1ahr.cif
1ahs.cif
1aht.cif
1ahu.cif
1ahv.cif
1ahw.cif
1ahx.cif
1ahy.cif
1ahz.cif
1ai0.cif
1ai1.cif
1ai2.cif
1ai3.cif
1ai4.cif
1ai5.cif
1ai6.cif
1ai7.cif
1ai8.cif
1ai9.cif
1aia.cif
1aib.cif
1aic.cif
1aid.cif
1aie.cif
1aif.cif
1aig.cif
1aih.cif
1aii.cif
1aij.cif
1aik.cif
1ail.cif
1aim.cif
1ain.cif
1aio.cif
1aip.cif
1aiq.cif
1air.cif
1ais.cif
1aiu.cif
1aiv.cif
1aiw.cif
1aix.cif
1aiy.cif
1aiz.cif
1aj0.cif
1aj1.cif
1aj2.cif
1aj3.cif
1aj4.cif
1aj5.cif
1aj6.cif
1aj7.cif
1aj8.cif
1aj9.cif
1aja.cif
1ajb.cif
1ajc.cif
1ajd.cif
1aje.cif
1ajf.cif
1ajg.cif
1ajh.cif
1ajj.cif
1ajk.cif
1ajl.cif
1ajm.cif
1ajn.cif
1ajo.cif
1ajp.cif
1ajq.cif
1ajr.cif
1ajs.cif
1ajt.cif
1aju.cif
1ajv.cif
1ajw.cif
1ajx.cif
1ajy.cif
1ajz.cif
1ak0.cif
1ak1.cif
1ak2.cif
1ak4.cif
1ak5.cif
1ak6.cif
1ak7.cif
1ak8.cif
1ak9.cif
1aka.cif
1akb.cif
1akc.cif
1akd.cif
1ake.cif
1akg.cif
1akh.cif
1aki.cif
1akj.cif
1akk.cif
1akl.cif
1akm.cif
1akn.cif
1ako.cif
1akp.cif
1akq.cif
1akr.cif
1aks.cif
1akt.cif
1aku.cif
1akv.cif
1akw.cif
1akx.cif
1aky.cif
1akz.cif
1al0.cif
1al1.cif
1al2.cif
1al3.cif
1al4.cif
1al5.cif
1al6.cif
1al7.cif
1al8.cif
1al9.cif
1ala.cif
1alb.cif
1alc.cif
1ald.cif
1ale.cif
1alf.cif
1alg.cif
1alh.cif
1ali.cif
1alj.cif
1alk.cif
1all.cif
1aln.cif
1alq.cif
1alu.cif
1alv.cif
1alw.cif
1alx.cif
1aly.cif
1alz.cif
1am0.cif
1am1.cif
1am2.cif
1am4.cif
1am5.cif
1am6.cif
1am7.cif
1am9.cif
1ama.cif
1amb.cif
1amc.cif
1amd.cif
1ame.cif
1amf.cif
1amh.cif
1ami.cif
1amj.cif
1amk.cif
1aml.cif
1amm.cif
1amn.cif
1amo.cif
1amp.cif
1amq.cif
1amr.cif
1ams.cif
1amt.cif
1amu.cif
1amw.cif
1amx.cif
1amy.cif
1amz.cif
1an0.cif
1an1.cif
1an2.cif
1an4.cif
1an5.cif
1an7.cif
1an8.cif
1an9.cif
1ana.cif
1anb.cif
1anc.cif
1and.cif
1ane.cif
1anf.cif
1ang.cif
1ani.cif
1anj.cif
1ank.cif
1ann.cif
1anp.cif
1anr.cif
1ans.cif
1ant.cif
1anu.cif
1anv.cif
1anw.cif
1anx.cif
1ao0.cif
1ao1.cif
1ao2.cif
1ao3.cif
1ao4.cif
1ao5.cif
1ao6.cif
1ao7.cif
1ao8.cif
1ao9.cif
1aoa.cif
1aob.cif
1aoc.cif
1aod.cif
1aoe.cif
1aof.cif
1aog.cif
1aoh.cif
1aoi.cif
1aoj.cif
1aok.cif
1aol.cif
1aom.cif
1aon.cif
1aoo.cif
1aop.cif
1aoq.cif
1aor.cif
1aos.cif
1aot.cif
1aou.cif
1aov.cif
1aow.cif
1aox.cif
1aoy.cif
1aoz.cif
1ap0.cif
1ap1.cif
1ap2.cif
1ap4.cif
1ap5.cif
1ap6.cif
1ap7.cif
1ap8.cif
1ap9.cif
1apa.cif
1apb.cif
1apc.cif
1apf.cif
1aph.cif
1apj.cif
1apl.cif
1apm.cif
1apn.cif
1apo.cif
1apq.cif
1aps.cif
1apt.cif
1apu.cif
1apv.cif
1apw.cif
1apx.cif
1apy.cif
1apz.cif
1aq0.cif
1aq1.cif
1aq2.cif
1aq3.cif
1aq4.cif
1aq5.cif
1aq6.cif
1aq7.cif
1aq8.cif
1aqa.cif
1aqb.cif
1aqc.cif
1aqd.cif
1aqe.cif
1aqf.cif
1aqg.cif
1aqh.cif
1aqi.cif
1aqj.cif
1aqk.cif
1aql.cif
1aqm.cif
1aqn.cif
1aqo.cif
1aqp.cif
1aqq.cif
1aqr.cif
1aqs.cif
1aqt.cif
1aqu.cif
1aqv.cif
1aqw.cif
1aqx.cif
1aqy.cif
1aqz.cif
1ar0.cif
1ar1.cif
1ar2.cif
1ar4.cif
1ar5.cif
1ar6.cif
1ar7.cif
1ar8.cif
1ar9.cif
1arb.cif
1arc.cif
1ard.cif
1are.cif
1arf.cif
1arg.cif
1arh.cif
1ari.cif
1arj.cif
1ark.cif
1arl.cif
1arm.cif
1aro.cif
1arp.cif
1arq.cif
1arr.cif
1ars.cif
1art.cif
1aru.cif
1arv.cif
1arw.cif
1arx.cif
1ary.cif
1arz.cif
1as0.cif
1as2.cif
1as3.cif
1as4.cif
1as5.cif
1as6.cif
1as7.cif
1as8.cif
1asa.cif
1asb.cif
1asc.cif
1asd.cif
1ase.cif
1asf.cif
1asg.cif
1ash.cif
1asj.cif
1ask.cif
1asl.cif
1asm.cif
1asn.cif
1aso.cif
1asp.cif
1asq.cif
1ass.cif
1ast.cif
1asu.cif
1asv.cif
1asw.cif
1asx.cif
1asy.cif
1asz.cif
1at0.cif
1at1.cif
1at3.cif
1at4.cif
1at5.cif
1at6.cif
1at9.cif
1ata.cif
1atb.cif
1atd.cif
1ate.cif
1atg.cif
1ath.cif
1ati.cif
1atj.cif
1atk.cif
1atl.cif
1atn.cif
1ato.cif
1atp.cif
1atr.cif
1ats.cif
1att.cif
1atu.cif
1atv.cif
1atw.cif
1atx.cif
1aty.cif
1atz.cif
1au0.cif
1au1.cif
1au2.cif
1au3.cif
1au4.cif
1au5.cif
1au6.cif
1au7.cif
1au8.cif
1au9.cif
1aua.cif
1auc.cif
1aud.cif
1aue.cif
1aug.cif
1aui.cif
1auj.cif
1auk.cif
1aul.cif
1aum.cif
1aun.cif
1auo.cif
1aup.cif
1auq.cif
1aur.cif
1aus.cif
1aut.cif
1auu.cif
1auv.cif
1auw.cif
1aux.cif
1auy.cif
1auz.cif
1av1.cif
1av2.cif
1av3.cif
1av4.cif
1av5.cif
1av6.cif
1av7.cif
1av8.cif
1ava.cif
1avb.cif
1avc.cif
1avd.cif
1ave.cif
1avf.cif
1avg.cif
1avh.cif
1avk.cif
1avl.cif
1avm.cif
1avn.cif
1avo.cif
1avp.cif
1avq.cif
1avr.cif
1avs.cif
1avt.cif
1avu.cif
1avv.cif
1avw.cif
1avx.cif
1avy.cif
1avz.cif
1aw0.cif
1aw1.cif
1aw2.cif
1aw3.cif
1aw4.cif
1aw5.cif
1aw6.cif
1aw7.cif
1aw8.cif
1aw9.cif
1awb.cif
1awc.cif
1awd.cif
1awe.cif
1awf.cif
1awh.cif
1awi.cif
1awj.cif
1awo.cif
1awp.cif
1awq.cif
1awr.cif
1aws.cif
1awt.cif
1awu.cif
1awv.cif
1aww.cif
1awx.cif
1awy.cif
1awz.cif
1ax0.cif
1ax1.cif
1ax2.cif
1ax3.cif
1ax4.cif
1ax6.cif
1ax7.cif
1ax8.cif
1ax9.cif
1axa.cif
1axb.cif
1axc.cif
1axd.cif
1axe.cif
1axg.cif
1axh.cif
1axi.cif
1axj.cif
1axk.cif
1axl.cif
1axm.cif
1axn.cif
1axo.cif
1axp.cif
1axq.cif
1axr.cif
1axs.cif
1axt.cif
1axu.cif
1axv.cif
1axw.cif
1axx.cif
1axy.cif
1axz.cif
1ay0.cif
1ay1.cif
1ay2.cif
1ay3.cif
1ay4.cif
1ay5.cif
1ay6.cif
1ay7.cif
1ay8.cif
1ay9.cif
1aya.cif
1ayb.cif
1ayc.cif
1ayd.cif
1aye.cif
1ayf.cif
1ayg.cif
1ayi.cif
1ayj.cif
1ayk.cif
1ayl.cif
1aym.cif
1ayn.cif
1ayo.cif
1ayp.cif
1ayr.cif
1ayu.cif
1ayv.cif
1ayw.cif
1ayx.cif
1ayy.cif
1ayz.cif
1az0.cif
1az1.cif
1az2.cif
1az3.cif
1az4.cif
1az5.cif
1az6.cif
1az8.cif
1azb.cif
1azc.cif
1azd.cif
1aze.cif
1azf.cif
1azg.cif
1azh.cif
1azi.cif
1azj.cif
1azk.cif
1azl.cif
1azm.cif
1azn.cif
1azo.cif
1azp.cif
1azq.cif
1azr.cif
1azs.cif
1azt.cif
1azu.cif
1azv.cif
1azw.cif
1azx.cif
1azy.cif
1azz.cif
1b00.cif
1b01.cif
1b02.cif
1b03.cif
1b04.cif
1b05.cif
1b06.cif
1b07.cif
1b08.cif
1b09.cif
1b0a.cif
1b0b.cif
1b0c.cif
1b0d.cif
1b0e.cif
1b0f.cif
1b0g.cif
1b0h.cif
1b0i.cif
1b0j.cif
1b0k.cif
1b0l.cif
1b0m.cif
1b0n.cif
1b0o.cif
1b0p.cif
1b0q.cif
1b0r.cif
1b0s.cif
1b0t.cif
1b0u.cif
1b0v.cif
1b0w.cif
1b0x.cif
1b0y.cif
1b0z.cif
1b10.cif
1b11.cif
1b12.cif
1b13.cif
1b14.cif
1b15.cif
1b16.cif
1b17.cif
1b18.cif
1b19.cif
1b1a.cif
1b1b.cif
1b1c.cif
1b1e.cif
1b1g.cif
1b1h.cif
1b1i.cif
1b1j.cif
1b1u.cif
1b1v.cif
1b1x.cif
1b1y.cif
1b1z.cif
1b20.cif
1b21.cif
1b22.cif
1b23.cif
1b24.cif
1b25.cif
1b26.cif
1b27.cif
1b28.cif
1b2a.cif
1b2b.cif
1b2c.cif
1b2d.cif
1b2e.cif
1b2f.cif
1b2g.cif
1b2h.cif
1b2i.cif
1b2j.cif
1b2k.cif
1b2l.cif
1b2m.cif
1b2o.cif
1b2p.cif
1b2r.cif
1b2s.cif
1b2t.cif
1b2u.cif
1b2v.cif
1b2w.cif
1b2x.cif
1b2y.cif
1b2z.cif
1b30.cif
1b31.cif
1b32.cif
1b33.cif
1b34.cif
1b35.cif
1b36.cif
1b37.cif
1b38.cif
1b39.cif
1b3a.cif
1b3b.cif
1b3c.cif
1b3d.cif
1b3e.cif
1b3f.cif
1b3g.cif
1b3h.cif
1b3i.cif
1b3j.cif
1b3k.cif
1b3l.cif
1b3n.cif
1b3o.cif
1b3p.cif
1b3q.cif
1b3r.cif
1b3s.cif
1b3t.cif
1b3u.cif
1b3v.cif
1b3w.cif
1b3x.cif
1b3y.cif
1b3z.cif
1b40.cif
1b41.cif
1b42.cif
1b43.cif
1b44.cif
1b45.cif
1b46.cif
1b47.cif
1b48.cif
1b49.cif
1b4a.cif
1b4b.cif
1b4c.cif
1b4d.cif
1b4e.cif
1b4f.cif
1b4g.cif
1b4h.cif
1b4i.cif
1b4j.cif
1b4k.cif
1b4l.cif
1b4m.cif
1b4n.cif
1b4o.cif
1b4p.cif
1b4q.cif
1b4r.cif
1b4s.cif
1b4t.cif
1b4u.cif
1b4v.cif
1b4w.cif
1b4x.cif
1b4y.cif
1b4z.cif
1b50.cif
1b51.cif
1b52.cif
1b53.cif
1b54.cif
1b55.cif
1b56.cif
1b57.cif
1b58.cif
1b59.cif
1b5a.cif
1b5b.cif
1b5d.cif
1b5e.cif
1b5f.cif
1b5g.cif
1b5h.cif
1b5i.cif
1b5j.cif
1b5k.cif
1b5l.cif
1b5m.cif
1b5n.cif
1b5o.cif
1b5p.cif
1b5q.cif
1b5s.cif
1b5t.cif
1b5u.cif
1b5v.cif
1b5w.cif
1b5x.cif
1b5y.cif
1b5z.cif
1b60.cif
1b62.cif
1b63.cif
1b64.cif
1b65.cif
1b66.cif
1b67.cif
1b68.cif
1b69.cif
1b6a.cif
1b6b.cif
1b6c.cif
1b6d.cif
1b6e.cif
1b6f.cif
1b6g.cif
1b6h.cif
1b6i.cif
1b6j.cif
1b6k.cif
1b6l.cif
1b6m.cif
1b6p.cif
1b6q.cif
1b6r.cif
1b6s.cif
1b6t.cif
1b6u.cif
1b6v.cif
1b6w.cif
1b6x.cif
1b6y.cif
1b6z.cif
1b70.cif
1b71.cif
1b72.cif
1b73.cif
1b74.cif
1b75.cif
1b76.cif
1b77.cif
1b78.cif
1b79.cif
1b7a.cif
1b7b.cif
1b7d.cif
1b7e.cif
1b7f.cif
1b7g.cif
1b7h.cif
1b7i.cif
1b7j.cif
1b7k.cif
1b7l.cif
1b7m.cif
1b7n.cif
1b7o.cif
1b7p.cif
1b7q.cif
1b7r.cif
1b7s.cif
1b7t.cif
1b7u.cif
1b7v.cif
1b7x.cif
1b7y.cif
1b7z.cif
1b80.cif
1b82.cif
1b85.cif
1b86.cif
1b87.cif
1b88.cif
1b89.cif
1b8a.cif
1b8c.cif
1b8d.cif
1b8e.cif
1b8f.cif
1b8g.cif
1b8h.cif
1b8i.cif
1b8j.cif
1b8k.cif
1b8l.cif
1b8m.cif
1b8n.cif
1b8o.cif
1b8p.cif
1b8q.cif
1b8r.cif
1b8s.cif
1b8t.cif
1b8u.cif
1b8v.cif
1b8w.cif
1b8x.cif
1b8y.cif
1b8z.cif
1b90.cif
1b92.cif
1b93.cif
1b94.cif
1b95.cif
1b96.cif
1b97.cif
1b98.cif
1b99.cif
1b9a.cif
1b9b.cif
1b9c.cif
1b9d.cif
1b9e.cif
1b9f.cif
1b9g.cif
1b9h.cif
1b9i.cif
1b9j.cif
1b9k.cif
1b9l.cif
1b9m.cif
1b9n.cif
1b9o.cif
1b9p.cif
1b9q.cif
1b9r.cif
1b9s.cif
1b9t.cif
1b9u.cif
1b9v.cif
1b9w.cif
1b9x.cif
1b9y.cif
1b9z.cif
1ba0.cif
1ba1.cif
1ba2.cif
1ba3.cif
1ba4.cif
1ba5.cif
1ba6.cif
1ba7.cif
1ba8.cif
1ba9.cif
1bab.cif
1bae.cif
1baf.cif
1bag.cif
1bah.cif
1bai.cif
1baj.cif
1bak.cif
1bal.cif
1bam.cif
1ban.cif
1bao.cif
1bap.cif
1bar.cif
1bas.cif
1bau.cif
1bav.cif
1baw.cif
1bax.cif
1bay.cif
1baz.cif
1bb0.cif
1bb1.cif
1bb3.cif
1bb4.cif
1bb5.cif
1bb6.cif
1bb7.cif
1bb8.cif
1bb9.cif
1bba.cif
1bbb.cif
1bbc.cif
1bbd.cif
1bbg.cif
1bbh.cif
1bbi.cif
1bbj.cif
1bbl.cif
1bbn.cif
1bbo.cif
1bbp.cif
1bbr.cif
1bbs.cif
1bbt.cif
1bbu.cif
1bbw.cif
1bbx.cif
1bby.cif
1bbz.cif
1bc0.cif
1bc1.cif
1bc2.cif
1bc3.cif
1bc4.cif
1bc5.cif
1bc6.cif
1bc7.cif
1bc8.cif
1bc9.cif
1bcb.cif
1bcc.cif
1bcd.cif
1bce.cif
1bcf.cif
1bcg.cif
1bch.cif
1bci.cif
1bcj.cif
1bck.cif
1bcm.cif
1bcn.cif
1bco.cif
1bcp.cif
1bcr.cif
1bcs.cif
1bct.cif
1bcu.cif
1bcv.cif
1bcw.cif
1bcx.cif
1bcy.cif
1bcz.cif
1bd0.cif
1bd1.cif
1bd2.cif
1bd3.cif
1bd4.cif
1bd6.cif
1bd7.cif
1bd8.cif
1bd9.cif
1bda.cif
1bdb.cif
1bdc.cif
1bdd.cif
1bde.cif
1bdf.cif
1bdg.cif
1bdh.cif
1bdi.cif
1bdj.cif
1bdk.cif
1bdl.cif
1bdm.cif
1bdn.cif
1bdo.cif
1bdq.cif
1bdr.cif
1bds.cif
1bdt.cif
1bdu.cif
1bdv.cif
1bdw.cif
1bdx.cif
1bdy.cif
1bdz.cif
1be0.cif
1be1.cif
1be2.cif
1be3.cif
1be4.cif
1be5.cif
1be6.cif
1be7.cif
1be8.cif
1be9.cif
1bea.cif
1beb.cif
1bec.cif
1bed.cif
1bee.cif
1beg.cif
1beh.cif
1bei.cif
1bej.cif
1bek.cif
1bel.cif
1bem.cif
1ben.cif
1beo.cif
1bep.cif
1beq.cif
1bes.cif
1bet.cif
1beu.cif
1bev.cif
1bex.cif
1bey.cif
1bez.cif
1bf0.cif
1bf2.cif
1bf3.cif
1bf4.cif
1bf5.cif
1bf6.cif
1bf8.cif
1bf9.cif
1bfa.cif
1bfb.cif
1bfc.cif
1bfd.cif
1bfe.cif
1bff.cif
1bfg.cif
1bfi.cif
1bfj.cif
1bfk.cif
1bfm.cif
1bfn.cif
1bfo.cif
1bfp.cif
1bfr.cif
1bfs.cif
1bft.cif
1bfu.cif
1bfv.cif
1bfw.cif
1bfx.cif
1bfy.cif
1bfz.cif
1bg0.cif
1bg1.cif
1bg2.cif
1bg3.cif
1bg4.cif
1bg5.cif
1bg6.cif
1bg7.cif
1bg8.cif
1bg9.cif
1bga.cif
1bgb.cif
1bgc.cif
1bgd.cif
1bge.cif
1bgf.cif
1bgg.cif
1bgi.cif
1bgj.cif
1bgk.cif
1bgn.cif
1bgo.cif
1bgp.cif
1bgq.cif
1bgs.cif
1bgt.cif
1bgu.cif
1bgv.cif
1bgw.cif
1bgx.cif
1bgy.cif
1bgz.cif
1bh0.cif
1bh1.cif
1bh2.cif
1bh3.cif
1bh4.cif
1bh5.cif
1bh6.cif
1bh7.cif
1bh8.cif
1bh9.cif
1bha.cif
1bhb.cif
1bhc.cif
1bhd.cif
1bhe.cif
1bhf.cif
1bhg.cif
1bhh.cif
1bhi.cif
1bhj.cif
1bhl.cif
1bhm.cif
1bhn.cif
1bho.cif
1bhp.cif
1bhq.cif
1bhr.cif
1bhs.cif
1bht.cif
1bhu.cif
1bhw.cif
1bhx.cif
1bhy.cif
1bhz.cif
1bi0.cif
1bi1.cif
1bi2.cif
1bi3.cif
1bi4.cif
1bi5.cif
1bi6.cif
1bi7.cif
1bi8.cif
1bi9.cif
1bia.cif
1bib.cif
1bic.cif
1bid.cif
1bif.cif
1big.cif
1bih.cif
1bii.cif
1bij.cif
1bik.cif
1bil.cif
1bim.cif
1bin.cif
1bio.cif
1bip.cif
1biq.cif
1bir.cif
1bis.cif
1bit.cif
1biu.cif
1biv.cif
1biw.cif
1bix.cif
1biy.cif
1biz.cif
1bj1.cif
1bj2.cif
1bj3.cif
1bj4.cif
1bj5.cif
1bj6.cif
1bj7.cif
1bj8.cif
1bj9.cif
1bja.cif
1bjb.cif
1bjc.cif
1bjd.cif
1bje.cif
1bjf.cif
1bjg.cif
1bjh.cif
1bji.cif
1bjj.cif
1bjk.cif
1bjm.cif
1bjn.cif
1bjo.cif
1bjp.cif
1bjq.cif
1bjr.cif
1bjt.cif
1bju.cif
1bjv.cif
1bjw.cif
1bjx.cif
1bjz.cif
1bk0.cif
1bk1.cif
1bk2.cif
1bk4.cif
1bk5.cif
1bk6.cif
1bk7.cif
1bk8.cif
1bk9.cif
1bka.cif
1bkb.cif
1bkc.cif
1bkd.cif
1bke.cif
1bkf.cif
1bkg.cif
1bkh.cif
1bkj.cif
1bkl.cif
1bkm.cif
1bkn.cif
1bko.cif
1bkp.cif
1bkr.cif
1bks.cif
1bkt.cif
1bku.cif
1bkv.cif
1bkw.cif
1bkx.cif
1bky.cif
1bkz.cif
1bl0.cif
1bl1.cif
1bl3.cif
1bl4.cif
1bl5.cif
1bl6.cif
1bl7.cif
1bl8.cif
1bl9.cif
1bla.cif
1blb.cif
1blc.cif
1bld.cif
1ble.cif
1blf.cif
1blh.cif
1bli.cif
1blj.cif
1blk.cif
1bll.cif
1bln.cif
1blp.cif
1blq.cif
1blr.cif
1bls.cif
1blu.cif
1blv.cif
1blx.cif
1blz.cif
1bm0.cif
1bm1.cif
1bm2.cif
1bm3.cif
1bm4.cif
1bm5.cif
1bm6.cif
1bm7.cif
1bm8.cif
1bm9.cif
1bma.cif
1bmb.cif
1bmc.cif
1bmd.cif
1bmf.cif
1bmg.cif
1bmk.cif
1bml.cif
1bmm.cif
1bmn.cif
1bmo.cif
1bmp.cif
1bmq.cif
1bmr.cif
1bms.cif
1bmt.cif
1bmv.cif
1bmw.cif
1bmx.cif
1bmz.cif
1bn0.cif
1bn1.cif
1bn3.cif
1bn4.cif
1bn5.cif
1bn6.cif
1bn7.cif
1bn8.cif
1bn9.cif
1bna.cif
1bnb.cif
1bnc.cif
1bnd.cif
1bne.cif
1bnf.cif
1bng.cif
1bni.cif
1bnj.cif
1bnk.cif
1bnl.cif
1bnm.cif
1bnn.cif
1bno.cif
1bnp.cif
1bnq.cif
1bnr.cif
1bns.cif
1bnt.cif
1bnu.cif
1bnv.cif
1bnw.cif
1bnx.cif
1bnz.cif
1bo0.cif
1bo1.cif
1bo4.cif
1bo5.cif
1bo6.cif
1bo7.cif
1bo8.cif
1bo9.cif
1boa.cif
1bob.cif
1boc.cif
1bod.cif
1boe.cif
1bof.cif
1bog.cif
1boh.cif
1boi.cif
1bol.cif
1bom.cif
1bon.cif
1boo.cif
1boq.cif
1bor.cif
1bos.cif
1bot.cif
1bou.cif
1bow.cif
1box.cif
1boy.cif
1boz.cif
1bp0.cif
1bp1.cif
1bp2.cif
1bp3.cif
1bp4.cif
1bp5.cif
1bp6.cif
1bp7.cif
1bp8.cif
1bpb.cif
1bpd.cif
1bpe.cif
1bph.cif
1bpi.cif
1bpj.cif
1bpl.cif
1bpm.cif
1bpn.cif
1bpo.cif
1bpq.cif
1bpr.cif
1bps.cif
1bpt.cif
1bpv.cif
1bpw.cif
1bpx.cif
1bpy.cif
1bpz.cif
1bq0.cif
1bq1.cif
1bq2.cif
1bq3.cif
1bq4.cif
1bq5.cif
1bq6.cif
1bq7.cif
1bq8.cif
1bq9.cif
1bqa.cif
1bqb.cif
1bqc.cif
1bqd.cif
1bqe.cif
1bqf.cif
1bqg.cif
1bqh.cif
1bqi.cif
1bqj.cif
1bqk.cif
1bql.cif
1bqm.cif
1bqn.cif
1bqo.cif
1bqp.cif
1bqq.cif
1bqr.cif
1bqs.cif
1bqt.cif
1bqu.cif
1bqx.cif
1bqy.cif
1bqz.cif
1br0.cif
1br1.cif
1br2.cif
1br3.cif
1br4.cif
1br5.cif
1br6.cif
1br8.cif
1br9.cif
1bra.cif
1brb.cif
1brc.cif
1brd.cif
1bre.cif
1brf.cif
1brg.cif
1brh.cif
1bri.cif
1brj.cif
1brk.cif
1brl.cif
1brm.cif
1brn.cif
1bro.cif
1brp.cif
1brq.cif
1brr.cif
1brs.cif
1brt.cif
1bru.cif
1brv.cif
1brw.cif
1brx.cif
1bry.cif
1brz.cif
1bs0.cif
1bs1.cif
1bs2.cif
1bs3.cif
1bs4.cif
1bs5.cif
1bs6.cif
1bs7.cif
1bs8.cif
1bs9.cif
1bsa.cif
1bsb.cif
1bsc.cif
1bsd.cif
1bse.cif
1bsf.cif
1bsg.cif
1bsh.cif
1bsi.cif
1bsj.cif
1bsk.cif
1bsl.cif
1bsm.cif
1bsn.cif
1bso.cif
1bsp.cif
1bsq.cif
1bsr.cif
1bss.cif
1bsu.cif
1bsv.cif
1bsw.cif
1bsx.cif
1bsy.cif
1bsz.cif
1bt0.cif
1bt1.cif
1bt2.cif
1bt3.cif
1bt4.cif
1bt5.cif
1bt6.cif
1bt7.cif
1bt8.cif
1bt9.cif
1bta.cif
1btb.cif
1btc.cif
1bte.cif
1btg.cif
1bth.cif
1bti.cif
1btj.cif
1btk.cif
1btl.cif
1btm.cif
1btn.cif
1bto.cif
1btp.cif
1btq.cif
1btr.cif
1bts.cif
1btt.cif
1btu.cif
1btv.cif
1btw.cif
1btx.cif
1bty.cif
1btz.cif
1bu1.cif
1bu2.cif
1bu3.cif
1bu4.cif
1bu5.cif
1bu6.cif
1bu7.cif
1bu8.cif
1bu9.cif
1bua.cif
1bub.cif
1buc.cif
1bud.cif
1bue.cif
1buf.cif
1bug.cif
1buh.cif
1bui.cif
1buj.cif
1bul.cif
1bun.cif
1buo.cif
1bup.cif
1buq.cif
1bus.cif
1but.cif
1buu.cif
1buv.cif
1buw.cif
1bux.cif
1buy.cif
1buz.cif
1bv1.cif
1bv2.cif
1bv3.cif
1bv4.cif
1bv7.cif
1bv8.cif
1bv9.cif
1bva.cif
1bvb.cif
1bvc.cif
1bvd.cif
1bve.cif
1bvg.cif
1bvh.cif
1bvi.cif
1bvj.cif
1bvk.cif
1bvl.cif
1bvm.cif
1bvn.cif
1bvo.cif
1bvp.cif
1bvq.cif
1bvr.cif
1bvt.cif
1bvu.cif
1bvv.cif
1bvw.cif
1bvx.cif
1bvy.cif
1bvz.cif
1bw0.cif
1bw3.cif
1bw4.cif
1bw5.cif
1bw6.cif
1bw7.cif
1bw8.cif
1bw9.cif
1bwa.cif
1bwb.cif
1bwc.cif
1bwd.cif
1bwe.cif
1bwf.cif
1bwg.cif
1bwh.cif
1bwi.cif
1bwj.cif
1bwk.cif
1bwl.cif
1bwm.cif
1bwn.cif
1bwo.cif
1bwp.cif
1bwq.cif
1bwr.cif
1bws.cif
1bwt.cif
1bwu.cif
1bwv.cif
1bww.cif
1bwx.cif
1bwy.cif
1bwz.cif
1bx0.cif
1bx1.cif
1bx2.cif
1bx3.cif
1bx4.cif
1bx5.cif
1bx6.cif
1bx7.cif
1bx8.cif
1bx9.cif
1bxa.cif
1bxb.cif
1bxc.cif
1bxd.cif
1bxe.cif
1bxg.cif
1bxh.cif
1bxi.cif
1bxk.cif
1bxl.cif
1bxm.cif
1bxn.cif
1bxo.cif
1bxp.cif
1bxq.cif
1bxr.cif
1bxs.cif
1bxt.cif
1bxu.cif
1bxv.cif
1bxw.cif
1bxx.cif
1bxy.cif
1bxz.cif
1by0.cif
1by1.cif
1by2.cif
1by3.cif
1by4.cif
1by5.cif
1by6.cif
1by7.cif
1by8.cif
1by9.cif
1bya.cif
1byb.cif
1byc.cif
1byd.cif
1bye.cif
1byf.cif
1byg.cif
1byh.cif
1byi.cif
1byj.cif
1byl.cif
1bym.cif
1byn.cif
1byo.cif
1byp.cif
1byq.cif
1byr.cif
1bys.cif
1byu.cif
1byv.cif
1byw.cif
1byx.cif
1byy.cif
1byz.cif
1bz0.cif
1bz1.cif
1bz2.cif
1bz3.cif
1bz4.cif
1bz5.cif
1bz6.cif
1bz7.cif
1bz8.cif
1bz9.cif
1bza.cif
1bzb.cif
1bzc.cif
1bzd.cif
1bze.cif
1bzf.cif
1bzg.cif
1bzh.cif
1bzj.cif
1bzk.cif
1bzl.cif
1bzm.cif
1bzo.cif
1bzp.cif
1bzq.cif
1bzr.cif
1bzs.cif
1bzt.cif
1bzu.cif
1bzv.cif
1bzw.cif
1bzx.cif
1bzy.cif
1bzz.cif
1c01.cif
1c02.cif
1c03.cif
1c04.cif
1c05.cif
1c06.cif
1c07.cif
1c08.cif
1c09.cif
1c0a.cif
1c0b.cif
1c0c.cif
1c0e.cif
1c0f.cif
1c0g.cif
1c0i.cif
1c0k.cif
1c0l.cif
1c0m.cif
1c0n.cif
1c0o.cif
1c0p.cif
1c0q.cif
1c0r.cif
1c0t.cif
1c0u.cif
1c0v.cif
1c0w.cif
1c0y.cif
1c10.cif
1c11.cif
1c12.cif
1c14.cif
1c15.cif
1c16.cif
1c17.cif
1c1a.cif
1c1b.cif
1c1c.cif
1c1d.cif
1c1e.cif
1c1f.cif
1c1g.cif
1c1h.cif
1c1j.cif
1c1k.cif
1c1l.cif
1c1m.cif
1c1n.cif
1c1o.cif
1c1p.cif
1c1q.cif
1c1r.cif
1c1s.cif
1c1t.cif
1c1u.cif
1c1v.cif
1c1w.cif
1c1x.cif
1c1y.cif
1c1z.cif
1c20.cif
1c21.cif
1c22.cif
1c23.cif
1c24.cif
1c25.cif
1c26.cif
1c27.cif
1c28.cif
1c29.cif
1c2a.cif
1c2b.cif
1c2d.cif
1c2e.cif
1c2f.cif
1c2g.cif
1c2h.cif
1c2i.cif
1c2j.cif
1c2k.cif
1c2l.cif
1c2m.cif
1c2n.cif
1c2o.cif
1c2p.cif
1c2q.cif
1c2r.cif
1c2t.cif
1c2u.cif
1c2w.cif
1c2x.cif
1c2y.cif
1c30.cif
1c32.cif
1c34.cif
1c35.cif
1c38.cif
1c39.cif
1c3a.cif
1c3b.cif
1c3c.cif
1c3d.cif
1c3e.cif
1c3f.cif
1c3g.cif
1c3h.cif
1c3i.cif
1c3j.cif
1c3k.cif
1c3l.cif
1c3m.cif
1c3n.cif
1c3o.cif
1c3p.cif
1c3q.cif
1c3r.cif
1c3s.cif
1c3t.cif
1c3u.cif
1c3v.cif
1c3w.cif
1c3x.cif
1c3y.cif
1c3z.cif
1c40.cif
1c41.cif
1c43.cif
1c44.cif
1c45.cif
1c46.cif
1c47.cif
1c48.cif
1c49.cif
1c4a.cif
1c4b.cif
1c4c.cif
1c4d.cif
1c4e.cif
1c4f.cif
1c4g.cif
1c4k.cif
1c4l.cif
1c4o.cif
1c4p.cif
1c4q.cif
1c4r.cif
1c4s.cif
1c4t.cif
1c4u.cif
1c4v.cif
1c4w.cif
1c4x.cif
1c4y.cif
1c4z.cif
1c50.cif
1c51.cif
1c52.cif
1c53.cif
1c54.cif
1c55.cif
1c56.cif
1c57.cif
1c58.cif
1c5a.cif
1c5b.cif
1c5c.cif
1c5d.cif
1c5e.cif
1c5f.cif
1c5g.cif
1c5h.cif
1c5i.cif
1c5k.cif
1c5l.cif
1c5m.cif
1c5n.cif
1c5o.cif
1c5p.cif
1c5q.cif
1c5r.cif
1c5s.cif
1c5t.cif
1c5u.cif
1c5v.cif
1c5w.cif
1c5x.cif
1c5y.cif
1c5z.cif
1c60.cif
1c61.cif
1c62.cif
1c63.cif
1c64.cif
1c65.cif
1c66.cif
1c67.cif
1c68.cif
1c69.cif
1c6a.cif
1c6b.cif
1c6c.cif
1c6d.cif
1c6e.cif
1c6f.cif
1c6g.cif
1c6h.cif
1c6i.cif
1c6j.cif
1c6k.cif
1c6l.cif
1c6m.cif
1c6n.cif
1c6o.cif
1c6p.cif
1c6q.cif
1c6r.cif
1c6s.cif
1c6t.cif
1c6v.cif
1c6w.cif
1c6x.cif
1c6y.cif
1c6z.cif
1c70.cif
1c72.cif
1c74.cif
1c75.cif
1c76.cif
1c77.cif
1c78.cif
1c79.cif
1c7b.cif
1c7c.cif
1c7d.cif
1c7e.cif
1c7f.cif
1c7g.cif
1c7h.cif
1c7i.cif
1c7j.cif
1c7k.cif
1c7m.cif
1c7n.cif
1c7o.cif
1c7p.cif
1c7q.cif
1c7r.cif
1c7s.cif
1c7t.cif
1c7u.cif
1c7v.cif
1c7w.cif
1c7y.cif
1c7z.cif
1c80.cif
1c81.cif
1c82.cif
1c83.cif
1c84.cif
1c85.cif
1c86.cif
1c87.cif
1c88.cif
1c89.cif
1c8a.cif
1c8b.cif
1c8c.cif
1c8d.cif
1c8e.cif
1c8f.cif
1c8g.cif
1c8h.cif
1c8i.cif
1c8j.cif
1c8k.cif
1c8l.cif
1c8m.cif
1c8n.cif
1c8o.cif
1c8p.cif
1c8q.cif
1c8r.cif
1c8s.cif
1c8t.cif
1c8u.cif
1c8v.cif
1c8w.cif
1c8x.cif
1c8y.cif
1c8z.cif
1c90.cif
1c91.cif
1c92.cif
1c93.cif
1c94.cif
1c95.cif
1c96.cif
1c97.cif
1c98.cif
1c99.cif
1c9a.cif
1c9b.cif
1c9c.cif
1c9d.cif
1c9e.cif
1c9f.cif
1c9h.cif
1c9i.cif
1c9j.cif
1c9k.cif
1c9l.cif
1c9m.cif
1c9n.cif
1c9o.cif
1c9p.cif
1c9q.cif
1c9s.cif
1c9t.cif
1c9u.cif
1c9v.cif
1c9w.cif
1c9x.cif
1c9y.cif
1c9z.cif
1ca0.cif
1ca1.cif
1ca2.cif
1ca3.cif
1ca4.cif
1ca5.cif
1ca6.cif
1ca7.cif
1ca8.cif
1ca9.cif
1caa.cif
1cad.cif
1cag.cif
1cah.cif
1cai.cif
1caj.cif
1cak.cif
1cal.cif
1cam.cif
1can.cif
1cao.cif
1cap.cif
1caq.cif
1car.cif
1cau.cif
1cav.cif
1caw.cif
1cax.cif
1cay.cif
1caz.cif
1cb0.cif
1cb1.cif
1cb2.cif
1cb3.cif
1cb4.cif
1cb5.cif
1cb6.cif
1cb7.cif
1cb8.cif
1cb9.cif
1cbf.cif
1cbg.cif
1cbh.cif
1cbi.cif
1cbj.cif
1cbk.cif
1cbl.cif
1cbm.cif
1cbn.cif
1cbo.cif
1cbq.cif
1cbr.cif
1cbs.cif
1cbu.cif
1cbv.cif
1cbw.cif
1cbx.cif
1cby.cif
1cc0.cif
1cc1.cif
1cc2.cif
1cc3.cif
1cc4.cif
1cc5.cif
1cc6.cif
1cc7.cif
1cc8.cif
1cca.cif
1ccb.cif
1ccc.cif
1ccd.cif
1cce.cif
1ccf.cif
1ccg.cif
1cch.cif
1cci.cif
1ccj.cif
1cck.cif
1ccl.cif
1ccm.cif
1ccn.cif
1ccp.cif
1ccq.cif
1ccr.cif
1ccs.cif
1cct.cif
1ccu.cif
1ccv.cif
1ccw.cif
1ccz.cif
1cd0.cif
1cd1.cif
1cd2.cif
1cd3.cif
1cd5.cif
1cd8.cif
1cd9.cif
1cdb.cif
1cdc.cif
1cdd.cif
1cde.cif
1cdg.cif
1cdh.cif
1cdi.cif
1cdj.cif
1cdk.cif
1cdl.cif
1cdm.cif
1cdn.cif
1cdo.cif
1cdp.cif
1cdq.cif
1cdr.cif
1cds.cif
1cdt.cif
1cdu.cif
1cdw.cif
1cdy.cif
1cdz.cif
1ce0.cif
1ce1.cif
1ce2.cif
1ce3.cif
1ce4.cif
1ce5.cif
1ce6.cif
1ce7.cif
1ce8.cif
1ce9.cif
1cea.cif
1ceb.cif
1cec.cif
1ced.cif
1cee.cif
1cef.cif
1ceg.cif
1ceh.cif
1cei.cif
1cej.cif
1cek.cif
1cel.cif
1cem.cif
1cen.cif
1ceo.cif
1ceq.cif
1cer.cif
1ces.cif
1cet.cif
1ceu.cif
1cev.cif
1cew.cif
1cex.cif
1cey.cif
1cez.cif
1cf0.cif
1cf1.cif
1cf2.cif
1cf3.cif
1cf4.cif
1cf5.cif
1cf7.cif
1cf8.cif
1cf9.cif
1cfa.cif
1cfb.cif
1cfc.cif
1cfd.cif
1cfe.cif
1cff.cif
1cfg.cif
1cfh.cif
1cfi.cif
1cfj.cif
1cfl.cif
1cfm.cif
1cfn.cif
1cfp.cif
1cfq.cif
1cfr.cif
1cfs.cif
1cft.cif
1cfv.cif
1cfw.cif
1cfy.cif
1cfz.cif
1cg0.cif
1cg1.cif
1cg2.cif
1cg3.cif
1cg4.cif
1cg5.cif
1cg6.cif
1cg7.cif
1cg8.cif
1cg9.cif
1cgc.cif
1cgd.cif
1cge.cif
1cgf.cif
1cgh.cif
1cgi.cif
1cgj.cif
1cgk.cif
1cgl.cif
1cgm.cif
1cgn.cif
1cgo.cif
1cgp.cif
1cgq.cif
1cgs.cif
1cgt.cif
1cgu.cif
1cgv.cif
1cgw.cif
1cgx.cif
1cgy.cif
1cgz.cif
1ch0.cif
1ch1.cif
1ch2.cif
1ch3.cif
1ch4.cif
1ch5.cif
1ch7.cif
1ch8.cif
1ch9.cif
1chc.cif
1chd.cif
1chg.cif
1chh.cif
1chi.cif
1chj.cif
1chk.cif
1chl.cif
1chm.cif
1chn.cif
1cho.cif
1chp.cif
1chq.cif
1chu.cif
1chv.cif
1chw.cif
1chz.cif
1ci0.cif
1ci1.cif
1ci3.cif
1ci4.cif
1ci5.cif
1ci6.cif
1ci7.cif
1ci8.cif
1ci9.cif
1cia.cif
1cib.cif
1cic.cif
1cid.cif
1cie.cif
1cif.cif
1cig.cif
1cih.cif
1cii.cif
1cij.cif
1cik.cif
1cil.cif
1cim.cif
1cin.cif
1cio.cif
1cip.cif
1ciq.cif
1cir.cif
1cis.cif
1cit.cif
1ciu.cif
1civ.cif
1ciw.cif
1cix.cif
1ciy.cif
1ciz.cif
1cj0.cif
1cj1.cif
1cj2.cif
1cj3.cif
1cj4.cif
1cj5.cif
1cj6.cif
1cj7.cif
1cj8.cif
1cj9.cif
1cja.cif
1cjb.cif
1cjc.cif
1cjd.cif
1cje.cif
1cjf.cif
1cjg.cif
1cjk.cif
1cjl.cif
1cjm.cif
1cjp.cif
1cjq.cif
1cjr.cif
1cjs.cif
1cjt.cif
1cju.cif
1cjv.cif
1cjw.cif
1cjx.cif
1cjy.cif
1ck0.cif
1ck1.cif
1ck2.cif
1ck3.cif
1ck4.cif
1ck6.cif
1ck7.cif
1cka.cif
1ckb.cif
1ckc.cif
1ckd.cif
1cke.cif
1ckf.cif
1ckg.cif
1ckh.cif
1cki.cif
1ckj.cif
1ckk.cif
1ckl.cif
1ckm.cif
1ckn.cif
1cko.cif
1ckp.cif
1ckq.cif
1ckr.cif
1cks.cif
1ckt.cif
1cku.cif
1ckv.cif
1ckw.cif
1ckx.cif
1cky.cif
1ckz.cif
1cl0.cif
1cl1.cif
1cl2.cif
1cl3.cif
1cl4.cif
1cl5.cif
1cl6.cif
1cl7.cif
1cl8.cif
1cla.cif
1clb.cif
1clc.cif
1cld.cif
1cle.cif
1clf.cif
1clh.cif
1cli.cif
1clk.cif
1cll.cif
1clm.cif
1clo.cif
1clp.cif
1clq.cif
1cls.cif
1clu.cif
1clv.cif
1clw.cif
1clx.cif
1cly.cif
1clz.cif
1cm0.cif
1cm1.cif
1cm2.cif
1cm3.cif
1cm4.cif
1cm5.cif
1cm7.cif
1cm8.cif
1cm9.cif
1cma.cif
1cmb.cif
1cmc.cif
1cmf.cif
1cmg.cif
1cmi.cif
1cmj.cif
1cmk.cif
1cml.cif
1cmn.cif
1cmo.cif
1cmp.cif
1cmq.cif
1cmr.cif
1cms.cif
1cmt.cif
1cmu.cif
1cmv.cif
1cmx.cif
1cmy.cif
1cmz.cif
1cn0.cif
1cn1.cif
1cn2.cif
1cn3.cif
1cn4.cif
1cn7.cif
1cnb.cif
1cnc.cif
1cne.cif
1cnf.cif
1cng.cif
1cnh.cif
1cni.cif
1cnj.cif
1cnk.cif
1cnl.cif
1cnm.cif
1cnn.cif
1cno.cif
1cnp.cif
1cnq.cif
1cnr.cif
1cns.cif
1cnt.cif
1cnu.cif
1cnv.cif
1cnw.cif
1cnx.cif
1cny.cif
1cnz.cif
1co0.cif
1co1.cif
1co4.cif
1co6.cif
1co7.cif
1co8.cif
1co9.cif
1coa.cif
1cob.cif
1coc.cif
1cod.cif
1coe.cif
1cof.cif
1coh.cif
1coi.cif
1coj.cif
1cok.cif
1col.cif
1com.cif
1con.cif
1coo.cif
1cop.cif
1cor.cif
1cos.cif
1cot.cif
1cou.cif
1cov.cif
1cow.cif
1coy.cif
1coz.cif
1cp0.cif
1cp2.cif
1cp3.cif
1cp4.cif
1cp5.cif
1cp6.cif
1cp7.cif
1cp8.cif
1cp9.cif
1cpb.cif
1cpc.cif
1cpd.cif
1cpe.cif
1cpf.cif
1cpg.cif
1cph.cif
1cpi.cif
1cpj.cif
1cpm.cif
1cpn.cif
1cpo.cif
1cpq.cif
1cpr.cif
1cps.cif
1cpt.cif
1cpu.cif
1cpw.cif
1cpx.cif
1cpy.cif
1cpz.cif
1cq0.cif
1cq1.cif
1cq2.cif
1cq3.cif
1cq4.cif
1cq5.cif
1cq6.cif
1cq7.cif
1cq8.cif
1cq9.cif
1cqa.cif
1cqd.cif
1cqe.cif
1cqf.cif
1cqg.cif
1cqh.cif
1cqi.cif
1cqj.cif
1cqk.cif
1cql.cif
1cqm.cif
1cqn.cif
1cqo.cif
1cqp.cif
1cqq.cif
1cqr.cif
1cqs.cif
1cqt.cif
1cqu.cif
1cqv.cif
1cqw.cif
1cqx.cif
1cqy.cif
1cqz.cif
1cr0.cif
1cr1.cif
1cr2.cif
1cr3.cif
1cr4.cif
1cr5.cif
1cr6.cif
1cr7.cif
1cr8.cif
1cr9.cif
1cra.cif
1crb.cif
1crc.cif
1cre.cif
1crf.cif
1crg.cif
1crh.cif
1cri.cif
1crj.cif
1crk.cif
1crl.cif
1crm.cif
1crn.cif
1crp.cif
1crq.cif
1crr.cif
1cru.cif
1crw.cif
1crx.cif
1cry.cif
1crz.cif
1cs0.cif
1cs1.cif
1cs2.cif
1cs3.cif
1cs4.cif
1cs6.cif
1cs7.cif
1cs8.cif
1cs9.cif
1csa.cif
1csb.cif
1csc.cif
1cse.cif
1csg.cif
1csh.cif
1csi.cif
1csj.cif
1csk.cif
1csl.cif
1csm.cif
1csn.cif
1cso.cif
1csp.cif
1csq.cif
1csr.cif
1css.cif
1csu.cif
1csv.cif
1csw.cif
1csx.cif
1csy.cif
1csz.cif
1ct0.cif
1ct1.cif
1ct2.cif
1ct4.cif
1ct5.cif
1ct6.cif
1ct8.cif
1ct9.cif
1cta.cif
1ctd.cif
1cte.cif
1ctf.cif
1cti.cif
1ctj.cif
1ctl.cif
1ctm.cif
1ctn.cif
1cto.cif
1ctp.cif
1ctq.cif
1ctr.cif
1cts.cif
1ctt.cif
1ctu.cif
1ctw.cif
1ctx.cif
1cty.cif
1ctz.cif
1cu0.cif
1cu1.cif
1cu2.cif
1cu3.cif
1cu4.cif
1cu5.cif
1cu6.cif
1cua.cif
1cub.cif
1cuc.cif
1cud.cif
1cue.cif
1cuf.cif
1cug.cif
1cuh.cif
1cui.cif
1cuj.cif
1cuk.cif
1cul.cif
1cun.cif
1cuo.cif
1cup.cif
1cuq.cif
1cur.cif
1cus.cif
1cuu.cif
1cuv.cif
1cuw.cif
1cux.cif
1cuy.cif
1cuz.cif
1cv0.cif
1cv1.cif
1cv2.cif
1cv3.cif
1cv4.cif
1cv5.cif
1cv6.cif
1cv7.cif
1cv8.cif
1cv9.cif
1cva.cif
1cvb.cif
1cvc.cif
1cvd.cif
1cve.cif
1cvf.cif
1cvh.cif
1cvi.cif
1cvj.cif
1cvk.cif
1cvl.cif
1cvm.cif
1cvn.cif
1cvo.cif
1cvq.cif
1cvr.cif
1cvs.cif
1cvu.cif
1cvw.cif
1cvx.cif
1cvy.cif
1cvz.cif
1cw0.cif
1cw1.cif
1cw2.cif
1cw3.cif
1cw4.cif
1cw5.cif
1cw6.cif
1cw7.cif
1cw8.cif
1cw9.cif
1cwa.cif
1cwb.cif
1cwc.cif
1cwd.cif
1cwe.cif
1cwf.cif
1cwh.cif
1cwi.cif
1cwj.cif
1cwk.cif
1cwl.cif
1cwm.cif
1cwn.cif
1cwo.cif
1cwp.cif
1cwq.cif
1cwr.cif
1cws.cif
1cwt.cif
1cwu.cif
1cwv.cif
1cww.cif
1cwx.cif
1cwy.cif
1cwz.cif
1cx1.cif
1cx2.cif
1cx3.cif
1cx4.cif
1cx5.cif
1cx6.cif
1cx7.cif
1cx8.cif
1cx9.cif
1cxa.cif
1cxc.cif
1cxe.cif
1cxf.cif
1cxh.cif
1cxi.cif
1cxk.cif
1cxl.cif
1cxn.cif
1cxo.cif
1cxp.cif
1cxq.cif
1cxr.cif
1cxu.cif
1cxv.cif
1cxw.cif
1cxx.cif
1cxy.cif
1cxz.cif
1cy0.cif
1cy1.cif
1cy2.cif
1cy4.cif
1cy5.cif
1cy6.cif
1cy7.cif
1cy8.cif
1cy9.cif
1cya.cif
1cyb.cif
1cyc.cif
1cyd.cif
1cye.cif
1cyf.cif
1cyg.cif
1cyi.cif
1cyj.cif
1cyl.cif
1cyn.cif
1cyo.cif
1cyq.cif
1cyu.cif
1cyv.cif
1cyw.cif
1cyx.cif
1cyy.cif
1cyz.cif
1cz0.cif
1cz1.cif
1cz2.cif
1cz3.cif
1cz4.cif
1cz5.cif
1cz6.cif
1cz7.cif
1cz8.cif
1cz9.cif
1cza.cif
1czb.cif
1czc.cif
1czd.cif
1cze.cif
1czf.cif
1czg.cif
1czh.cif
1czi.cif
1czj.cif
1czk.cif
1czl.cif
1czm.cif
1czn.cif
1czo.cif
1czp.cif
1czq.cif
1czr.cif
1czs.cif
1czt.cif
1czu.cif
1czv.cif
1czw.cif
1czy.cif
1czz.cif
1d00.cif
1d01.cif
1d02.cif
1d03.cif
1d04.cif
1d06.cif
1d07.cif
1d09.cif
1d0a.cif
1d0b.cif
1d0c.cif
1d0d.cif
1d0e.cif
1d0g.cif
1d0h.cif
1d0i.cif
1d0j.cif
1d0k.cif
1d0l.cif
1d0m.cif
1d0n.cif
1d0o.cif
1d0q.cif
1d0r.cif
1d0s.cif
1d0t.cif
1d0u.cif
1d0v.cif
1d0w.cif
1d0x.cif
1d0y.cif
1d0z.cif
1d10.cif
1d11.cif
1d12.cif
1d13.cif
1d14.cif
1d15.cif
1d16.cif
1d17.cif
1d18.cif
1d19.cif
1d1a.cif
1d1b.cif
1d1c.cif
1d1d.cif
1d1e.cif
1d1f.cif
1d1g.cif
1d1h.cif
1d1i.cif
1d1j.cif
1d1k.cif
1d1l.cif
1d1m.cif
1d1n.cif
1d1o.cif
1d1p.cif
1d1q.cif
1d1r.cif
1d1s.cif
1d1t.cif
1d1u.cif
1d1v.cif
1d1w.cif
1d1x.cif
1d1y.cif
1d1z.cif
1d20.cif
1d21.cif
1d22.cif
1d23.cif
1d24.cif
1d26.cif
1d27.cif
1d28.cif
1d29.cif
1d2a.cif
1d2b.cif
1d2c.cif
1d2d.cif
1d2e.cif
1d2f.cif
1d2g.cif
1d2h.cif
1d2i.cif
1d2j.cif
1d2k.cif
1d2l.cif
1d2m.cif
1d2n.cif
1d2o.cif
1d2p.cif
1d2q.cif
1d2r.cif
1d2s.cif
1d2t.cif
1d2u.cif
1d2v.cif
1d2w.cif
1d2y.cif
1d2z.cif
1d30.cif
1d31.cif
1d32.cif
1d33.cif
1d35.cif
1d36.cif
1d37.cif
1d38.cif
1d39.cif
1d3a.cif
1d3b.cif
1d3c.cif
1d3d.cif
1d3e.cif
1d3f.cif
1d3g.cif
1d3h.cif
1d3i.cif
1d3j.cif
1d3k.cif
1d3l.cif
1d3m.cif
1d3n.cif
1d3p.cif
1d3q.cif
1d3r.cif
1d3s.cif
1d3t.cif
1d3u.cif
1d3v.cif
1d3w.cif
1d3x.cif
1d3y.cif
1d3z.cif
1d40.cif
1d41.cif
1d42.cif
1d43.cif
1d44.cif
1d45.cif
1d46.cif
1d48.cif
1d49.cif
1d4a.cif
1d4b.cif
1d4c.cif
1d4d.cif
1d4e.cif
1d4f.cif
1d4h.cif
1d4i.cif
1d4j.cif
1d4k.cif
1d4l.cif
1d4m.cif
1d4n.cif
1d4o.cif
1d4p.cif
1d4r.cif
1d4s.cif
1d4t.cif
1d4u.cif
1d4v.cif
1d4w.cif
1d4x.cif
1d4y.cif
1d4z.cif
1d53.cif
1d54.cif
1d56.cif
1d57.cif
1d58.cif
1d59.cif
1d5a.cif
1d5b.cif
1d5c.cif
1d5d.cif
1d5e.cif
1d5f.cif
1d5g.cif
1d5h.cif
1d5i.cif
1d5j.cif
1d5l.cif
1d5m.cif
1d5n.cif
1d5q.cif
1d5r.cif
1d5s.cif
1d5t.cif
1d5v.cif
1d5w.cif
1d5x.cif
1d5y.cif
1d5z.cif
1d60.cif
1d61.cif
1d62.cif
1d63.cif
1d64.cif
1d65.cif
1d66.cif
1d67.cif
1d68.cif
1d69.cif
1d6a.cif
1d6b.cif
1d6d.cif
1d6e.cif
1d6f.cif
1d6g.cif
1d6h.cif
1d6i.cif
1d6j.cif
1d6k.cif
1d6m.cif
1d6n.cif
1d6o.cif
1d6p.cif
1d6q.cif
1d6r.cif
1d6s.cif
1d6t.cif
1d6u.cif
1d6v.cif
1d6w.cif
1d6x.cif
1d6y.cif
1d6z.cif
1d70.cif
1d75.cif
1d76.cif
1d77.cif
1d78.cif
1d79.cif
1d7a.cif
1d7b.cif
1d7c.cif
1d7d.cif
1d7e.cif
1d7f.cif
1d7h.cif
1d7i.cif
1d7j.cif
1d7k.cif
1d7l.cif
1d7m.cif
1d7n.cif
1d7o.cif
1d7p.cif
1d7q.cif
1d7r.cif
1d7s.cif
1d7t.cif
1d7u.cif
1d7v.cif
1d7w.cif
1d7x.cif
1d7y.cif
1d7z.cif
1d80.cif
1d81.cif
1d82.cif
1d83.cif
1d85.cif
1d86.cif
1d87.cif
1d88.cif
1d89.cif
1d8a.cif
1d8b.cif
1d8c.cif
1d8d.cif
1d8e.cif
1d8f.cif
1d8g.cif
1d8h.cif
1d8i.cif
1d8j.cif
1d8k.cif
1d8l.cif
1d8m.cif
1d8s.cif
1d8t.cif
1d8u.cif
1d8v.cif
1d8w.cif
1d8x.cif
1d8y.cif
1d8z.cif
1d90.cif
1d91.cif
1d92.cif
1d93.cif
1d96.cif
1d97.cif
1d98.cif
1d99.cif
1d9a.cif
1d9c.cif
1d9d.cif
1d9e.cif
1d9f.cif
1d9g.cif
1d9h.cif
1d9i.cif
1d9j.cif
1d9k.cif
1d9l.cif
1d9m.cif
1d9n.cif
1d9o.cif
1d9p.cif
1d9q.cif
1d9r.cif
1d9s.cif
1d9u.cif
1d9v.cif
1d9w.cif
1d9x.cif
1d9y.cif
1d9z.cif
1da0.cif
1da1.cif
1da2.cif
1da3.cif
1da4.cif
1da5.cif
1da9.cif
1daa.cif
1dab.cif
1dad.cif
1dae.cif
1daf.cif
1dag.cif
1dah.cif
1dai.cif
1daj.cif
1dak.cif
1dam.cif
1dan.cif
1dao.cif
1dap.cif
1daq.cif
1dar.cif
1dat.cif
1dau.cif
1dav.cif
1daw.cif
1dax.cif
1day.cif
1daz.cif
1db1.cif
1db2.cif
1db3.cif
1db4.cif
1db5.cif
1db6.cif
1dba.cif
1dbb.cif
1dbd.cif
1dbf.cif
1dbg.cif
1dbh.cif
1dbi.cif
1dbj.cif
1dbk.cif
1dbm.cif
1dbn.cif
1dbo.cif
1dbp.cif
1dbq.cif
1dbr.cif
1dbs.cif
1dbt.cif
1dbu.cif
1dbv.cif
1dbw.cif
1dbx.cif
1dby.cif
1dbz.cif
1dc0.cif
1dc1.cif
1dc2.cif
1dc3.cif
1dc4.cif
1dc5.cif
1dc6.cif
1dc7.cif
1dc8.cif
1dc9.cif
1dca.cif
1dcb.cif
1dcc.cif
1dcd.cif
1dce.cif
1dcf.cif
1dcg.cif
1dch.cif
1dci.cif
1dcj.cif
1dck.cif
1dcl.cif
1dcm.cif
1dcn.cif
1dco.cif
1dcp.cif
1dcq.cif
1dcr.cif
1dcs.cif
1dct.cif
1dcu.cif
1dcv.cif
1dcw.cif
1dcy.cif
1dcz.cif
1dd1.cif
1dd2.cif
1dd3.cif
1dd4.cif
1dd5.cif
1dd6.cif
1dd7.cif
1dd8.cif
1dd9.cif
1ddb.cif
1dde.cif
1ddf.cif
1ddg.cif
1ddh.cif
1ddi.cif
1ddj.cif
1ddk.cif
1ddl.cif
1ddm.cif
1ddn.cif
1ddo.cif
1ddp.cif
1ddr.cif
1dds.cif
1ddt.cif
1ddu.cif
1ddv.cif
1ddw.cif
1ddx.cif
1ddy.cif
1ddz.cif
1de0.cif
1de1.cif
1de2.cif
1de3.cif
1de4.cif
1de5.cif
1de6.cif
1de7.cif
1de8.cif
1de9.cif
1dea.cif
1deb.cif
1dec.cif
1ded.cif
1dee.cif
1def.cif
1deg.cif
1deh.cif
1dei.cif
1dej.cif
1dek.cif
1del.cif
1dem.cif
1den.cif
1deo.cif
1dep.cif
1deq.cif
1det.cif
1deu.cif
1dev.cif
1dew.cif
1dex.cif
1dey.cif
1df0.cif
1df1.cif
1df3.cif
1df4.cif
1df5.cif
1df6.cif
1df7.cif
1df8.cif
1dfa.cif
1dfb.cif
1dfc.cif
1dfd.cif
1dfe.cif
1dff.cif
1dfg.cif
1dfh.cif
1dfi.cif
1dfj.cif
1dfk.cif
1dfl.cif
1dfm.cif
1dfn.cif
1dfo.cif
1dfp.cif
1dfq.cif
1dfs.cif
1dft.cif
1dfu.cif
1dfv.cif
1dfw.cif
1dfx.cif
1dfy.cif
1dfz.cif
1dg0.cif
1dg1.cif
1dg2.cif
1dg3.cif
1dg4.cif
1dg5.cif
1dg6.cif
1dg7.cif
1dg8.cif
1dg9.cif
1dgb.cif
1dgc.cif
1dgd.cif
1dge.cif
1dgf.cif
1dgg.cif
1dgh.cif
1dgi.cif
1dgj.cif
1dgk.cif
1dgl.cif
1dgm.cif
1dgn.cif
1dgo.cif
1dgp.cif
1dgq.cif
1dgr.cif
1dgs.cif
1dgu.cif
1dgv.cif
1dgw.cif
1dgz.cif
1dh3.cif
1dhf.cif
1dhg.cif
1dhh.cif
1dhi.cif
1dhj.cif
1dhk.cif
1dhm.cif
1dhn.cif
1dhp.cif
1dhr.cif
1dhs.cif
1dht.cif
1dhy.cif
1di0.cif
1di1.cif
1di2.cif
1di3.cif
1di4.cif
1di5.cif
1di6.cif
1di7.cif
1di8.cif
1di9.cif
1dia.cif
1dib.cif
1dic.cif
1did.cif
1die.cif
1dif.cif
1dig.cif
1dih.cif
1dii.cif
1dik.cif
1dil.cif
1dim.cif
1din.cif
1dio.cif
1dip.cif
1diq.cif
1dir.cif
1dis.cif
1dit.cif
1diu.cif
1div.cif
1diw.cif
1dix.cif
1diy.cif
1diz.cif
1dj0.cif
1dj1.cif
1dj2.cif
1dj3.cif
1dj5.cif
1dj6.cif
1dj7.cif
1dj8.cif
1dj9.cif
1dja.cif
1djb.cif
1djc.cif
1djd.cif
1dje.cif
1djf.cif
1djg.cif
1djh.cif
1dji.cif
1djl.cif
1djm.cif
1djn.cif
1djo.cif
1djp.cif
1djq.cif
1djr.cif
1djs.cif
1djt.cif
1dju.cif
1djw.cif
1djx.cif
1djy.cif
1djz.cif
1dk0.cif
1dk1.cif
1dk2.cif
1dk3.cif
1dk4.cif
1dk5.cif
1dk6.cif
1dk7.cif
1dk8.cif
1dk9.cif
1dka.cif
1dkc.cif
1dkd.cif
1dke.cif
1dkf.cif
1dkg.cif
1dkh.cif
1dki.cif
1dkj.cif
1dkk.cif
1dkl.cif
1dkm.cif
1dkn.cif
1dko.cif
1dkp.cif
1dkq.cif
1dkr.cif
1dks.cif
1dkt.cif
1dku.cif
1dkw.cif
1dkx.cif
1dky.cif
1dkz.cif
1dl0.cif
1dl2.cif
1dl3.cif
1dl4.cif
1dl5.cif
1dl6.cif
1dl7.cif
1dl8.cif
1dla.cif
1dlb.cif
1dlc.cif
1dle.cif
1dlf.cif
1dlg.cif
1dlh.cif
1dli.cif
1dlj.cif
1dlk.cif
1dll.cif
1dlm.cif
1dlo.cif
1dlp.cif
1dlq.cif
1dlr.cif
1dls.cif
1dlt.cif
1dlu.cif
1dlv.cif
1dlw.cif
1dly.cif
1dlz.cif
1dm0.cif
1dm1.cif
1dm2.cif
1dm3.cif
1dm4.cif
1dm5.cif
1dm6.cif
1dm7.cif
1dm8.cif
1dm9.cif
1dma.cif
1dmb.cif
1dmc.cif
1dmd.cif
1dme.cif
1dmf.cif
1dmg.cif
1dmh.cif
1dmi.cif
1dmj.cif
1dmk.cif
1dml.cif
1dmm.cif
1dmn.cif
1dmo.cif
1dmp.cif
1dmq.cif
1dmr.cif
1dms.cif
1dmt.cif
1dmu.cif
1dmw.cif
1dmx.cif
1dmy.cif
1dmz.cif
1dn0.cif
1dn2.cif
1dn3.cif
1dn4.cif
1dn5.cif
1dn6.cif
1dn8.cif
1dn9.cif
1dna.cif
1dnc.cif
1dne.cif
1dnf.cif
1dng.cif
1dnh.cif
1dnk.cif
1dnl.cif
1dnm.cif
1dno.cif
1dnp.cif
1dns.cif
1dnt.cif
1dnu.cif
1dnv.cif
1dnw.cif
1dnx.cif
1dny.cif
1dnz.cif
1do0.cif
1do1.cif
1do2.cif
1do3.cif
1do4.cif
1do5.cif
1do6.cif
1do7.cif
1do8.cif
1do9.cif
1doa.cif
1dob.cif
1doc.cif
1dod.cif
1doe.cif
1dof.cif
1dog.cif
1doh.cif
1doi.cif
1doj.cif
1dok.cif
1dol.cif
1dom.cif
1don.cif
1doq.cif
1dor.cif
1dos.cif
1dot.cif
1dou.cif
1dov.cif
1dow.cif
1dox.cif
1doy.cif
1doz.cif
1dp0.cif
1dp2.cif
1dp3.cif
1dp4.cif
1dp5.cif
1dp6.cif
1dp7.cif
1dp8.cif
1dp9.cif
1dpb.cif
1dpc.cif
1dpd.cif
1dpe.cif
1dpf.cif
1dpg.cif
1dph.cif
1dpi.cif
1dpj.cif
1dpk.cif
1dpl.cif
1dpm.cif
1dpn.cif
1dpo.cif
1dpp.cif
1dpq.cif
1dpr.cif
1dps.cif
1dpt.cif
1dpu.cif
1dpw.cif
1dpx.cif
1dpy.cif
1dpz.cif
1dq0.cif
1dq1.cif
1dq2.cif
1dq3.cif
1dq4.cif
1dq5.cif
1dq6.cif
1dq7.cif
1dq8.cif
1dq9.cif
1dqa.cif
1dqb.cif
1dqc.cif
1dqd.cif
1dqe.cif
1dqf.cif
1dqg.cif
1dqh.cif
1dqi.cif
1dqj.cif
1dqk.cif
1dql.cif
1dqm.cif
1dqn.cif
1dqo.cif
1dqp.cif
1dqq.cif
1dqr.cif
1dqs.cif
1dqt.cif
1dqu.cif
1dqv.cif
1dqw.cif
1dqx.cif
1dqy.cif
1dqz.cif
1dr0.cif
1dr1.cif
1dr2.cif
1dr3.cif
1dr4.cif
1dr5.cif
1dr6.cif
1dr7.cif
1dr8.cif
1dr9.cif
1dra.cif
1drb.cif
1dre.cif
1drf.cif
1drg.cif
1drh.cif
1drj.cif
1drk.cif
1drm.cif
1drn.cif
1dro.cif
1drr.cif
1drs.cif
1drt.cif
1dru.cif
1drv.cif
1drw.cif
1dry.cif
1drz.cif
1ds0.cif
1ds1.cif
1ds2.cif
1ds3.cif
1ds4.cif
1ds5.cif
1ds6.cif
1ds7.cif
1ds8.cif
1ds9.cif
1dsa.cif
1dsb.cif
1dsc.cif
1dsd.cif
1dse.cif
1dsf.cif
1dsg.cif
1dsi.cif
1dsj.cif
1dsk.cif
1dsl.cif
1dsm.cif
1dsn.cif
1dso.cif
1dsp.cif
1dsq.cif
1dsr.cif
1dss.cif
1dst.cif
1dsu.cif
1dsv.cif
1dsw.cif
1dsx.cif
1dsy.cif
1dsz.cif
1dt0.cif
1dt1.cif
1dt2.cif
1dt3.cif
1dt4.cif
1dt5.cif
1dt6.cif
1dt7.cif
1dt9.cif
1dtc.cif
1dtd.cif
1dte.cif
1dtg.cif
1dth.cif
1dti.cif
1dtj.cif
1dtk.cif
1dtl.cif
1dtm.cif
1dtn.cif
1dto.cif
1dtp.cif
1dtq.cif
1dts.cif
1dtt.cif
1dtu.cif
1dtv.cif
1dtw.cif
1dtx.cif
1dty.cif
1dtz.cif
1du0.cif
1du1.cif
1du2.cif
1du3.cif
1du4.cif
1du5.cif
1du6.cif
1du9.cif
1dua.cif
1dub.cif
1duc.cif
1dud.cif
1due.cif
1duf.cif
1dug.cif
1duh.cif
1dui.cif
1duj.cif
1duk.cif
1dul.cif
1dum.cif
1dun.cif
1duo.cif
1dup.cif
1duq.cif
1dur.cif
1dus.cif
1dut.cif
1duv.cif
1duw.cif
1dux.cif
1duy.cif
1duz.cif
1dv0.cif
1dv1.cif
1dv2.cif
1dv3.cif
1dv4.cif
1dv5.cif
1dv6.cif
1dv7.cif
1dv8.cif
1dv9.cif
1dva.cif
1dvb.cif
1dvc.cif
1dvd.cif
1dve.cif
1dvf.cif
1dvg.cif
1dvh.cif
1dvi.cif
1dvj.cif
1dvk.cif
1dvl.cif
1dvm.cif
1dvn.cif
1dvo.cif
1dvp.cif
1dvq.cif
1dvr.cif
1dvs.cif
1dvt.cif
1dvu.cif
1dvv.cif
1dvw.cif
1dvx.cif
1dvy.cif
1dvz.cif
1dw0.cif
1dw1.cif
1dw2.cif
1dw3.cif
1dw4.cif
1dw5.cif
1dw6.cif
1dw9.cif
1dwa.cif
1dwb.cif
1dwc.cif
1dwd.cif
1dwe.cif
1dwf.cif
1dwg.cif
1dwh.cif
1dwi.cif
1dwj.cif
1dwk.cif
1dwl.cif
1dwm.cif
1dwn.cif
1dwo.cif
1dwp.cif
1dwq.cif
1dwr.cif
1dws.cif
1dwt.cif
1dwu.cif
1dwv.cif
1dww.cif
1dwx.cif
1dwy.cif
1dwz.cif
1dx0.cif
1dx1.cif
1dx4.cif
1dx5.cif
1dx6.cif
1dx7.cif
1dx8.cif
1dx9.cif
1dxa.cif
1dxc.cif
1dxd.cif
1dxe.cif
1dxf.cif
1dxg.cif
1dxh.cif
1dxi.cif
1dxj.cif
1dxk.cif
1dxl.cif
1dxm.cif
1dxn.cif
1dxo.cif
1dxp.cif
1dxq.cif
1dxr.cif
1dxs.cif
1dxt.cif
1dxu.cif
1dxv.cif
1dxw.cif
1dxx.cif
1dxy.cif
1dxz.cif
1dy0.cif
1dy1.cif
1dy2.cif
1dy3.cif
1dy4.cif
1dy5.cif
1dy6.cif
1dy7.cif
1dy8.cif
1dy9.cif
1dya.cif
1dyb.cif
1dyc.cif
1dyd.cif
1dye.cif
1dyf.cif
1dyg.cif
1dyh.cif
1dyi.cif
1dyj.cif
1dyk.cif
1dyl.cif
1dym.cif
1dyn.cif
1dyo.cif
1dyp.cif
1dyq.cif
1dyr.cif
1dys.cif
1dyt.cif
1dyu.cif
1dyw.cif
1dyz.cif
1dz0.cif
1dz1.cif
1dz3.cif
1dz4.cif
1dz5.cif
1dz6.cif
1dz7.cif
1dz8.cif
1dz9.cif
1dza.cif
1dzb.cif
1dzc.cif
1dzd.cif
1dze.cif
1dzf.cif
1dzg.cif
1dzh.cif
1dzi.cif
1dzj.cif
1dzk.cif
1dzl.cif
1dzm.cif
1dzn.cif
1dzo.cif
1dzp.cif
1dzq.cif
1dzr.cif
1dzt.cif
1dzu.cif
1dzv.cif
1dzw.cif
1dzx.cif
1dzy.cif
1dzz.cif
1e00.cif
1e02.cif
1e03.cif
1e04.cif
1e05.cif
1e06.cif
1e07.cif
1e08.cif
1e09.cif
1e0a.cif
1e0b.cif
1e0c.cif
1e0d.cif
1e0e.cif
1e0f.cif
1e0g.cif
1e0h.cif
1e0j.cif
1e0k.cif
1e0l.cif
1e0m.cif
1e0n.cif
1e0o.cif
1e0p.cif
1e0q.cif
1e0r.cif
1e0s.cif
1e0t.cif
1e0u.cif
1e0v.cif
1e0w.cif
1e0x.cif
1e0y.cif
1e0z.cif
1e10.cif
1e12.cif
1e14.cif
1e15.cif
1e17.cif
1e18.cif
1e19.cif
1e1a.cif
1e1c.cif
1e1d.cif
1e1e.cif
1e1f.cif
1e1g.cif
1e1h.cif
1e1j.cif
1e1k.cif
1e1l.cif
1e1m.cif
1e1n.cif
1e1o.cif
1e1p.cif
1e1q.cif
1e1r.cif
1e1s.cif
1e1t.cif
1e1u.cif
1e1v.cif
1e1w.cif
1e1x.cif
1e1y.cif
1e1z.cif
1e20.cif
1e21.cif
1e22.cif
1e24.cif
1e25.cif
1e26.cif
1e27.cif
1e28.cif
1e29.cif
1e2a.cif
1e2b.cif
1e2d.cif
1e2e.cif
1e2f.cif
1e2g.cif
1e2h.cif
1e2i.cif
1e2j.cif
1e2k.cif
1e2l.cif
1e2m.cif
1e2n.cif
1e2o.cif
1e2p.cif
1e2q.cif
1e2r.cif
1e2s.cif
1e2t.cif
1e2u.cif
1e2v.cif
1e2w.cif
1e2x.cif
1e2y.cif
1e2z.cif
1e30.cif
1e31.cif
1e32.cif
1e33.cif
1e34.cif
1e35.cif
1e36.cif
1e37.cif
1e38.cif
1e39.cif
1e3a.cif
1e3b.cif
1e3c.cif
1e3d.cif
1e3e.cif
1e3f.cif
1e3g.cif
1e3h.cif
1e3i.cif
1e3j.cif
1e3k.cif
1e3l.cif
1e3m.cif
1e3o.cif
1e3p.cif
1e3q.cif
1e3r.cif
1e3s.cif
1e3t.cif
1e3u.cif
1e3v.cif
1e3w.cif
1e3x.cif
1e3y.cif
1e3z.cif
1e40.cif
1e41.cif
1e42.cif
1e43.cif
1e44.cif
1e46.cif
1e47.cif
1e48.cif
1e49.cif
1e4a.cif
1e4b.cif
1e4c.cif
1e4d.cif
1e4e.cif
1e4f.cif
1e4g.cif
1e4h.cif
1e4i.cif
1e4j.cif
1e4k.cif
1e4l.cif
1e4m.cif
1e4n.cif
1e4o.cif
1e4p.cif
1e4q.cif
1e4r.cif
1e4s.cif
1e4t.cif
1e4u.cif
1e4v.cif
1e4w.cif
1e4x.cif
1e4y.cif
1e50.cif
1e51.cif
1e52.cif
1e54.cif
1e55.cif
1e56.cif
1e57.cif
1e58.cif
1e59.cif
1e5a.cif
1e5b.cif
1e5c.cif
1e5d.cif
1e5e.cif
1e5f.cif
1e5g.cif
1e5h.cif
1e5i.cif
1e5j.cif
1e5k.cif
1e5l.cif
1e5m.cif
1e5n.cif
1e5o.cif
1e5p.cif
1e5q.cif
1e5r.cif
1e5s.cif
1e5t.cif
1e5u.cif
1e5v.cif
1e5w.cif
1e5x.cif
1e5y.cif
1e5z.cif
1e60.cif
1e61.cif
1e62.cif
1e63.cif
1e64.cif
1e65.cif
1e66.cif
1e67.cif
1e68.cif
1e69.cif
1e6a.cif
1e6b.cif
1e6c.cif
1e6d.cif
1e6e.cif
1e6f.cif
1e6g.cif
1e6h.cif
1e6i.cif
1e6j.cif
1e6k.cif
1e6l.cif
1e6m.cif
1e6n.cif
1e6o.cif
1e6p.cif
1e6q.cif
1e6r.cif
1e6s.cif
1e6u.cif
1e6v.cif
1e6w.cif
1e6x.cif
1e6y.cif
1e6z.cif
1e70.cif
1e71.cif
1e72.cif
1e73.cif
1e74.cif
1e75.cif
1e76.cif
1e77.cif
1e78.cif
1e79.cif
1e7a.cif
1e7b.cif
1e7c.cif
1e7d.cif
1e7e.cif
1e7f.cif
1e7g.cif
1e7h.cif
1e7i.cif
1e7j.cif
1e7k.cif
1e7l.cif
1e7m.cif
1e7n.cif
1e7o.cif
1e7p.cif
1e7q.cif
1e7r.cif
1e7s.cif
1e7u.cif
1e7v.cif
1e7w.cif
1e7y.cif
1e7z.cif
1e80.cif
1e81.cif
1e82.cif
1e83.cif
1e84.cif
1e85.cif
1e86.cif
1e87.cif
1e88.cif
1e89.cif
1e8a.cif
1e8b.cif
1e8c.cif
1e8d.cif
1e8e.cif
1e8f.cif
1e8g.cif
1e8h.cif
1e8i.cif
1e8j.cif
1e8k.cif
1e8l.cif
1e8m.cif
1e8n.cif
1e8o.cif
1e8p.cif
1e8q.cif
1e8r.cif
1e8s.cif
1e8t.cif
1e8u.cif
1e8v.cif
1e8w.cif
1e8x.cif
1e8y.cif
1e8z.cif
1e90.cif
1e91.cif
1e92.cif
1e93.cif
1e94.cif
1e95.cif
1e96.cif
1e97.cif
1e98.cif
1e99.cif
1e9a.cif
1e9b.cif
1e9c.cif
1e9d.cif
1e9e.cif
1e9f.cif
1e9g.cif
1e9h.cif
1e9i.cif
1e9j.cif
1e9k.cif
1e9l.cif
1e9m.cif
1e9n.cif
1e9o.cif
1e9p.cif
1e9q.cif
1e9r.cif
1e9s.cif
1e9t.cif
1e9v.cif
1e9w.cif
1e9x.cif
1e9y.cif
1e9z.cif
1ea0.cif
1ea1.cif
1ea2.cif
1ea3.cif
1ea4.cif
1ea5.cif
1ea6.cif
1ea7.cif
1ea8.cif
1ea9.cif
1eaa.cif
1eab.cif
1eac.cif
1ead.cif
1eae.cif
1eaf.cif
1eag.cif
1eah.cif
1eai.cif
1eaj.cif
1eak.cif
1eal.cif
1eam.cif
1ean.cif
1eao.cif
1eap.cif
1eaq.cif
1ear.cif
1eas.cif
1eat.cif
1eau.cif
1eav.cif
1eaw.cif
1eax.cif
1eay.cif
1eaz.cif
1eb0.cif
1eb1.cif
1eb2.cif
1eb3.cif
1eb4.cif
1eb6.cif
1eb7.cif
1eb8.cif
1eb9.cif
1eba.cif
1ebb.cif
1ebc.cif
1ebd.cif
1ebe.cif
1ebf.cif
1ebg.cif
1ebh.cif
1ebk.cif
1ebl.cif
1ebm.cif
1ebo.cif
1ebp.cif
1ebq.cif
1ebr.cif
1ebs.cif
1ebt.cif
1ebu.cif
1ebv.cif
1ebw.cif
1eby.cif
1ebz.cif
1ec0.cif
1ec1.cif
1ec2.cif
1ec3.cif
1ec4.cif
1ec5.cif
1ec6.cif
1ec7.cif
1ec8.cif
1ec9.cif
1eca.cif
1ecb.cif
1ecc.cif
1ecd.cif
1ece.cif
1ecf.cif
1ecg.cif
1eci.cif
1ecj.cif
1ecl.cif
1ecm.cif
1ecn.cif
1eco.cif
1ecp.cif
1ecq.cif
1ecr.cif
1ecs.cif
1ecu.cif
1ecv.cif
1ecw.cif
1ecx.cif
1ecy.cif
1ecz.cif
1ed0.cif
1ed1.cif
1ed3.cif
1ed4.cif
1ed5.cif
1ed6.cif
1ed7.cif
1ed8.cif
1ed9.cif
1edb.cif
1edd.cif
1ede.cif
1edg.cif
1edh.cif
1edi.cif
1edj.cif
1edk.cif
1edl.cif
1edm.cif
1edn.cif
1edo.cif
1edp.cif
1edq.cif
1edr.cif
1eds.cif
1edt.cif
1edu.cif
1edv.cif
1edw.cif
1edx.cif
1edy.cif
1edz.cif
1ee0.cif
1ee1.cif
1ee2.cif
1ee3.cif
1ee4.cif
1ee5.cif
1ee6.cif
1ee7.cif
1ee8.cif
1ee9.cif
1eea.cif
1eed.cif
1eef.cif
1eeg.cif
1eeh.cif
1eei.cif
1eej.cif
1eek.cif
1eel.cif
1eem.cif
1een.cif
1eeo.cif
1eep.cif
1eeq.cif
1eer.cif
1ees.cif
1eet.cif
1eeu.cif
1eex.cif
1eey.cif
1eez.cif
1ef0.cif
1ef1.cif
1ef2.cif
1ef3.cif
1ef4.cif
1ef5.cif
1ef7.cif
1ef8.cif
1ef9.cif
1efa.cif
1efc.cif
1efd.cif
1efe.cif
1efg.cif
1efh.cif
1efi.cif
1efk.cif
1efl.cif
1efm.cif
1efn.cif
1efo.cif
1efp.cif
1efq.cif
1efr.cif
1efs.cif
1eft.cif
1efu.cif
1efv.cif
1efw.cif
1efx.cif
1efy.cif
1efz.cif
1eg0.cif
1eg1.cif
1eg2.cif
1eg3.cif
1eg4.cif
1eg5.cif
1eg6.cif
1eg7.cif
1eg9.cif
1ega.cif
1egc.cif
1egd.cif
1ege.cif
1egf.cif
1egg.cif
1egh.cif
1egi.cif
1egj.cif
1egk.cif
1egl.cif
1egm.cif
1egn.cif
1ego.cif
1egp.cif
1egq.cif
1egr.cif
1egs.cif
1egt.cif
1egu.cif
1egv.cif
1egw.cif
1egx.cif
1egy.cif
1egz.cif
1eh1.cif
1eh2.cif
1eh3.cif
1eh4.cif
1eh5.cif
1eh6.cif
1eh7.cif
1eh8.cif
1eh9.cif
1eha.cif
1ehb.cif
1ehc.cif
1ehd.cif
1ehe.cif
1ehf.cif
1ehg.cif
1ehh.cif
1ehi.cif
1ehj.cif
1ehk.cif
1ehl.cif
1ehn.cif
1ehs.cif
1eht.cif
1ehv.cif
1ehw.cif
1ehx.cif
1ehy.cif
1ehz.cif
1ei0.cif
1ei1.cif
1ei2.cif
1ei3.cif
1ei4.cif
1ei5.cif
1ei6.cif
1ei7.cif
1ei8.cif
1ei9.cif
1eia.cif
1eib.cif
1eic.cif
1eid.cif
1eie.cif
1eif.cif
1eig.cif
1eih.cif
1eii.cif
1eij.cif
1eik.cif
1eil.cif
1ein.cif
1eio.cif
1eiq.cif
1eir.cif
1eis.cif
1eit.cif
1eiw.cif
1eix.cif
1eiy.cif
1eiz.cif
1ej0.cif
1ej1.cif
1ej2.cif
1ej3.cif
1ej4.cif
1ej5.cif
1ej6.cif
1ej7.cif
1ej8.cif
1ej9.cif
1eja.cif
1ejb.cif
1ejc.cif
1ejd.cif
1eje.cif
1ejf.cif
1ejg.cif
1ejh.cif
1eji.cif
1ejj.cif
1ejl.cif
1ejm.cif
1ejn.cif
1ejo.cif
1ejp.cif
1ejq.cif
1ejr.cif
1ejs.cif
1ejt.cif
1eju.cif
1ejv.cif
1ejw.cif
1ejx.cif
1ejy.cif
1ejz.cif
1ek0.cif
1ek1.cif
1ek2.cif
1ek3.cif
1ek4.cif
1ek5.cif
1ek6.cif
1ek8.cif
1ek9.cif
1eka.cif
1ekb.cif
1ekd.cif
1eke.cif
1ekf.cif
1ekg.cif
1ekh.cif
1eki.cif
1ekj.cif
1ekk.cif
1ekl.cif
1ekm.cif
1eko.cif
1ekp.cif
1ekq.cif
1ekr.cif
1eks.cif
1eku.cif
1ekv.cif
1ekw.cif
1ekx.cif
1eky.cif
1ekz.cif
1el0.cif
1el1.cif
1el2.cif
1el3.cif
1el4.cif
1el5.cif
1el6.cif
1el7.cif
1el8.cif
1el9.cif
1ela.cif
1elb.cif
1elc.cif
1eld.cif
1ele.cif
1elf.cif
1elg.cif
1elh.cif
1eli.cif
1elj.cif
1elk.cif
1ell.cif
1elm.cif
1eln.cif
1elo.cif
1elp.cif
1elq.cif
1elr.cif
1els.cif
1elt.cif
1elu.cif
1elv.cif
1elw.cif
1elx.cif
1ely.cif
1elz.cif
1em0.cif
1em1.cif
1em2.cif
1em6.cif
1em7.cif
1em8.cif
1em9.cif
1ema.cif
1emb.cif
1emc.cif
1emd.cif
1eme.cif
1emf.cif
1emg.cif
1emh.cif
1emi.cif
1emj.cif
1emk.cif
1eml.cif
1emm.cif
1emn.cif
1emo.cif
1emq.cif
1emr.cif
1ems.cif
1emt.cif
1emu.cif
1emv.cif
1emw.cif
1emx.cif
1emy.cif
1emz.cif
1en1.cif
1en2.cif
1en3.cif
1en4.cif
1en5.cif
1en6.cif
1en7.cif
1en8.cif
1en9.cif
1ena.cif
1enc.cif
1ene.cif
1enf.cif
1enh.cif
1eni.cif
1enj.cif
1enk.cif
1enm.cif
1enn.cif
1eno.cif
1enp.cif
1enq.cif
1enr.cif
1ens.cif
1ent.cif
1enu.cif
1env.cif
1enw.cif
1enx.cif
1eny.cif
1enz.cif
1eo0.cif
1eo1.cif
1eo2.cif
1eo3.cif
1eo4.cif
1eo5.cif
1eo6.cif
1eo7.cif
1eo8.cif
1eo9.cif
1eoa.cif
1eob.cif
1eoc.cif
1eod.cif
1eoe.cif
1eof.cif
1eog.cif
1eoh.cif
1eoi.cif
1eoj.cif
1eok.cif
1eol.cif
1eom.cif
1eon.cif
1eoo.cif
1eop.cif
1eoq.cif
1eos.cif
1eot.cif
1eou.cif
1eov.cif
1eow.cif
1ep0.cif
1ep1.cif
1ep2.cif
1ep3.cif
1ep4.cif
1ep5.cif
1ep6.cif
1ep7.cif
1ep8.cif
1ep9.cif
1epa.cif
1epb.cif
1epf.cif
1epg.cif
1eph.cif
1epi.cif
1epj.cif
1epl.cif
1epm.cif
1epn.cif
1epo.cif
1epp.cif
1epq.cif
1epr.cif
1eps.cif
1ept.cif
1epu.cif
1epv.cif
1epw.cif
1epx.cif
1epy.cif
1epz.cif
1eq0.cif
1eq1.cif
1eq2.cif
1eq3.cif
1eq4.cif
1eq5.cif
1eq6.cif
1eq7.cif
1eq8.cif
1eq9.cif
1eqa.cif
1eqb.cif
1eqc.cif
1eqd.cif
1eqe.cif
1eqf.cif
1eqg.cif
1eqh.cif
1eqj.cif
1eqk.cif
1eqm.cif
1eqn.cif
1eqp.cif
1eqq.cif
1eqr.cif
1eqt.cif
1equ.cif
1eqv.cif
1eqw.cif
1eqx.cif
1eqy.cif
1eqz.cif
1er8.cif
1era.cif
1erb.cif
1erc.cif
1erd.cif
1ere.cif
1erf.cif
1erg.cif
1erh.cif
1eri.cif
1erj.cif
1erk.cif
1erm.cif
1ern.cif
1ero.cif
1erp.cif
1erq.cif
1err.cif
1ert.cif
1eru.cif
1erv.cif
1erw.cif
1erx.cif
1ery.cif
1erz.cif
1es0.cif
1es1.cif
1es2.cif
1es3.cif
1es4.cif
1es5.cif
1es6.cif
1es7.cif
1es8.cif
1es9.cif
1esa.cif
1esb.cif
1esc.cif
1esd.cif
1ese.cif
1esf.cif
1esg.cif
1esh.cif
1esi.cif
1esj.cif
1esk.cif
1esl.cif
1esm.cif
1esn.cif
1eso.cif
1esp.cif
1esq.cif
1esr.cif
1ess.cif
1est.cif
1esu.cif
1esv.cif
1esw.cif
1esx.cif
1esy.cif
1esz.cif
1et0.cif
1et1.cif
1et4.cif
1et5.cif
1et6.cif
1et7.cif
1et8.cif
1et9.cif
1eta.cif
1etb.cif
1ete.cif
1etf.cif
1etg.cif
1eth.cif
1etj.cif
1etk.cif
1etl.cif
1etm.cif
1etn.cif
1eto.cif
1etp.cif
1etq.cif
1etr.cif
1ets.cif
1ett.cif
1etu.cif
1etv.cif
1etw.cif
1etx.cif
1ety.cif
1etz.cif
1eu1.cif
1eu2.cif
1eu3.cif
1eu4.cif
1eu5.cif
1eu6.cif
1eu8.cif
1eua.cif
1eub.cif
1euc.cif
1eud.cif
1eue.cif
1euf.cif
1eug.cif
1euh.cif
1eui.cif
1euj.cif
1eum.cif
1eun.cif
1euo.cif
1eup.cif
1euq.cif
1eur.cif
1eus.cif
1eut.cif
1euu.cif
1euv.cif
1euw.cif
1euy.cif
1euz.cif
1ev0.cif
1ev1.cif
1ev2.cif
1ev3.cif
1ev4.cif
1ev5.cif
1ev6.cif
1ev7.cif
1ev8.cif
1ev9.cif
1eva.cif
1evb.cif
1evc.cif
1evd.cif
1eve.cif
1evf.cif
1evg.cif
1evh.cif
1evi.cif
1evj.cif
1evk.cif
1evl.cif
1evm.cif
1evn.cif
1evo.cif
1evp.cif
1evq.cif
1evr.cif
1evs.cif
1evt.cif
1evu.cif
1evv.cif
1evw.cif
1evx.cif
1evy.cif
1evz.cif
1ew0.cif
1ew1.cif
1ew2.cif
1ew3.cif
1ew4.cif
1ew6.cif
1ew8.cif
1ew9.cif
1ewa.cif
1ewc.cif
1ewd.cif
1ewe.cif
1ewf.cif
1ewh.cif
1ewi.cif
1ewj.cif
1ewk.cif
1ewl.cif
1ewm.cif
1ewn.cif
1ewo.cif
1ewp.cif
1ewq.cif
1ewr.cif
1ews.cif
1ewt.cif
1ewv.cif
1eww.cif
1ewx.cif
1ewy.cif
1ewz.cif
1ex0.cif
1ex1.cif
1ex2.cif
1ex3.cif
1ex4.cif
1ex5.cif
1ex6.cif
1ex7.cif
1ex8.cif
1ex9.cif
1exa.cif
1exb.cif
1exc.cif
1exd.cif
1exe.cif
1exf.cif
1exg.cif
1exh.cif
1exi.cif
1exj.cif
1exk.cif
1exl.cif
1exm.cif
1exn.cif
1exp.cif
1exq.cif
1exr.cif
1exs.cif
1ext.cif
1exu.cif
1exv.cif
1exw.cif
1exx.cif
1exy.cif
1exz.cif
1ey0.cif
1ey1.cif
1ey2.cif
1ey3.cif
1ey4.cif
1ey5.cif
1ey6.cif
1ey7.cif
1ey8.cif
1ey9.cif
1eya.cif
1eyb.cif
1eyc.cif
1eyd.cif
1eye.cif
1eyf.cif
1eyg.cif
1eyh.cif
1eyi.cif
1eyj.cif
1eyk.cif
1eyl.cif
1eym.cif
1eyn.cif
1eyo.cif
1eyp.cif
1eyq.cif
1eyr.cif
1eys.cif
1eyt.cif
1eyu.cif
1eyv.cif
1eyw.cif
1eyx.cif
1eyy.cif
1eyz.cif
1ez0.cif
1ez1.cif
1ez2.cif
1ez3.cif
1ez4.cif
1ez6.cif
1ez8.cif
1ez9.cif
1eza.cif
1ezb.cif
1ezc.cif
1ezd.cif
1eze.cif
1ezf.cif
1ezg.cif
1ezi.cif
1ezj.cif
1ezk.cif
1ezl.cif
1ezm.cif
1ezn.cif
1ezo.cif
1ezp.cif
1ezq.cif
1ezr.cif
1ezs.cif
1ezt.cif
1ezu.cif
1ezv.cif
1ezw.cif
1ezx.cif
1ezy.cif
1ezz.cif
1f00.cif
1f02.cif
1f03.cif
1f04.cif
1f05.cif
1f06.cif
1f07.cif
1f08.cif
1f09.cif
1f0b.cif
1f0c.cif
1f0d.cif
1f0e.cif
1f0f.cif
1f0g.cif
1f0h.cif
1f0i.cif
1f0j.cif
1f0k.cif
1f0l.cif
1f0m.cif
1f0n.cif
1f0o.cif
1f0p.cif
1f0q.cif
1f0r.cif
1f0s.cif
1f0t.cif
1f0u.cif
1f0v.cif
1f0w.cif
1f0x.cif
1f0y.cif
1f0z.cif
1f10.cif
1f11.cif
1f12.cif
1f13.cif
1f14.cif
1f15.cif
1f16.cif
1f17.cif
1f18.cif
1f1a.cif
1f1b.cif
1f1c.cif
1f1d.cif
1f1e.cif
1f1f.cif
1f1g.cif
1f1h.cif
1f1j.cif
1f1m.cif
1f1o.cif
1f1r.cif
1f1s.cif
1f1t.cif
1f1u.cif
1f1v.cif
1f1w.cif
1f1x.cif
1f1z.cif
1f20.cif
1f21.cif
1f22.cif
1f23.cif
1f24.cif
1f25.cif
1f26.cif
1f27.cif
1f28.cif
1f29.cif
1f2a.cif
1f2b.cif
1f2c.cif
1f2d.cif
1f2e.cif
1f2f.cif
1f2g.cif
1f2h.cif
1f2i.cif
1f2j.cif
1f2k.cif
1f2l.cif
1f2m.cif
1f2n.cif
1f2o.cif
1f2p.cif
1f2q.cif
1f2r.cif
1f2s.cif
1f2t.cif
1f2u.cif
1f2v.cif
1f2w.cif
1f2x.cif
1f2y.cif
1f2z.cif
1f30.cif
1f31.cif
1f32.cif
1f33.cif
1f34.cif
1f35.cif
1f36.cif
1f37.cif
1f38.cif
1f39.cif
1f3a.cif
1f3b.cif
1f3c.cif
1f3d.cif
1f3e.cif
1f3f.cif
1f3g.cif
1f3h.cif
1f3j.cif
1f3k.cif
1f3l.cif
1f3m.cif
1f3o.cif
1f3p.cif
1f3r.cif
1f3s.cif
1f3t.cif
1f3u.cif
1f3v.cif
1f3w.cif
1f3x.cif
1f3y.cif
1f3z.cif
1f40.cif
1f41.cif
1f42.cif
1f43.cif
1f44.cif
1f45.cif
1f46.cif
1f47.cif
1f48.cif
1f4a.cif
1f4b.cif
1f4c.cif
1f4d.cif
1f4e.cif
1f4f.cif
1f4g.cif
1f4h.cif
1f4i.cif
1f4j.cif
1f4k.cif
1f4l.cif
1f4m.cif
1f4n.cif
1f4o.cif
1f4p.cif
1f4q.cif
1f4r.cif
1f4s.cif
1f4t.cif
1f4u.cif
1f4v.cif
1f4w.cif
1f4x.cif
1f4y.cif
1f4z.cif
1f50.cif
1f51.cif
1f52.cif
1f53.cif
1f54.cif
1f55.cif
1f56.cif
1f57.cif
1f58.cif
1f59.cif
1f5a.cif
1f5b.cif
1f5c.cif
1f5e.cif
1f5f.cif
1f5g.cif
1f5h.cif
1f5j.cif
1f5k.cif
1f5l.cif
1f5m.cif
1f5n.cif
1f5o.cif
1f5p.cif
1f5q.cif
1f5r.cif
1f5s.cif
1f5t.cif
1f5u.cif
1f5v.cif
1f5w.cif
1f5x.cif
1f5y.cif
1f5z.cif
1f60.cif
1f61.cif
1f62.cif
1f63.cif
1f65.cif
1f66.cif
1f68.cif
1f69.cif
1f6a.cif
1f6b.cif
1f6c.cif
1f6d.cif
1f6e.cif
1f6f.cif
1f6g.cif
1f6h.cif
1f6i.cif
1f6j.cif
1f6k.cif
1f6l.cif
1f6m.cif
1f6n.cif
1f6o.cif
1f6p.cif
1f6r.cif
1f6s.cif
1f6t.cif
1f6u.cif
1f6v.cif
1f6w.cif
1f6x.cif
1f6y.cif
1f6z.cif
1f70.cif
1f71.cif
1f73.cif
1f74.cif
1f75.cif
1f76.cif
1f77.cif
1f78.cif
1f79.cif
1f7a.cif
1f7b.cif
1f7c.cif
1f7d.cif
1f7e.cif
1f7f.cif
1f7g.cif
1f7h.cif
1f7i.cif
1f7k.cif
1f7l.cif
1f7m.cif
1f7n.cif
1f7o.cif
1f7p.cif
1f7q.cif
1f7r.cif
1f7s.cif
1f7t.cif
1f7u.cif
1f7v.cif
1f7w.cif
1f7x.cif
1f7y.cif
1f7z.cif
1f80.cif
1f81.cif
1f82.cif
1f84.cif
1f85.cif
1f86.cif
1f88.cif
1f89.cif
1f8a.cif
1f8b.cif
1f8c.cif
1f8d.cif
1f8e.cif
1f8f.cif
1f8g.cif
1f8h.cif
1f8i.cif
1f8m.cif
1f8n.cif
1f8p.cif
1f8q.cif
1f8r.cif
1f8s.cif
1f8t.cif
1f8u.cif
1f8v.cif
1f8w.cif
1f8x.cif
1f8y.cif
1f8z.cif
1f90.cif
1f91.cif
1f92.cif
1f93.cif
1f94.cif
1f95.cif
1f96.cif
1f97.cif
1f98.cif
1f99.cif
1f9a.cif
1f9b.cif
1f9c.cif
1f9d.cif
1f9e.cif
1f9f.cif
1f9g.cif
1f9h.cif
1f9i.cif
1f9j.cif
1f9k.cif
1f9l.cif
1f9m.cif
1f9n.cif
1f9o.cif
1f9p.cif
1f9q.cif
1f9r.cif
1f9s.cif
1f9t.cif
1f9u.cif
1f9v.cif
1f9w.cif
1f9x.cif
1f9z.cif
1fa0.cif
1fa2.cif
1fa3.cif
1fa4.cif
1fa5.cif
1fa6.cif
1fa7.cif
1fa8.cif
1fa9.cif
1faa.cif
1fac.cif
1fad.cif
1fae.cif
1faf.cif
1fag.cif
1fah.cif
1fai.cif
1faj.cif
1fak.cif
1fan.cif
1fao.cif
1fap.cif
1faq.cif
1far.cif
1fas.cif
1fat.cif
1fav.cif
1faw.cif
1fax.cif
1fay.cif
1faz.cif
1fb0.cif
1fb1.cif
1fb2.cif
1fb5.cif
1fb6.cif
1fb7.cif
1fb8.cif
1fb9.cif
1fba.cif
1fbb.cif
1fbc.cif
1fbd.cif
1fbe.cif
1fbf.cif
1fbg.cif
1fbh.cif
1fbi.cif
1fbk.cif
1fbl.cif
1fbm.cif
1fbn.cif
1fbo.cif
1fbp.cif
1fbq.cif
1fbr.cif
1fbs.cif
1fbt.cif
1fbu.cif
1fbv.cif
1fbw.cif
1fbx.cif
1fby.cif
1fbz.cif
1fc0.cif
1fc1.cif
1fc2.cif
1fc3.cif
1fc4.cif
1fc5.cif
1fc6.cif
1fc7.cif
1fc8.cif
1fc9.cif
1fca.cif
1fcb.cif
1fcc.cif
1fcd.cif
1fce.cif
1fcf.cif
1fcg.cif
1fch.cif
1fcj.cif
1fck.cif
1fcl.cif
1fcm.cif
1fcn.cif
1fco.cif
1fcp.cif
1fcq.cif
1fcs.cif
1fct.cif
1fcu.cif
1fcv.cif
1fcw.cif
1fcx.cif
1fcy.cif
1fcz.cif
1fd0.cif
1fd2.cif
1fd3.cif
1fd4.cif
1fd5.cif
1fd6.cif
1fd7.cif
1fd8.cif
1fd9.cif
1fda.cif
1fdb.cif
1fdd.cif
1fdf.cif
1fdg.cif
1fdh.cif
1fdi.cif
1fdj.cif
1fdk.cif
1fdl.cif
1fdm.cif
1fdn.cif
1fdo.cif
1fdp.cif
1fdq.cif
1fdr.cif
1fds.cif
1fdt.cif
1fdu.cif
1fdv.cif
1fdw.cif
1fdy.cif
1fdz.cif
1fe0.cif
1fe1.cif
1fe2.cif
1fe3.cif
1fe4.cif
1fe5.cif
1fe6.cif
1fe8.cif
1fea.cif
1feb.cif
1fec.cif
1fee.cif
1feh.cif
1fej.cif
1fel.cif
1fem.cif
1fen.cif
1feo.cif
1fep.cif
1feq.cif
1fer.cif
1fes.cif
1feu.cif
1fev.cif
1few.cif
1fex.cif
1fez.cif
1ff0.cif
1ff1.cif
1ff2.cif
1ff3.cif
1ff4.cif
1ff5.cif
1ff7.cif
1ff9.cif
1ffa.cif
1ffb.cif
1ffc.cif
1ffd.cif
1ffe.cif
1fff.cif
1ffg.cif
1ffh.cif
1ffi.cif
1ffj.cif
1ffk.cif
1ffl.cif
1ffm.cif
1ffn.cif
1ffo.cif
1ffp.cif
1ffq.cif
1ffr.cif
1ffs.cif
1fft.cif
1ffu.cif
1ffv.cif
1ffw.cif
1ffx.cif
1ffy.cif
1ffz.cif
1fg0.cif
1fg2.cif
1fg3.cif
1fg4.cif
1fg5.cif
1fg6.cif
1fg7.cif
1fg8.cif
1fg9.cif
1fga.cif
1fgb.cif
1fgc.cif
1fgd.cif
1fge.cif
1fgg.cif
1fgh.cif
1fgi.cif
1fgj.cif
1fgk.cif
1fgl.cif
1fgm.cif
1fgn.cif
1fgo.cif
1fgp.cif
1fgq.cif
1fgr.cif
1fgs.cif
1fgt.cif
1fgu.cif
1fgv.cif
1fgx.cif
1fgy.cif
1fgz.cif
1fh0.cif
1fh1.cif
1fh2.cif
1fh3.cif
1fh5.cif
1fh7.cif
1fh8.cif
1fh9.cif
1fha.cif
1fhb.cif
1fhd.cif
1fhe.cif
1fhf.cif
1fhg.cif
1fhh.cif
1fhi.cif
1fhj.cif
1fhk.cif
1fhl.cif
1fhm.cif
1fhn.cif
1fho.cif
1fhq.cif
1fhr.cif
1fhs.cif
1fht.cif
1fhu.cif
1fhv.cif
1fhw.cif
1fhx.cif
1fhy.cif
1fhz.cif
1fi0.cif
1fi1.cif
1fi2.cif
1fi3.cif
1fi4.cif
1fi5.cif
1fi6.cif
1fi7.cif
1fi8.cif
1fi9.cif
1fia.cif
1fib.cif
1fic.cif
1fid.cif
1fie.cif
1fif.cif
1fig.cif
1fih.cif
1fik.cif
1fil.cif
1fim.cif
1fin.cif
1fio.cif
1fip.cif
1fiq.cif
1fir.cif
1fit.cif
1fiu.cif
1fiv.cif
1fiw.cif
1fix.cif
1fiy.cif
1fiz.cif
1fj0.cif
1fj1.cif
1fj2.cif
1fj3.cif
1fj4.cif
1fj5.cif
1fj6.cif
1fj7.cif
1fj8.cif
1fj9.cif
1fja.cif
1fjb.cif
1fjc.cif
1fjd.cif
1fje.cif
1fjg.cif
1fjh.cif
1fjj.cif
1fjk.cif
1fjl.cif
1fjm.cif
1fjn.cif
1fjo.cif
1fjp.cif
1fjq.cif
1fjr.cif
1fjs.cif
1fjt.cif
1fju.cif
1fjv.cif
1fjw.cif
1fjx.cif
1fk0.cif
1fk1.cif
1fk2.cif
1fk3.cif
1fk4.cif
1fk5.cif
1fk6.cif
1fk7.cif
1fk8.cif
1fk9.cif
1fka.cif
1fkb.cif
1fkc.cif
1fkd.cif
1fkf.cif
1fkg.cif
1fkh.cif
1fki.cif
1fkj.cif
1fkk.cif
1fkl.cif
1fkm.cif
1fkn.cif
1fko.cif
1fkp.cif
1fkq.cif
1fkr.cif
1fks.cif
1fkt.cif
1fkv.cif
1fkw.cif
1fkx.cif
1fky.cif
1fkz.cif
1fl0.cif
1fl1.cif
1fl2.cif
1fl3.cif
1fl5.cif
1fl6.cif
1fl7.cif
1fl8.cif
1fl9.cif
1fla.cif
1flc.cif
1fld.cif
1fle.cif
1flg.cif
1flh.cif
1fli.cif
1flj.cif
1flk.cif
1fll.cif
1flm.cif
1fln.cif
1flo.cif
1flp.cif
1flq.cif
1flr.cif
1fls.cif
1flt.cif
1flu.cif
1flv.cif
1flw.cif
1fly.cif
1flz.cif
1fm0.cif
1fm1.cif
1fm2.cif
1fm4.cif
1fm5.cif
1fm6.cif
1fm7.cif
1fm8.cif
1fm9.cif
1fma.cif
1fmb.cif
1fmc.cif
1fmd.cif
1fme.cif
1fmf.cif
1fmg.cif
1fmh.cif
1fmi.cif
1fmj.cif
1fmk.cif
1fml.cif
1fmm.cif
1fmn.cif
1fmo.cif
1fmq.cif
1fms.cif
1fmt.cif
1fmu.cif
1fmv.cif
1fmw.cif
1fmx.cif
1fmy.cif
1fmz.cif
1fn0.cif
1fn1.cif
1fn2.cif
1fn3.cif
1fn4.cif
1fn5.cif
1fn6.cif
1fn7.cif
1fn8.cif
1fn9.cif
1fna.cif
1fnb.cif
1fnc.cif
1fnd.cif
1fne.cif
1fnf.cif
1fng.cif
1fnh.cif
1fni.cif
1fnj.cif
1fnk.cif
1fnl.cif
1fnm.cif
1fnn.cif
1fno.cif
1fnp.cif
1fnq.cif
1fns.cif
1fnt.cif
1fnu.cif
1fnv.cif
1fnw.cif
1fnx.cif
1fny.cif
1fnz.cif
1fo0.cif
1fo1.cif
1fo2.cif
1fo3.cif
1fo4.cif
1fo5.cif
1fo6.cif
1fo7.cif
1fo8.cif
1fo9.cif
1foa.cif
1fob.cif
1foc.cif
1fod.cif
1foe.cif
1fof.cif
1foh.cif
1foi.cif
1foj.cif
1fok.cif
1fol.cif
1fon.cif
1foo.cif
1fop.cif
1foq.cif
1for.cif
1fos.cif
1fot.cif
1fou.cif
1fov.cif
1fow.cif
1fox.cif
1foy.cif
1foz.cif
1fp0.cif
1fp1.cif
1fp2.cif
1fp3.cif
1fp4.cif
1fp5.cif
1fp6.cif
1fp7.cif
1fp8.cif
1fp9.cif
1fpb.cif
1fpc.cif
1fpd.cif
1fpe.cif
1fpf.cif
1fpg.cif
1fph.cif
1fpi.cif
1fpj.cif
1fpk.cif
1fpl.cif
1fpm.cif
1fpn.cif
1fpo.cif
1fpp.cif
1fpq.cif
1fpr.cif
1fps.cif
1fpt.cif
1fpu.cif
1fpv.cif
1fpw.cif
1fpy.cif
1fpz.cif
1fq0.cif
1fq1.cif
1fq2.cif
1fq3.cif
1fq4.cif
1fq5.cif
1fq6.cif
1fq7.cif
1fq8.cif
1fq9.cif
1fqa.cif
1fqb.cif
1fqc.cif
1fqd.cif
1fqe.cif
1fqf.cif
1fqg.cif
1fqi.cif
1fqj.cif
1fqk.cif
1fql.cif
1fqm.cif
1fqn.cif
1fqo.cif
1fqp.cif
1fqq.cif
1fqr.cif
1fqt.cif
1fqv.cif
1fqw.cif
1fqx.cif
1fqy.cif
1fqz.cif
1fr0.cif
1fr1.cif
1fr2.cif
1fr3.cif
1fr4.cif
1fr5.cif
1fr6.cif
1fr7.cif
1fr8.cif
1fr9.cif
1fra.cif
1frb.cif
1frd.cif
1fre.cif
1frf.cif
1frg.cif
1frh.cif
1fri.cif
1frj.cif
1frk.cif
1frl.cif
1frm.cif
1frn.cif
1fro.cif
1frp.cif
1frq.cif
1frr.cif
1frs.cif
1frt.cif
1frv.cif
1frw.cif
1frx.cif
1fry.cif
1frz.cif
1fs0.cif
1fs1.cif
1fs2.cif
1fs3.cif
1fs4.cif
1fs5.cif
1fs6.cif
1fs7.cif
1fs8.cif
1fs9.cif
1fsa.cif
1fsb.cif
1fsc.cif
1fsd.cif
1fse.cif
1fsf.cif
1fsg.cif
1fsh.cif
1fsi.cif
1fsj.cif
1fsk.cif
1fsl.cif
1fsn.cif
1fso.cif
1fsp.cif
1fsq.cif
1fsr.cif
1fss.cif
1fst.cif
1fsu.cif
1fsv.cif
1fsw.cif
1fsx.cif
1fsy.cif
1fsz.cif
1ft0.cif
1ft1.cif
1ft2.cif
1ft3.cif
1ft4.cif
1ft5.cif
1ft6.cif
1ft7.cif
1ft8.cif
1ft9.cif
1fta.cif
1ftc.cif
1ftd.cif
1fte.cif
1ftf.cif
1ftg.cif
1fth.cif
1ftj.cif
1ftk.cif
1ftl.cif
1ftm.cif
1ftn.cif
1fto.cif
1ftp.cif
1ftq.cif
1ftr.cif
1fts.cif
1ftt.cif
1ftw.cif
1ftx.cif
1fty.cif
1ftz.cif
1fu0.cif
1fu1.cif
1fu2.cif
1fu3.cif
1fu4.cif
1fu5.cif
1fu6.cif
1fu7.cif
1fu8.cif
1fu9.cif
1fua.cif
1fub.cif
1fue.cif
1fuf.cif
1fug.cif
1fui.cif
1fuj.cif
1fuk.cif
1ful.cif
1fun.cif
1fuo.cif
1fup.cif
1fuq.cif
1fur.cif
1fus.cif
1fut.cif
1fuu.cif
1fuv.cif
1fuw.cif
1fux.cif
1fuy.cif
1fv0.cif
1fv1.cif
1fv2.cif
1fv3.cif
1fv5.cif
1fv7.cif
1fv8.cif
1fv9.cif
1fva.cif
1fvc.cif
1fvd.cif
1fve.cif
1fvf.cif
1fvg.cif
1fvh.cif
1fvi.cif
1fvj.cif
1fvk.cif
1fvl.cif
1fvm.cif
1fvn.cif
1fvo.cif
1fvp.cif
1fvq.cif
1fvr.cif
1fvs.cif
1fvt.cif
1fvu.cif
1fvv.cif
1fvx.cif
1fvy.cif
1fw0.cif
1fw1.cif
1fw2.cif
1fw3.cif
1fw4.cif
1fw5.cif
1fw6.cif
1fw7.cif
1fw8.cif
1fw9.cif
1fwa.cif
1fwb.cif
1fwc.cif
1fwd.cif
1fwe.cif
1fwf.cif
1fwg.cif
1fwh.cif
1fwi.cif
1fwj.cif
1fwk.cif
1fwl.cif
1fwm.cif
1fwn.cif
1fwo.cif
1fwp.cif
1fwq.cif
1fwr.cif
1fws.cif
1fwt.cif
1fwu.cif
1fwv.cif
1fww.cif
1fwx.cif
1fwy.cif
1fwz.cif
1fx0.cif
1fx1.cif
1fx2.cif
1fx3.cif
1fx4.cif
1fx5.cif
1fx6.cif
1fx7.cif
1fx8.cif
1fx9.cif
1fxa.cif
1fxd.cif
1fxf.cif
1fxh.cif
1fxi.cif
1fxj.cif
1fxk.cif
1fxl.cif
1fxo.cif
1fxp.cif
1fxq.cif
1fxr.cif
1fxs.cif
1fxt.cif
1fxu.cif
1fxv.cif
1fxw.cif
1fxx.cif
1fxy.cif
1fxz.cif
1fy1.cif
1fy2.cif
1fy3.cif
1fy4.cif
1fy5.cif
1fy6.cif
1fy7.cif
1fy8.cif
1fy9.cif
1fya.cif
1fyb.cif
1fyc.cif
1fyd.cif
1fye.cif
1fyf.cif
1fyg.cif
1fyh.cif
1fyi.cif
1fyj.cif
1fyk.cif
1fyl.cif
1fym.cif
1fyn.cif
1fyo.cif
1fyp.cif
1fyr.cif
1fys.cif
1fyt.cif
1fyu.cif
1fyv.cif
1fyw.cif
1fyx.cif
1fyy.cif
1fyz.cif
1fz0.cif
1fz1.cif
1fz2.cif
1fz3.cif
1fz4.cif
1fz5.cif
1fz6.cif
1fz7.cif
1fz8.cif
1fz9.cif
1fza.cif
1fzb.cif
1fzc.cif
1fzd.cif
1fze.cif
1fzf.cif
1fzg.cif
1fzh.cif
1fzi.cif
1fzj.cif
1fzk.cif
1fzl.cif
1fzm.cif
1fzo.cif
1fzp.cif
1fzq.cif
1fzr.cif
1fzs.cif
1fzt.cif
1fzu.cif
1fzv.cif
1fzw.cif
1fzx.cif
1fzy.cif
1fzz.cif
1g00.cif
1g01.cif
1g02.cif
1g03.cif
1g04.cif
1g05.cif
1g06.cif
1g07.cif
1g08.cif
1g09.cif
1g0a.cif
1g0b.cif
1g0c.cif
1g0d.cif
1g0e.cif
1g0f.cif
1g0g.cif
1g0h.cif
1g0i.cif
1g0j.cif
1g0k.cif
1g0l.cif
1g0m.cif
1g0n.cif
1g0o.cif
1g0p.cif
1g0q.cif
1g0r.cif
1g0s.cif
1g0t.cif
1g0u.cif
1g0v.cif
1g0w.cif
1g0x.cif
1g0y.cif
1g0z.cif
1g10.cif
1g11.cif
1g12.cif
1g13.cif
1g14.cif
1g15.cif
1g16.cif
1g17.cif
1g18.cif
1g19.cif
1g1a.cif
1g1b.cif
1g1c.cif
1g1d.cif
1g1e.cif
1g1f.cif
1g1g.cif
1g1h.cif
1g1i.cif
1g1j.cif
1g1k.cif
1g1l.cif
1g1m.cif
1g1n.cif
1g1o.cif
1g1p.cif
1g1q.cif
1g1r.cif
1g1s.cif
1g1t.cif
1g1u.cif
1g1v.cif
1g1w.cif
1g1x.cif
1g1y.cif
1g1z.cif
1g20.cif
1g21.cif
1g22.cif
1g23.cif
1g24.cif
1g25.cif
1g26.cif
1g27.cif
1g28.cif
1g29.cif
1g2a.cif
1g2b.cif
1g2c.cif
1g2d.cif
1g2e.cif
1g2f.cif
1g2g.cif
1g2h.cif
1g2i.cif
1g2j.cif
1g2k.cif
1g2l.cif
1g2m.cif
1g2n.cif
1g2o.cif
1g2p.cif
1g2q.cif
1g2r.cif
1g2s.cif
1g2t.cif
1g2u.cif
1g2v.cif
1g2w.cif
1g2x.cif
1g2y.cif
1g2z.cif
1g30.cif
1g31.cif
1g32.cif
1g33.cif
1g35.cif
1g36.cif
1g37.cif
1g38.cif
1g39.cif
1g3a.cif
1g3b.cif
1g3c.cif
1g3d.cif
1g3e.cif
1g3f.cif
1g3g.cif
1g3i.cif
1g3j.cif
1g3k.cif
1g3l.cif
1g3m.cif
1g3n.cif
1g3o.cif
1g3p.cif
1g3q.cif
1g3r.cif
1g3s.cif
1g3t.cif
1g3u.cif
1g3v.cif
1g3w.cif
1g3x.cif
1g3y.cif
1g3z.cif
1g41.cif
1g42.cif
1g43.cif
1g45.cif
1g46.cif
1g47.cif
1g48.cif
1g49.cif
1g4a.cif
1g4b.cif
1g4c.cif
1g4d.cif
1g4e.cif
1g4f.cif
1g4g.cif
1g4h.cif
1g4i.cif
1g4j.cif
1g4k.cif
1g4m.cif
1g4o.cif
1g4p.cif
1g4q.cif
1g4r.cif
1g4s.cif
1g4t.cif
1g4u.cif
1g4v.cif
1g4w.cif
1g4x.cif
1g4y.cif
1g50.cif
1g51.cif
1g52.cif
1g53.cif
1g54.cif
1g55.cif
1g57.cif
1g58.cif
1g59.cif
1g5a.cif
1g5b.cif
1g5c.cif
1g5d.cif
1g5e.cif
1g5f.cif
1g5g.cif
1g5h.cif
1g5i.cif
1g5j.cif
1g5k.cif
1g5l.cif
1g5m.cif
1g5n.cif
1g5p.cif
1g5q.cif
1g5r.cif
1g5s.cif
1g5t.cif
1g5u.cif
1g5v.cif
1g5w.cif
1g5x.cif
1g5y.cif
1g5z.cif
1g60.cif
1g61.cif
1g62.cif
1g63.cif
1g64.cif
1g65.cif
1g66.cif
1g67.cif
1g68.cif
1g69.cif
1g6a.cif
1g6b.cif
1g6c.cif
1g6d.cif
1g6e.cif
1g6g.cif
1g6h.cif
1g6i.cif
1g6j.cif
1g6k.cif
1g6l.cif
1g6m.cif
1g6n.cif
1g6o.cif
1g6p.cif
1g6q.cif
1g6r.cif
1g6s.cif
1g6t.cif
1g6u.cif
1g6v.cif
1g6w.cif
1g6x.cif
1g6y.cif
1g6z.cif
1g70.cif
1g71.cif
1g72.cif
1g73.cif
1g74.cif
1g75.cif
1g76.cif
1g77.cif
1g78.cif
1g79.cif
1g7a.cif
1g7b.cif
1g7c.cif
1g7d.cif
1g7e.cif
1g7f.cif
1g7g.cif
1g7h.cif
1g7i.cif
1g7j.cif
1g7k.cif
1g7l.cif
1g7m.cif
1g7n.cif
1g7o.cif
1g7p.cif
1g7q.cif
1g7r.cif
1g7s.cif
1g7t.cif
1g7u.cif
1g7v.cif
1g7w.cif
1g7x.cif
1g7y.cif
1g7z.cif
1g80.cif
1g81.cif
1g82.cif
1g83.cif
1g84.cif
1g85.cif
1g86.cif
1g87.cif
1g88.cif
1g89.cif
1g8a.cif
1g8c.cif
1g8e.cif
1g8f.cif
1g8g.cif
1g8h.cif
1g8i.cif
1g8j.cif
1g8k.cif
1g8l.cif
1g8m.cif
1g8n.cif
1g8o.cif
1g8p.cif
1g8q.cif
1g8r.cif
1g8s.cif
1g8t.cif
1g8u.cif
1g8v.cif
1g8w.cif
1g8x.cif
1g8y.cif
1g8z.cif
1g90.cif
1g91.cif
1g92.cif
1g93.cif
1g94.cif
1g95.cif
1g96.cif
1g97.cif
1g98.cif
1g99.cif
1g9a.cif
1g9b.cif
1g9c.cif
1g9d.cif
1g9e.cif
1g9f.cif
1g9g.cif
1g9h.cif
1g9i.cif
1g9j.cif
1g9k.cif
1g9l.cif
1g9m.cif
1g9n.cif
1g9o.cif
1g9p.cif
1g9q.cif
1g9r.cif
1g9s.cif
1g9t.cif
1g9u.cif
1g9v.cif
1g9w.cif
1g9x.cif
1g9y.cif
1g9z.cif
1ga0.cif
1ga1.cif
1ga2.cif
1ga3.cif
1ga4.cif
1ga5.cif
1ga6.cif
1ga7.cif
1ga8.cif
1ga9.cif
1gab.cif
1gac.cif
1gad.cif
1gae.cif
1gaf.cif
1gag.cif
1gah.cif
1gai.cif
1gaj.cif
1gak.cif
1gal.cif
1gam.cif
1gan.cif
1gao.cif
1gaq.cif
1gar.cif
1gat.cif
1gau.cif
1gav.cif
1gaw.cif
1gax.cif
1gay.cif
1gaz.cif
1gb0.cif
1gb1.cif
1gb2.cif
1gb3.cif
1gb4.cif
1gb5.cif
1gb6.cif
1gb7.cif
1gb8.cif
1gb9.cif
1gba.cif
1gbb.cif
1gbc.cif
1gbd.cif
1gbe.cif
1gbf.cif
1gbg.cif
1gbh.cif
1gbi.cif
1gbj.cif
1gbk.cif
1gbl.cif
1gbm.cif
1gbn.cif
1gbo.cif
1gbq.cif
1gbr.cif
1gbs.cif
1gbt.cif
1gbu.cif
1gbv.cif
1gbw.cif
1gbx.cif
1gby.cif
1gbz.cif
1gc0.cif
1gc1.cif
1gc2.cif
1gc3.cif
1gc4.cif
1gc5.cif
1gc6.cif
1gc7.cif
1gc8.cif
1gc9.cif
1gca.cif
1gcb.cif
1gcc.cif
1gcd.cif
1gce.cif
1gcf.cif
1gcg.cif
1gci.cif
1gcj.cif
1gck.cif
1gcl.cif
1gcm.cif
1gcn.cif
1gco.cif
1gcp.cif
1gcq.cif
1gcs.cif
1gct.cif
1gcu.cif
1gcv.cif
1gcw.cif
1gcy.cif
1gcz.cif
1gd0.cif
1gd1.cif
1gd2.cif
1gd3.cif
1gd4.cif
1gd5.cif
1gd6.cif
1gd7.cif
1gd8.cif
1gd9.cif
1gdc.cif
1gdd.cif
1gde.cif
1gdf.cif
1gdh.cif
1gdi.cif
1gdj.cif
1gdk.cif
1gdl.cif
1gdn.cif
1gdq.cif
1gdr.cif
1gdt.cif
1gdu.cif
1gdv.cif
1gdw.cif
1gdx.cif
1ge0.cif
1ge1.cif
1ge2.cif
1ge3.cif
1ge4.cif
1ge5.cif
1ge6.cif
1ge7.cif
1ge8.cif
1ge9.cif
1gea.cif
1geb.cif
1gec.cif
1ged.cif
1gee.cif
1gef.cif
1geg.cif
1geh.cif
1gei.cif
1gej.cif
1gek.cif
1gem.cif
1gen.cif
1geq.cif
1ger.cif
1ges.cif
1get.cif
1geu.cif
1gev.cif
1gew.cif
1gex.cif
1gey.cif
1gez.cif
1gf0.cif
1gf3.cif
1gf4.cif
1gf5.cif
1gf6.cif
1gf7.cif
1gf8.cif
1gf9.cif
1gfa.cif
1gfc.cif
1gfd.cif
1gfe.cif
1gff.cif
1gfg.cif
1gfh.cif
1gfi.cif
1gfj.cif
1gfk.cif
1gfl.cif
1gfm.cif
1gfn.cif
1gfo.cif
1gfp.cif
1gfq.cif
1gfr.cif
1gfs.cif
1gft.cif
1gfu.cif
1gfv.cif
1gfw.cif
1gfy.cif
1gfz.cif
1gg0.cif
1gg1.cif
1gg2.cif
1gg3.cif
1gg4.cif
1gg5.cif
1gg6.cif
1gg8.cif
1gg9.cif
1ggb.cif
1ggc.cif
1ggd.cif
1gge.cif
1ggf.cif
1ggg.cif
1ggh.cif
1ggi.cif
1ggj.cif
1ggk.cif
1ggl.cif
1ggm.cif
1ggn.cif
1ggo.cif
1ggp.cif
1ggq.cif
1ggr.cif
1ggt.cif
1ggu.cif
1ggv.cif
1ggw.cif
1ggx.cif
1ggy.cif
1ggz.cif
1gh0.cif
1gh1.cif
1gh2.cif
1gh4.cif
1gh5.cif
1gh6.cif
1gh7.cif
1gh8.cif
1gh9.cif
1gha.cif
1ghb.cif
1ghc.cif
1ghd.cif
1ghe.cif
1ghf.cif
1ghg.cif
1ghh.cif
1ghi.cif
1ghj.cif
1ghk.cif
1ghl.cif
1ghm.cif
1ghp.cif
1ghq.cif
1ghr.cif
1ghs.cif
1ght.cif
1ghu.cif
1ghv.cif
1ghw.cif
1ghx.cif
1ghy.cif
1ghz.cif
1gi0.cif
1gi1.cif
1gi2.cif
1gi3.cif
1gi4.cif
1gi5.cif
1gi6.cif
1gi7.cif
1gi8.cif
1gi9.cif
1gia.cif
1gib.cif
1gic.cif
1gid.cif
1gif.cif
1gig.cif
1gih.cif
1gii.cif
1gij.cif
1gik.cif
1gil.cif
1gim.cif
1gin.cif
1gio.cif
1gip.cif
1giq.cif
1gir.cif
1gis.cif
1git.cif
1giu.cif
1giw.cif
1giz.cif
1gj0.cif
1gj1.cif
1gj2.cif
1gj4.cif
1gj5.cif
1gj6.cif
1gj7.cif
1gj8.cif
1gj9.cif
1gja.cif
1gjb.cif
1gjc.cif
1gjd.cif
1gje.cif
1gjf.cif
1gjg.cif
1gjh.cif
1gji.cif
1gjj.cif
1gjm.cif
1gjn.cif
1gjo.cif
1gjp.cif
1gjq.cif
1gjr.cif
1gjs.cif
1gjt.cif
1gju.cif
1gjv.cif
1gjw.cif
1gjx.cif
1gjy.cif
1gjz.cif
1gk0.cif
1gk1.cif
1gk2.cif
1gk3.cif
1gk4.cif
1gk5.cif
1gk6.cif
1gk7.cif
1gk8.cif
1gk9.cif
1gka.cif
1gkb.cif
1gkc.cif
1gkd.cif
1gke.cif
1gkf.cif
1gkg.cif
1gkh.cif
1gki.cif
1gkj.cif
1gkk.cif
1gkl.cif
1gkm.cif
1gkn.cif
1gko.cif
1gkp.cif
1gkq.cif
1gkr.cif
1gks.cif
1gkt.cif
1gku.cif
1gkx.cif
1gky.cif
1gkz.cif
1gl0.cif
1gl1.cif
1gl2.cif
1gl3.cif
1gl4.cif
1gl5.cif
1gl6.cif
1gl7.cif
1gl8.cif
1gl9.cif
1gla.cif
1glb.cif
1glc.cif
1gld.cif
1gle.cif
1glf.cif
1glg.cif
1glh.cif
1gli.cif
1glj.cif
1gll.cif
1glm.cif
1gln.cif
1glo.cif
1glp.cif
1glq.cif
1glu.cif
1glv.cif
1gm0.cif
1gm1.cif
1gm2.cif
1gm4.cif
1gm5.cif
1gm6.cif
1gm7.cif
1gm8.cif
1gm9.cif
1gmb.cif
1gmc.cif
1gmd.cif
1gme.cif
1gmg.cif
1gmh.cif
1gmi.cif
1gmj.cif
1gmk.cif
1gml.cif
1gmm.cif
1gmn.cif
1gmo.cif
1gmp.cif
1gmq.cif
1gmr.cif
1gmu.cif
1gmv.cif
1gmw.cif
1gmx.cif
1gmy.cif
1gmz.cif
1gn0.cif
1gn1.cif
1gn2.cif
1gn3.cif
1gn4.cif
1gn6.cif
1gn7.cif
1gn8.cif
1gn9.cif
1gna.cif
1gnb.cif
1gnc.cif
1gnd.cif
1gne.cif
1gnf.cif
1gng.cif
1gnh.cif
1gni.cif
1gnj.cif
1gnk.cif
1gnl.cif
1gnm.cif
1gnn.cif
1gno.cif
1gnp.cif
1gnq.cif
1gnr.cif
1gns.cif
1gnt.cif
1gnu.cif
1gnv.cif
1gnw.cif
1gnx.cif
1gny.cif
1gnz.cif
1go0.cif
1go1.cif
1go2.cif
1go3.cif
1go4.cif
1go5.cif
1go6.cif
1go7.cif
1go8.cif
1go9.cif
1goa.cif
1gob.cif
1goc.cif
1god.cif
1goe.cif
1gof.cif
1gog.cif
1goh.cif
1goi.cif
1goj.cif
1gok.cif
1gol.cif
1gom.cif
1gon.cif
1goo.cif
1goq.cif
1gor.cif
1gos.cif
1got.cif
1gou.cif
1gov.cif
1gow.cif
1gox.cif
1goy.cif
1goz.cif
1gp0.cif
1gp1.cif
1gp2.cif
1gp3.cif
1gp4.cif
1gp5.cif
1gp6.cif
1gp7.cif
1gp8.cif
1gp9.cif
1gpa.cif
1gpb.cif
1gpc.cif
1gpd.cif
1gpe.cif
1gpf.cif
1gph.cif
1gpi.cif
1gpj.cif
1gpk.cif
1gpl.cif
1gpm.cif
1gpn.cif
1gpo.cif
1gpp.cif
1gpq.cif
1gpr.cif
1gps.cif
1gpt.cif
1gpu.cif
1gpw.cif
1gpx.cif
1gpy.cif
1gpz.cif
1gq0.cif
1gq1.cif
1gq2.cif
1gq4.cif
1gq5.cif
1gq6.cif
1gq7.cif
1gq8.cif
1gq9.cif
1gqa.cif
1gqb.cif
1gqc.cif
1gqe.cif
1gqf.cif
1gqg.cif
1gqh.cif
1gqi.cif
1gqj.cif
1gqk.cif
1gql.cif
1gqm.cif
1gqn.cif
1gqo.cif
1gqp.cif
1gqq.cif
1gqr.cif
1gqs.cif
1gqt.cif
1gqu.cif
1gqv.cif
1gqw.cif
1gqy.cif
1gqz.cif
1gr0.cif
1gr1.cif
1gr2.cif
1gr3.cif
1gr5.cif
1gr7.cif
1gra.cif
1grb.cif
1grc.cif
1gre.cif
1grf.cif
1grg.cif
1grh.cif
1gri.cif
1grj.cif
1grl.cif
1grm.cif
1grn.cif
1gro.cif
1grp.cif
1grq.cif
1grr.cif
1grt.cif
1gru.cif
1grv.cif
1grw.cif
1grx.cif
1grz.cif
1gs0.cif
1gs3.cif
1gs4.cif
1gs5.cif
1gs6.cif
1gs7.cif
1gs8.cif
1gs9.cif
1gsa.cif
1gsb.cif
1gsc.cif
1gsd.cif
1gse.cif
1gsf.cif
1gsg.cif
1gsh.cif
1gsi.cif
1gsj.cif
1gsk.cif
1gsl.cif
1gsm.cif
1gsn.cif
1gso.cif
1gsp.cif
1gsq.cif
1gss.cif
1gsu.cif
1gsv.cif
1gsw.cif
1gsx.cif
1gsy.cif
1gsz.cif
1gt0.cif
1gt1.cif
1gt3.cif
1gt4.cif
1gt5.cif
1gt6.cif
1gt7.cif
1gt8.cif
1gt9.cif
1gta.cif
1gtb.cif
1gtc.cif
1gtd.cif
1gte.cif
1gtf.cif
1gtg.cif
1gth.cif
1gti.cif
1gtj.cif
1gtk.cif
1gtl.cif
1gtm.cif
1gtn.cif
1gto.cif
1gtp.cif
1gtq.cif
1gtr.cif
1gts.cif
1gtt.cif
1gtu.cif
1gtv.cif
1gtw.cif
1gtz.cif
1gu0.cif
1gu1.cif
1gu2.cif
1gu3.cif
1gu4.cif
1gu5.cif
1gu6.cif
1gu7.cif
1gu8.cif
1gu9.cif
1gua.cif
1gub.cif
1guc.cif
1gud.cif
1gue.cif
1guf.cif
1gug.cif
1guh.cif
1gui.cif
1guj.cif
1guk.cif
1gul.cif
1gum.cif
1gun.cif
1guo.cif
1gup.cif
1guq.cif
1gur.cif
1gus.cif
1gut.cif
1guu.cif
1guv.cif
1guw.cif
1gux.cif
1guy.cif
1guz.cif
1gv0.cif
1gv1.cif
1gv2.cif
1gv3.cif
1gv4.cif
1gv5.cif
1gv6.cif
1gv7.cif
1gv8.cif
1gv9.cif
1gvc.cif
1gvd.cif
1gve.cif
1gvf.cif
1gvg.cif
1gvh.cif
1gvi.cif
1gvj.cif
1gvk.cif
1gvl.cif
1gvm.cif
1gvn.cif
1gvo.cif
1gvp.cif
1gvq.cif
1gvr.cif
1gvs.cif
1gvt.cif
1gvu.cif
1gvv.cif
1gvw.cif
1gvx.cif
1gvy.cif
1gvz.cif
1gw0.cif
1gw1.cif
1gw2.cif
1gw3.cif
1gw4.cif
1gw6.cif
1gw7.cif
1gw8.cif
1gw9.cif
1gwa.cif
1gwb.cif
1gwc.cif
1gwd.cif
1gwe.cif
1gwf.cif
1gwg.cif
1gwh.cif
1gwi.cif
1gwj.cif
1gwk.cif
1gwl.cif
1gwm.cif
1gwn.cif
1gwo.cif
1gwp.cif
1gwq.cif
1gwr.cif
1gws.cif
1gwt.cif
1gwu.cif
1gwv.cif
1gww.cif
1gwx.cif
1gwy.cif
1gwz.cif
1gx0.cif
1gx1.cif
1gx2.cif
1gx3.cif
1gx4.cif
1gx5.cif
1gx6.cif
1gx7.cif
1gx8.cif
1gx9.cif
1gxa.cif
1gxb.cif
1gxc.cif
1gxd.cif
1gxe.cif
1gxf.cif
1gxg.cif
1gxh.cif
1gxi.cif
1gxj.cif
1gxk.cif
1gxl.cif
1gxm.cif
1gxn.cif
1gxo.cif
1gxp.cif
1gxq.cif
1gxr.cif
1gxs.cif
1gxt.cif
1gxu.cif
1gxv.cif
1gxw.cif
1gxx.cif
1gxy.cif
1gxz.cif
1gy0.cif
1gy1.cif
1gy2.cif
1gy3.cif
1gy5.cif
1gy6.cif
1gy7.cif
1gy8.cif
1gy9.cif
1gya.cif
1gyb.cif
1gyc.cif
1gyd.cif
1gye.cif
1gyf.cif
1gyg.cif
1gyh.cif
1gyj.cif
1gyk.cif
1gyl.cif
1gym.cif
1gyn.cif
1gyo.cif
1gyp.cif
1gyq.cif
1gyr.cif
1gyt.cif
1gyu.cif
1gyv.cif
1gyw.cif
1gyx.cif
1gyy.cif
1gyz.cif
1gz0.cif
1gz1.cif
1gz2.cif
1gz3.cif
1gz4.cif
1gz5.cif
1gz6.cif
1gz7.cif
1gz8.cif
1gz9.cif
1gza.cif
1gzb.cif
1gzc.cif
1gzd.cif
1gze.cif
1gzf.cif
1gzg.cif
1gzh.cif
1gzi.cif
1gzj.cif
1gzk.cif
1gzl.cif
1gzm.cif
1gzn.cif
1gzo.cif
1gzp.cif
1gzq.cif
1gzr.cif
1gzs.cif
1gzt.cif
1gzu.cif
1gzv.cif
1gzw.cif
1gzx.cif
1gzy.cif
1gzz.cif
1h00.cif
1h01.cif
1h02.cif
1h03.cif
1h04.cif
1h05.cif
1h07.cif
1h08.cif
1h09.cif
1h0a.cif
1h0b.cif
1h0c.cif
1h0d.cif
1h0g.cif
1h0h.cif
1h0i.cif
1h0j.cif
1h0k.cif
1h0l.cif
1h0m.cif
1h0n.cif
1h0o.cif
1h0p.cif
1h0q.cif
1h0r.cif
1h0s.cif
1h0t.cif
1h0v.cif
1h0w.cif
1h0x.cif
1h0y.cif
1h0z.cif
1h10.cif
1h11.cif
1h12.cif
1h13.cif
1h14.cif
1h15.cif
1h16.cif
1h17.cif
1h18.cif
1h19.cif
1h1a.cif
1h1b.cif
1h1c.cif
1h1d.cif
1h1h.cif
1h1i.cif
1h1j.cif
1h1k.cif
1h1l.cif
1h1m.cif
1h1n.cif
1h1o.cif
1h1p.cif
1h1q.cif
1h1r.cif
1h1s.cif
1h1t.cif
1h1v.cif
1h1w.cif
1h1x.cif
1h1y.cif
1h1z.cif
1h20.cif
1h21.cif
1h22.cif
1h23.cif
1h24.cif
1h25.cif
1h26.cif
1h27.cif
1h28.cif
1h29.cif
1h2a.cif
1h2b.cif
1h2c.cif
1h2d.cif
1h2e.cif
1h2f.cif
1h2g.cif
1h2h.cif
1h2i.cif
1h2j.cif
1h2k.cif
1h2l.cif
1h2m.cif
1h2n.cif
1h2o.cif
1h2p.cif
1h2q.cif
1h2r.cif
1h2s.cif
1h2t.cif
1h2u.cif
1h2v.cif
1h2w.cif
1h2x.cif
1h2y.cif
1h2z.cif
1h30.cif
1h31.cif
1h32.cif
1h33.cif
1h34.cif
1h35.cif
1h36.cif
1h37.cif
1h38.cif
1h39.cif
1h3a.cif
1h3b.cif
1h3c.cif
1h3d.cif
1h3e.cif
1h3f.cif
1h3g.cif
1h3h.cif
1h3i.cif
1h3j.cif
1h3l.cif
1h3m.cif
1h3n.cif
1h3o.cif
1h3p.cif
1h3q.cif
1h3t.cif
1h3u.cif
1h3v.cif
1h3w.cif
1h3x.cif
1h3y.cif
1h3z.cif
1h41.cif
1h42.cif
1h43.cif
1h44.cif
1h45.cif
1h46.cif
1h47.cif
1h48.cif
1h49.cif
1h4a.cif
1h4b.cif
1h4c.cif
1h4d.cif
1h4e.cif
1h4f.cif
1h4g.cif
1h4h.cif
1h4i.cif
1h4j.cif
1h4k.cif
1h4l.cif
1h4m.cif
1h4n.cif
1h4o.cif
1h4p.cif
1h4q.cif
1h4r.cif
1h4s.cif
1h4t.cif
1h4u.cif
1h4v.cif
1h4w.cif
1h4x.cif
1h4y.cif
1h4z.cif
1h50.cif
1h51.cif
1h52.cif
1h53.cif
1h54.cif
1h55.cif
1h56.cif
1h57.cif
1h58.cif
1h59.cif
1h5a.cif
1h5b.cif
1h5c.cif
1h5d.cif
1h5e.cif
1h5f.cif
1h5g.cif
1h5h.cif
1h5i.cif
1h5j.cif
1h5k.cif
1h5l.cif
1h5m.cif
1h5n.cif
1h5o.cif
1h5p.cif
1h5q.cif
1h5r.cif
1h5s.cif
1h5t.cif
1h5u.cif
1h5v.cif
1h5w.cif
1h5x.cif
1h5y.cif
1h5z.cif
1h60.cif
1h61.cif
1h62.cif
1h63.cif
1h64.cif
1h65.cif
1h66.cif
1h67.cif
1h68.cif
1h69.cif
1h6a.cif
1h6b.cif
1h6c.cif
1h6d.cif
1h6e.cif
1h6f.cif
1h6g.cif
1h6h.cif
1h6i.cif
1h6j.cif
1h6k.cif
1h6l.cif
1h6m.cif
1h6n.cif
1h6o.cif
1h6p.cif
1h6q.cif
1h6r.cif
1h6s.cif
1h6t.cif
1h6u.cif
1h6v.cif
1h6w.cif
1h6x.cif
1h6y.cif
1h70.cif
1h71.cif
1h72.cif
1h73.cif
1h74.cif
1h75.cif
1h76.cif
1h78.cif
1h79.cif
1h7a.cif
1h7b.cif
1h7c.cif
1h7d.cif
1h7e.cif
1h7f.cif
1h7g.cif
1h7h.cif
1h7i.cif
1h7j.cif
1h7k.cif
1h7l.cif
1h7m.cif
1h7n.cif
1h7o.cif
1h7p.cif
1h7q.cif
1h7r.cif
1h7s.cif
1h7t.cif
1h7u.cif
1h7v.cif
1h7w.cif
1h7x.cif
1h7y.cif
1h7z.cif
1h80.cif
1h81.cif
1h82.cif
1h83.cif
1h84.cif
1h85.cif
1h86.cif
1h87.cif
1h88.cif
1h89.cif
1h8a.cif
1h8b.cif
1h8c.cif
1h8d.cif
1h8e.cif
1h8f.cif
1h8g.cif
1h8h.cif
1h8i.cif
1h8k.cif
1h8l.cif
1h8m.cif
1h8n.cif
1h8o.cif
1h8p.cif
1h8s.cif
1h8t.cif
1h8u.cif
1h8v.cif
1h8x.cif
1h8y.cif
1h8z.cif
1h91.cif
1h92.cif
1h93.cif
1h94.cif
1h95.cif
1h96.cif
1h97.cif
1h98.cif
1h99.cif
1h9a.cif
1h9b.cif
1h9c.cif
1h9d.cif
1h9e.cif
1h9f.cif
1h9g.cif
1h9h.cif
1h9i.cif
1h9j.cif
1h9k.cif
1h9l.cif
1h9m.cif
1h9n.cif
1h9o.cif
1h9p.cif
1h9q.cif
1h9r.cif
1h9s.cif
1h9t.cif
1h9u.cif
1h9v.cif
1h9w.cif
1h9x.cif
1h9y.cif
1h9z.cif
1ha0.cif
1ha1.cif
1ha2.cif
1ha3.cif
1ha4.cif
1ha5.cif
1ha6.cif
1ha7.cif
1ha8.cif
1ha9.cif
1haa.cif
1hab.cif
1hac.cif
1hae.cif
1haf.cif
1hag.cif
1hah.cif
1hai.cif
1haj.cif
1hak.cif
1han.cif
1hao.cif
1hap.cif
1haq.cif
1har.cif
1hau.cif
1hav.cif
1haw.cif
1hax.cif
1hay.cif
1haz.cif
1hb0.cif
1hb1.cif
1hb2.cif
1hb3.cif
1hb4.cif
1hb5.cif
1hb6.cif
1hb7.cif
1hb8.cif
1hb9.cif
1hba.cif
1hbb.cif
1hbg.cif
1hbh.cif
1hbi.cif
1hbj.cif
1hbk.cif
1hbm.cif
1hbn.cif
1hbo.cif
1hbp.cif
1hbq.cif
1hbr.cif
1hbs.cif
1hbt.cif
1hbu.cif
1hbv.cif
1hbw.cif
1hbx.cif
1hby.cif
1hbz.cif
1hc0.cif
1hc1.cif
1hc7.cif
1hc8.cif
1hc9.cif
1hca.cif
1hcb.cif
1hcc.cif
1hcd.cif
1hce.cif
1hcf.cif
1hcg.cif
1hch.cif
1hci.cif
1hcj.cif
1hck.cif
1hcl.cif
1hcm.cif
1hcn.cif
1hco.cif
1hcp.cif
1hcq.cif
1hcr.cif
1hcs.cif
1hct.cif
1hcu.cif
1hcv.cif
1hcw.cif
1hcx.cif
1hcy.cif
1hcz.cif
1hd0.cif
1hd1.cif
1hd2.cif
1hd3.cif
1hd4.cif
1hd5.cif
1hd6.cif
1hd7.cif
1hd8.cif
1hd9.cif
1hda.cif
1hdb.cif
1hdc.cif
1hdd.cif
1hde.cif
1hdf.cif
1hdg.cif
1hdh.cif
1hdi.cif
1hdj.cif
1hdk.cif
1hdl.cif
1hdm.cif
1hdn.cif
1hdo.cif
1hdp.cif
1hdq.cif
1hdr.cif
1hds.cif
1hdt.cif
1hdu.cif
1hdx.cif
1hdy.cif
1hdz.cif
1he1.cif
1he2.cif
1he3.cif
1he4.cif
1he5.cif
1he7.cif
1he8.cif
1he9.cif
1hea.cif
1heb.cif
1hec.cif
1hed.cif
1hee.cif
1hef.cif
1heg.cif
1heh.cif
1hei.cif
1hej.cif
1hek.cif
1hel.cif
1hem.cif
1hen.cif
1heo.cif
1hep.cif
1heq.cif
1her.cif
1hes.cif
1het.cif
1heu.cif
1hev.cif
1hew.cif
1hex.cif
1hey.cif
1hez.cif
1hf0.cif
1hf2.cif
1hf3.cif
1hf4.cif
1hf6.cif
1hf8.cif
1hf9.cif
1hfa.cif
1hfb.cif
1hfc.cif
1hfd.cif
1hfe.cif
1hff.cif
1hfg.cif
1hfh.cif
1hfi.cif
1hfj.cif
1hfk.cif
1hfn.cif
1hfo.cif
1hfp.cif
1hfq.cif
1hfr.cif
1hfs.cif
1hfu.cif
1hfw.cif
1hfx.cif
1hfy.cif
1hfz.cif
1hg0.cif
1hg1.cif
1hg2.cif
1hg3.cif
1hg4.cif
1hg5.cif
1hg7.cif
1hg8.cif
1hg9.cif
1hga.cif
1hgb.cif
1hgc.cif
1hgd.cif
1hge.cif
1hgf.cif
1hgg.cif
1hgh.cif
1hgi.cif
1hgj.cif
1hgt.cif
1hgu.cif
1hgv.cif
1hgw.cif
1hgx.cif
1hgy.cif
1hgz.cif
1hh0.cif
1hh1.cif
1hh2.cif
1hh3.cif
1hh4.cif
1hh5.cif
1hh6.cif
1hh7.cif
1hh8.cif
1hh9.cif
1hha.cif
1hhc.cif
1hhf.cif
1hhg.cif
1hhh.cif
1hhi.cif
1hhj.cif
1hhk.cif
1hhl.cif
1hhn.cif
1hho.cif
1hhp.cif
1hhq.cif
1hhs.cif
1hht.cif
1hhu.cif
1hhv.cif
1hhw.cif
1hhx.cif
1hhy.cif
1hhz.cif
1hi0.cif
1hi1.cif
1hi2.cif
1hi3.cif
1hi4.cif
1hi5.cif
1hi6.cif
1hi7.cif
1hi8.cif
1hi9.cif
1hia.cif
1hib.cif
1hic.cif
1hig.cif
1hih.cif
1hii.cif
1hij.cif
1hik.cif
1hil.cif
1him.cif
1hin.cif
1hio.cif
1hip.cif
1hiq.cif
1his.cif
1hit.cif
1hiv.cif
1hiw.cif
1hix.cif
1hiy.cif
1hiz.cif
1hj0.cif
1hj1.cif
1hj3.cif
1hj4.cif
1hj5.cif
1hj6.cif
1hj7.cif
1hj8.cif
1hj9.cif
1hja.cif
1hjb.cif
1hjc.cif
1hjd.cif
1hje.cif
1hjf.cif
1hjg.cif
1hji.cif
1hjj.cif
1hjk.cif
1hjl.cif
1hjm.cif
1hjn.cif
1hjo.cif
1hjp.cif
1hjq.cif
1hjr.cif
1hjs.cif
1hjt.cif
1hju.cif
1hjv.cif
1hjw.cif
1hjx.cif
1hjz.cif
1hk0.cif
1hk1.cif
1hk2.cif
1hk3.cif
1hk4.cif
1hk5.cif
1hk6.cif
1hk7.cif
1hk8.cif
1hk9.cif
1hka.cif
1hkb.cif
1hkc.cif
1hkd.cif
1hkf.cif
1hkg.cif
1hkh.cif
1hki.cif
1hkj.cif
1hkk.cif
1hkl.cif
1hkm.cif
1hkn.cif
1hko.cif
1hkq.cif
1hks.cif
1hkt.cif
1hku.cif
1hkv.cif
1hkw.cif
1hkx.cif
1hky.cif
1hl2.cif
1hl3.cif
1hl4.cif
1hl5.cif
1hl6.cif
1hl7.cif
1hl8.cif
1hl9.cif
1hla.cif
1hlb.cif
1hlc.cif
1hld.cif
1hle.cif
1hlf.cif
1hlg.cif
1hlk.cif
1hll.cif
1hlm.cif
1hlo.cif
1hlp.cif
1hlq.cif
1hls.cif
1hlt.cif
1hlu.cif
1hlv.cif
1hlw.cif
1hlx.cif
1hly.cif
1hlz.cif
1hm0.cif
1hm1.cif
1hm2.cif
1hm3.cif
1hm4.cif
1hm5.cif
1hm6.cif
1hm7.cif
1hm8.cif
1hm9.cif
1hma.cif
1hmc.cif
1hmd.cif
1hme.cif
1hmf.cif
1hmh.cif
1hmj.cif
1hmk.cif
1hml.cif
1hmo.cif
1hmp.cif
1hmr.cif
1hms.cif
1hmt.cif
1hmu.cif
1hmv.cif
1hmw.cif
1hmy.cif
1hn0.cif
1hn1.cif
1hn2.cif
1hn3.cif
1hn4.cif
1hn6.cif
1hn9.cif
1hna.cif
1hnb.cif
1hnc.cif
1hnd.cif
1hne.cif
1hnf.cif
1hng.cif
1hnh.cif
1hni.cif
1hnj.cif
1hnk.cif
1hnl.cif
1hnn.cif
1hno.cif
1hnr.cif
1hns.cif
1hnu.cif
1hnv.cif
1hnw.cif
1hnx.cif
1hny.cif
1hnz.cif
1ho0.cif
1ho1.cif
1ho2.cif
1ho3.cif
1ho4.cif
1ho5.cif
1ho6.cif
1ho7.cif
1ho8.cif
1ho9.cif
1hoc.cif
1hod.cif
1hoe.cif
1hof.cif
1hom.cif
1hon.cif
1hoo.cif
1hop.cif
1hoq.cif
1hor.cif
1hos.cif
1hot.cif
1hov.cif
1how.cif
1hox.cif
1hoy.cif
1hoz.cif
1hp0.cif
1hp1.cif
1hp2.cif
1hp3.cif
1hp4.cif
1hp5.cif
1hp7.cif
1hp8.cif
1hp9.cif
1hpb.cif
1hpc.cif
1hpg.cif
1hph.cif
1hpi.cif
1hpj.cif
1hpk.cif
1hpl.cif
1hpm.cif
1hpn.cif
1hpo.cif
1hps.cif
1hpt.cif
1hpu.cif
1hpv.cif
1hpw.cif
1hpx.cif
1hpy.cif
1hpz.cif
1hq0.cif
1hq1.cif
1hq2.cif
1hq3.cif
1hq4.cif
1hq5.cif
1hq6.cif
1hq7.cif
1hq8.cif
1hqa.cif
1hqb.cif
1hqc.cif
1hqd.cif
1hqe.cif
1hqf.cif
1hqg.cif
1hqh.cif
1hqi.cif
1hqj.cif
1hqk.cif
1hql.cif
1hqm.cif
1hqn.cif
1hqo.cif
1hqp.cif
1hqq.cif
1hqr.cif
1hqs.cif
1hqt.cif
1hqu.cif
1hqv.cif
1hqw.cif
1hqx.cif
1hqy.cif
1hqz.cif
1hr0.cif
1hr1.cif
1hr2.cif
1hr3.cif
1hr6.cif
1hr7.cif
1hr8.cif
1hr9.cif
1hra.cif
1hrb.cif
1hrc.cif
1hrd.cif
1hre.cif
1hrf.cif
1hrh.cif
1hri.cif
1hrj.cif
1hrk.cif
1hrl.cif
1hrm.cif
1hrn.cif
1hro.cif
1hrp.cif
1hrq.cif
1hrr.cif
1hrs.cif
1hrt.cif
1hru.cif
1hrv.cif
1hry.cif
1hrz.cif
1hs1.cif
1hs2.cif
1hs3.cif
1hs4.cif
1hs5.cif
1hs6.cif
1hs7.cif
1hs8.cif
1hsa.cif
1hsb.cif
1hse.cif
1hsg.cif
1hsh.cif
1hsi.cif
1hsj.cif
1hsk.cif
1hsl.cif
1hsm.cif
1hsn.cif
1hso.cif
1hsq.cif
1hsr.cif
1hss.cif
1hst.cif
1hsw.cif
1hsx.cif
1hsy.cif
1hsz.cif
1ht0.cif
1ht1.cif
1ht2.cif
1ht3.cif
1ht4.cif
1ht5.cif
1ht6.cif
1ht7.cif
1ht8.cif
1ht9.cif
1hta.cif
1htb.cif
1htd.cif
1hte.cif
1htf.cif
1htg.cif
1hth.cif
1hti.cif
1htj.cif
1htl.cif
1htm.cif
1htn.cif
1hto.cif
1htp.cif
1htq.cif
1htr.cif
1htt.cif
1htv.cif
1htw.cif
1htx.cif
1hty.cif
1htz.cif
1hu0.cif
1hu3.cif
1hu5.cif
1hu6.cif
1hu7.cif
1hu8.cif
1hu9.cif
1hua.cif
1huc.cif
1hue.cif
1huf.cif
1hug.cif
1huh.cif
1hui.cif
1huj.cif
1huk.cif
1hul.cif
1hum.cif
1hun.cif
1huo.cif
1hup.cif
1huq.cif
1hur.cif
1hus.cif
1hut.cif
1huu.cif
1huv.cif
1huw.cif
1hux.cif
1huy.cif
1huz.cif
1hv0.cif
1hv1.cif
1hv2.cif
1hv4.cif
1hv5.cif
1hv6.cif
1hv7.cif
1hv8.cif
1hv9.cif
1hva.cif
1hvb.cif
1hvc.cif
1hvd.cif
1hve.cif
1hvf.cif
1hvg.cif
1hvh.cif
1hvi.cif
1hvj.cif
1hvk.cif
1hvl.cif
1hvn.cif
1hvo.cif
1hvq.cif
1hvr.cif
1hvs.cif
1hvu.cif
1hvv.cif
1hvw.cif
1hvx.cif
1hvy.cif
1hvz.cif
1hw1.cif
1hw2.cif
1hw3.cif
1hw4.cif
1hw5.cif
1hw6.cif
1hw7.cif
1hw8.cif
1hw9.cif
1hwg.cif
1hwh.cif
1hwi.cif
1hwj.cif
1hwk.cif
1hwl.cif
1hwm.cif
1hwn.cif
1hwo.cif
1hwp.cif
1hwq.cif
1hwr.cif
1hwt.cif
1hwu.cif
1hwv.cif
1hww.cif
1hwy.cif
1hx0.cif
1hx1.cif
1hx2.cif
1hx3.cif
1hx4.cif
1hx5.cif
1hx6.cif
1hx7.cif
1hx8.cif
1hx9.cif
1hxa.cif
1hxb.cif
1hxc.cif
1hxd.cif
1hxe.cif
1hxf.cif
1hxg.cif
1hxh.cif
1hxi.cif
1hxj.cif
1hxk.cif
1hxl.cif
1hxm.cif
1hxn.cif
1hxp.cif
1hxq.cif
1hxr.cif
1hxs.cif
1hxt.cif
1hxu.cif
1hxv.cif
1hxw.cif
1hxx.cif
1hxy.cif
1hxz.cif
1hy0.cif
1hy1.cif
1hy2.cif
1hy3.cif
1hy5.cif
1hy7.cif
1hy8.cif
1hy9.cif
1hya.cif
1hyb.cif
1hye.cif
1hyf.cif
1hyg.cif
1hyh.cif
1hyi.cif
1hyj.cif
1hyk.cif
1hyl.cif
1hym.cif
1hyn.cif
1hyo.cif
1hyp.cif
1hyq.cif
1hyr.cif
1hys.cif
1hyt.cif
1hyu.cif
1hyv.cif
1hyw.cif
1hyz.cif
1hz0.cif
1hz1.cif
1hz2.cif
1hz3.cif
1hz4.cif
1hz5.cif
1hz6.cif
1hz8.cif
1hz9.cif
1hza.cif
1hzb.cif
1hzc.cif
1hzd.cif
1hze.cif
1hzf.cif
1hzg.cif
1hzh.cif
1hzi.cif
1hzj.cif
1hzk.cif
1hzl.cif
1hzm.cif
1hzn.cif
1hzo.cif
1hzp.cif
1hzs.cif
1hzt.cif
1hzu.cif
1hzv.cif
1hzw.cif
1hzx.cif
1hzy.cif
1hzz.cif
1i00.cif
1i01.cif
1i02.cif
1i04.cif
1i05.cif
1i06.cif
1i07.cif
1i08.cif
1i09.cif
1i0a.cif
1i0b.cif
1i0c.cif
1i0d.cif
1i0e.cif
1i0f.cif
1i0g.cif
1i0h.cif
1i0i.cif
1i0j.cif
1i0k.cif
1i0l.cif
1i0m.cif
1i0n.cif
1i0o.cif
1i0p.cif
1i0q.cif
1i0r.cif
1i0s.cif
1i0t.cif
1i0u.cif
1i0v.cif
1i0x.cif
1i0z.cif
1i10.cif
1i11.cif
1i12.cif
1i13.cif
1i14.cif
1i16.cif
1i17.cif
1i18.cif
1i19.cif
1i1a.cif
1i1b.cif
1i1c.cif
1i1d.cif
1i1e.cif
1i1f.cif
1i1g.cif
1i1h.cif
1i1i.cif
1i1j.cif
1i1k.cif
1i1l.cif
1i1m.cif
1i1n.cif
1i1o.cif
1i1p.cif
1i1q.cif
1i1r.cif
1i1s.cif
1i1w.cif
1i1x.cif
1i1y.cif
1i1z.cif
1i20.cif
1i21.cif
1i22.cif
1i24.cif
1i25.cif
1i26.cif
1i27.cif
1i29.cif
1i2a.cif
1i2b.cif
1i2c.cif
1i2d.cif
1i2e.cif
1i2f.cif
1i2g.cif
1i2h.cif
1i2k.cif
1i2l.cif
1i2m.cif
1i2n.cif
1i2o.cif
1i2p.cif
1i2q.cif
1i2r.cif
1i2s.cif
1i2t.cif
1i2u.cif
1i2v.cif
1i2w.cif
1i2x.cif
1i2y.cif
1i2z.cif
1i30.cif
1i31.cif
1i32.cif
1i33.cif
1i34.cif
1i35.cif
1i36.cif
1i37.cif
1i38.cif
1i39.cif
1i3a.cif
1i3c.cif
1i3d.cif
1i3e.cif
1i3f.cif
1i3g.cif
1i3h.cif
1i3i.cif
1i3j.cif
1i3k.cif
1i3l.cif
1i3m.cif
1i3n.cif
1i3o.cif
1i3p.cif
1i3q.cif
1i3r.cif
1i3s.cif
1i3t.cif
1i3u.cif
1i3v.cif
1i3w.cif
1i3x.cif
1i3y.cif
1i3z.cif
1i40.cif
1i41.cif
1i42.cif
1i43.cif
1i44.cif
1i45.cif
1i46.cif
1i47.cif
1i48.cif
1i49.cif
1i4a.cif
1i4b.cif
1i4c.cif
1i4d.cif
1i4e.cif
1i4f.cif
1i4g.cif
1i4h.cif
1i4j.cif
1i4k.cif
1i4l.cif
1i4m.cif
1i4n.cif
1i4o.cif
1i4p.cif
1i4q.cif
1i4r.cif
1i4s.cif
1i4t.cif
1i4u.cif
1i4v.cif
1i4w.cif
1i4x.cif
1i4y.cif
1i4z.cif
1i50.cif
1i51.cif
1i52.cif
1i53.cif
1i54.cif
1i55.cif
1i56.cif
1i57.cif
1i58.cif
1i59.cif
1i5a.cif
1i5b.cif
1i5c.cif
1i5d.cif
1i5e.cif
1i5f.cif
1i5g.cif
1i5h.cif
1i5i.cif
1i5j.cif
1i5k.cif
1i5l.cif
1i5n.cif
1i5o.cif
1i5p.cif
1i5q.cif
1i5r.cif
1i5s.cif
1i5t.cif
1i5u.cif
1i5v.cif
1i5w.cif
1i5x.cif
1i5y.cif
1i5z.cif
1i60.cif
1i69.cif
1i6a.cif
1i6b.cif
1i6c.cif
1i6d.cif
1i6e.cif
1i6f.cif
1i6g.cif
1i6h.cif
1i6i.cif
1i6j.cif
1i6k.cif
1i6l.cif
1i6m.cif
1i6n.cif
1i6o.cif
1i6p.cif
1i6q.cif
1i6s.cif
1i6t.cif
1i6u.cif
1i6v.cif
1i6w.cif
1i6x.cif
1i6y.cif
1i6z.cif
1i70.cif
1i71.cif
1i72.cif
1i73.cif
1i74.cif
1i75.cif
1i76.cif
1i77.cif
1i78.cif
1i79.cif
1i7a.cif
1i7b.cif
1i7c.cif
1i7d.cif
1i7e.cif
1i7f.cif
1i7g.cif
1i7h.cif
1i7i.cif
1i7j.cif
1i7k.cif
1i7l.cif
1i7m.cif
1i7n.cif
1i7o.cif
1i7p.cif
1i7q.cif
1i7r.cif
1i7s.cif
1i7t.cif
1i7u.cif
1i7v.cif
1i7w.cif
1i7x.cif
1i7y.cif
1i7z.cif
1i80.cif
1i81.cif
1i82.cif
1i83.cif
1i84.cif
1i85.cif
1i86.cif
1i87.cif
1i88.cif
1i89.cif
1i8a.cif
1i8b.cif
1i8c.cif
1i8d.cif
1i8e.cif
1i8f.cif
1i8g.cif
1i8h.cif
1i8i.cif
1i8j.cif
1i8k.cif
1i8l.cif
1i8m.cif
1i8n.cif
1i8o.cif
1i8p.cif
1i8q.cif
1i8t.cif
1i8u.cif
1i8v.cif
1i8x.cif
1i8y.cif
1i8z.cif
1i90.cif
1i91.cif
1i92.cif
1i93.cif
1i94.cif
1i95.cif
1i96.cif
1i97.cif
1i98.cif
1i9a.cif
1i9b.cif
1i9c.cif
1i9d.cif
1i9e.cif
1i9f.cif
1i9g.cif
1i9h.cif
1i9i.cif
1i9j.cif
1i9k.cif
1i9l.cif
1i9m.cif
1i9n.cif
1i9o.cif
1i9p.cif
1i9q.cif
1i9r.cif
1i9s.cif
1i9t.cif
1i9v.cif
1i9w.cif
1i9x.cif
1i9y.cif
1i9z.cif
1ia0.cif
1ia1.cif
1ia2.cif
1ia3.cif
1ia4.cif
1ia5.cif
1ia6.cif
1ia7.cif
1ia8.cif
1ia9.cif
1iaa.cif
1iab.cif
1iac.cif
1iad.cif
1iae.cif
1iag.cif
1iah.cif
1iai.cif
1iaj.cif
1iak.cif
1ial.cif
1iam.cif
1ian.cif
1iao.cif
1iap.cif
1iaq.cif
1iar.cif
1ias.cif
1iat.cif
1iau.cif
1iav.cif
1iaw.cif
1iax.cif
1iay.cif
1iaz.cif
1ib0.cif
1ib1.cif
1ib2.cif
1ib4.cif
1ib5.cif
1ib6.cif
1ib7.cif
1ib8.cif
1ib9.cif
1iba.cif
1ibb.cif
1ibc.cif
1ibd.cif
1ibe.cif
1ibf.cif
1ibg.cif
1ibh.cif
1ibi.cif
1ibj.cif
1ibk.cif
1ibl.cif
1ibm.cif
1ibn.cif
1ibo.cif
1ibq.cif
1ibr.cif
1ibs.cif
1ibt.cif
1ibu.cif
1ibv.cif
1ibw.cif
1ibx.cif
1iby.cif
1ibz.cif
1ic0.cif
1ic1.cif
1ic2.cif
1ic4.cif
1ic5.cif
1ic6.cif
1ic7.cif
1ic8.cif
1ic9.cif
1ica.cif
1icc.cif
1ice.cif
1icf.cif
1icg.cif
1ich.cif
1ici.cif
1icj.cif
1ick.cif
1icl.cif
1icm.cif
1icn.cif
1ico.cif
1icp.cif
1icq.cif
1icr.cif
1ics.cif
1ict.cif
1icu.cif
1icv.cif
1icw.cif
1icx.cif
1icy.cif
1id0.cif
1id1.cif
1id2.cif
1id3.cif
1id4.cif
1id5.cif
1id6.cif
1id7.cif
1id8.cif
1id9.cif
1ida.cif
1idb.cif
1idc.cif
1idd.cif
1ide.cif
1idf.cif
1idg.cif
1idh.cif
1idi.cif
1idj.cif
1idk.cif
1idl.cif
1idm.cif
1idn.cif
1ido.cif
1idp.cif
1idq.cif
1idr.cif
1ids.cif
1idt.cif
1idu.cif
1idv.cif
1idw.cif
1idx.cif
1idy.cif
1idz.cif
1ie0.cif
1ie1.cif
1ie2.cif
1ie3.cif
1ie4.cif
1ie5.cif
1ie6.cif
1ie7.cif
1ie8.cif
1ie9.cif
1iea.cif
1ieb.cif
1iec.cif
1ied.cif
1iee.cif
1ief.cif
1ieg.cif
1ieh.cif
1iei.cif
1iej.cif
1iek.cif
1iel.cif
1iem.cif
1ien.cif
1ieo.cif
1iep.cif
1ieq.cif
1ier.cif
1ies.cif
1iet.cif
1ieu.cif
1iev.cif
1iew.cif
1iex.cif
1iey.cif
1iez.cif
1if0.cif
1if1.cif
1if2.cif
1if4.cif
1if5.cif
1if6.cif
1if7.cif
1if8.cif
1if9.cif
1ifa.cif
1ifb.cif
1ifc.cif
1ifd.cif
1ifg.cif
1ifh.cif
1ifi.cif
1ifj.cif
1ifk.cif
1ifl.cif
1ifm.cif
1ifn.cif
1ifp.cif
1ifq.cif
1ifr.cif
1ifs.cif
1ift.cif
1ifu.cif
1ifv.cif
1ifw.cif
1ifx.cif
1ify.cif
1ig0.cif
1ig1.cif
1ig3.cif
1ig4.cif
1ig5.cif
1ig6.cif
1ig7.cif
1ig8.cif
1ig9.cif
1iga.cif
1igb.cif
1igc.cif
1igd.cif
1igf.cif
1igi.cif
1igj.cif
1igl.cif
1igm.cif
1ign.cif
1igo.cif
1igp.cif
1igq.cif
1igr.cif
1igs.cif
1igt.cif
1igu.cif
1igv.cif
1igw.cif
1igx.cif
1igy.cif
1igz.cif
1ih0.cif
1ih1.cif
1ih2.cif
1ih3.cif
1ih4.cif
1ih5.cif
1ih6.cif
1ih7.cif
1ih8.cif
1ih9.cif
1iha.cif
1ihb.cif
1ihc.cif
1ihd.cif
1ihf.cif
1ihg.cif
1ihh.cif
1ihi.cif
1ihj.cif
1ihk.cif
1ihm.cif
1ihn.cif
1iho.cif
1ihp.cif
1ihq.cif
1ihr.cif
1ihs.cif
1iht.cif
1ihu.cif
1ihv.cif
1ihw.cif
1ihx.cif
1ihy.cif
1ihz.cif
1ii0.cif
1ii1.cif
1ii2.cif
1ii3.cif
1ii4.cif
1ii5.cif
1ii6.cif
1ii7.cif
1ii8.cif
1ii9.cif
1iib.cif
1iic.cif
1iid.cif
1iie.cif
1iig.cif
1iih.cif
1iii.cif
1iij.cif
1iik.cif
1iil.cif
1iim.cif
1iin.cif
1iio.cif
1iip.cif
1iiq.cif
1iir.cif
1iit.cif
1iiu.cif
1iiw.cif
1iiy.cif
1iiz.cif
1ij0.cif
1ij1.cif
1ij2.cif
1ij3.cif
1ij5.cif
1ij6.cif
1ij8.cif
1ij9.cif
1ija.cif
1ijb.cif
1ijc.cif
1ijd.cif
1ije.cif
1ijf.cif
1ijg.cif
1ijh.cif
1iji.cif
1ijj.cif
1ijk.cif
1ijl.cif
1ijn.cif
1ijp.cif
1ijq.cif
1ijr.cif
1ijs.cif
1ijt.cif
1iju.cif
1ijv.cif
1ijw.cif
1ijx.cif
1ijy.cif
1ijz.cif
1ik0.cif
1ik1.cif
1ik3.cif
1ik4.cif
1ik5.cif
1ik6.cif
1ik7.cif
1ik8.cif
1ik9.cif
1ika.cif
1ikc.cif
1ikd.cif
1ike.cif
1ikf.cif
1ikg.cif
1iki.cif
1ikj.cif
1ikk.cif
1ikl.cif
1ikm.cif
1ikn.cif
1iko.cif
1ikp.cif
1ikq.cif
1ikt.cif
1iku.cif
1ikv.cif
1ikw.cif
1ikx.cif
1iky.cif
1il0.cif
1il1.cif
1il2.cif
1il3.cif
1il4.cif
1il5.cif
1il6.cif
1il8.cif
1il9.cif
1ilc.cif
1ild.cif
1ile.cif
1ilf.cif
1ilg.cif
1ilh.cif
1ilk.cif
1ilo.cif
1ilp.cif
1ilq.cif
1ilr.cif
1ils.cif
1ilt.cif
1ilu.cif
1ilv.cif
1ilw.cif
1ilx.cif
1ily.cif
1ilz.cif
1im0.cif
1im1.cif
1im2.cif
1im3.cif
1im4.cif
1im5.cif
1im6.cif
1im7.cif
1im8.cif
1im9.cif
1ima.cif
1imb.cif
1imc.cif
1imd.cif
1ime.cif
1imf.cif
1imh.cif
1imi.cif
1imj.cif
1iml.cif
1imo.cif
1imp.cif
1imq.cif
1imr.cif
1ims.cif
1imt.cif
1imu.cif
1imv.cif
1imw.cif
1imx.cif
1in0.cif
1in1.cif
1in2.cif
1in3.cif
1in4.cif
1in5.cif
1in6.cif
1in7.cif
1in8.cif
1inc.cif
1ind.cif
1ine.cif
1inf.cif
1ing.cif
1inh.cif
1ini.cif
1inj.cif
1inl.cif
1inn.cif
1ino.cif
1inp.cif
1inq.cif
1inr.cif
1inu.cif
1inv.cif
1inw.cif
1inx.cif
1iny.cif
1inz.cif
1io0.cif
1io1.cif
1io2.cif
1io3.cif
1io4.cif
1io5.cif
1io6.cif
1io7.cif
1io8.cif
1io9.cif
1ioa.cif
1iob.cif
1ioc.cif
1iod.cif
1ioe.cif
1iof.cif
1iog.cif
1ioh.cif
1ioi.cif
1ioj.cif
1iok.cif
1iol.cif
1iom.cif
1ion.cif
1ioo.cif
1iop.cif
1ioq.cif
1ior.cif
1ios.cif
1iot.cif
1iou.cif
1iov.cif
1iow.cif
1iox.cif
1ioz.cif
1ip0.cif
1ip1.cif
1ip2.cif
1ip3.cif
1ip4.cif
1ip5.cif
1ip6.cif
1ip7.cif
1ip9.cif
1ipa.cif
1ipb.cif
1ipc.cif
1ipd.cif
1ipe.cif
1ipf.cif
1ipg.cif
1iph.cif
1ipi.cif
1ipj.cif
1ipk.cif
1ipp.cif
1ips.cif
1ipw.cif
1iq0.cif
1iq1.cif
1iq3.cif
1iq4.cif
1iq5.cif
1iq6.cif
1iq7.cif
1iq8.cif
1iq9.cif
1iqa.cif
1iqb.cif
1iqc.cif
1iqd.cif
1iqe.cif
1iqf.cif
1iqg.cif
1iqh.cif
1iqi.cif
1iqj.cif
1iqk.cif
1iql.cif
1iqm.cif
1iqn.cif
1iqo.cif
1iqp.cif
1iqq.cif
1iqr.cif
1iqs.cif
1iqt.cif
1iqu.cif
1iqv.cif
1iqw.cif
1iqx.cif
1iqy.cif
1iqz.cif
1ir0.cif
1ir1.cif
1ir2.cif
1ir3.cif
1ir5.cif
1ir6.cif
1ir7.cif
1ir8.cif
1ir9.cif
1ira.cif
1irb.cif
1irc.cif
1ird.cif
1ire.cif
1irf.cif
1irg.cif
1irh.cif
1iri.cif
1irj.cif
1irk.cif
1irl.cif
1irm.cif
1irn.cif
1iro.cif
1irp.cif
1irq.cif
1irr.cif
1irs.cif
1iru.cif
1irv.cif
1irw.cif
1irx.cif
1iry.cif
1irz.cif
1is0.cif
1is1.cif
1is2.cif
1is3.cif
1is4.cif
1is5.cif
1is6.cif
1is7.cif
1is8.cif
1is9.cif
1isa.cif
1isb.cif
1isc.cif
1ise.cif
1isf.cif
1isg.cif
1ish.cif
1isi.cif
1isj.cif
1isk.cif
1ism.cif
1isn.cif
1iso.cif
1isp.cif
1isq.cif
1isr.cif
1iss.cif
1ist.cif
1isu.cif
1isv.cif
1isw.cif
1isx.cif
1isy.cif
1isz.cif
1it0.cif
1it1.cif
1it2.cif
1it3.cif
1it4.cif
1it5.cif
1it6.cif
1it7.cif
1it8.cif
1it9.cif
1itb.cif
1itc.cif
1itf.cif
1itg.cif
1ith.cif
1iti.cif
1itk.cif
1itl.cif
1itm.cif
1ito.cif
1itp.cif
1itq.cif
1itt.cif
1itu.cif
1itv.cif
1itw.cif
1itx.cif
1ity.cif
1itz.cif
1iu0.cif
1iu1.cif
1iu2.cif
1iu3.cif
1iu4.cif
1iu5.cif
1iu6.cif
1iu7.cif
1iu8.cif
1iu9.cif
1iua.cif
1iub.cif
1iuc.cif
1iud.cif
1iue.cif
1iuf.cif
1iug.cif
1iuh.cif
1iuj.cif
1iuk.cif
1iul.cif
1iun.cif
1iuo.cif
1iup.cif
1iuq.cif
1iur.cif
1ius.cif
1iut.cif
1iuu.cif
1iuv.cif
1iuw.cif
1iux.cif
1iuy.cif
1iuz.cif
1iv0.cif
1iv1.cif
1iv2.cif
1iv3.cif
1iv4.cif
1iv5.cif
1iv6.cif
1iv7.cif
1iv8.cif
1iv9.cif
1iva.cif
1ivb.cif
1ivc.cif
1ivd.cif
1ive.cif
1ivf.cif
1ivg.cif
1ivh.cif
1ivi.cif
1ivj.cif
1ivl.cif
1ivm.cif
1ivn.cif
1ivo.cif
1ivp.cif
1ivq.cif
1ivr.cif
1ivs.cif
1ivt.cif
1ivu.cif
1ivv.cif
1ivw.cif
1ivx.cif
1ivy.cif
1ivz.cif
1iw0.cif
1iw1.cif
1iw2.cif
1iw4.cif
1iw6.cif
1iw7.cif
1iw8.cif
1iw9.cif
1iwa.cif
1iwb.cif
1iwc.cif
1iwd.cif
1iwe.cif
1iwf.cif
1iwg.cif
1iwh.cif
1iwi.cif
1iwj.cif
1iwk.cif
1iwl.cif
1iwm.cif
1iwn.cif
1iwo.cif
1iwp.cif
1iwq.cif
1iwt.cif
1iwu.cif
1iwv.cif
1iww.cif
1iwx.cif
1iwy.cif
1iwz.cif
1ix0.cif
1ix1.cif
1ix2.cif
1ix3.cif
1ix4.cif
1ix5.cif
1ix6.cif
1ix7.cif
1ix8.cif
1ix9.cif
1ixa.cif
1ixb.cif
1ixc.cif
1ixd.cif
1ixe.cif
1ixf.cif
1ixg.cif
1ixh.cif
1ixi.cif
1ixj.cif
1ixk.cif
1ixl.cif
1ixm.cif
1ixn.cif
1ixo.cif
1ixp.cif
1ixq.cif
1ixr.cif
1ixs.cif
1ixt.cif
1ixu.cif
1ixv.cif
1ixx.cif
1ixy.cif
1ixz.cif
1iy0.cif
1iy1.cif
1iy2.cif
1iy3.cif
1iy4.cif
1iy5.cif
1iy6.cif
1iy7.cif
1iy8.cif
1iy9.cif
1iyb.cif
1iyc.cif
1iyd.cif
1iye.cif
1iyf.cif
1iyg.cif
1iyh.cif
1iyi.cif
1iyj.cif
1iyk.cif
1iyl.cif
1iym.cif
1iyn.cif
1iyo.cif
1iyp.cif
1iyq.cif
1iyr.cif
1iys.cif
1iyt.cif
1iyu.cif
1iyv.cif
1iyw.cif
1iyx.cif
1iyy.cif
1iyz.cif
1iz0.cif
1iz1.cif
1iz2.cif
1iz3.cif
1iz4.cif
1iz5.cif
1iz6.cif
1iz7.cif
1iz8.cif
1iz9.cif
1iza.cif
1izb.cif
1izc.cif
1izd.cif
1ize.cif
1izh.cif
1izi.cif
1izj.cif
1izk.cif
1izl.cif
1izm.cif
1izn.cif
1izo.cif
1izp.cif
1izq.cif
1izr.cif
1izy.cif
1izz.cif
1j00.cif
1j01.cif
1j02.cif
1j03.cif
1j04.cif
1j05.cif
1j06.cif
1j07.cif
1j08.cif
1j09.cif
1j0a.cif
1j0b.cif
1j0c.cif
1j0d.cif
1j0e.cif
1j0f.cif
1j0g.cif
1j0h.cif
1j0i.cif
1j0j.cif
1j0k.cif
1j0m.cif
1j0n.cif
1j0o.cif
1j0p.cif
1j0q.cif
1j0r.cif
1j0s.cif
1j0t.cif
1j0w.cif
1j0x.cif
1j0y.cif
1j0z.cif
1j10.cif
1j11.cif
1j12.cif
1j14.cif
1j15.cif
1j16.cif
1j17.cif
1j18.cif
1j19.cif
1j1a.cif
1j1b.cif
1j1c.cif
1j1d.cif
1j1e.cif
1j1f.cif
1j1g.cif
1j1h.cif
1j1i.cif
1j1j.cif
1j1l.cif
1j1m.cif
1j1n.cif
1j1o.cif
1j1p.cif
1j1q.cif
1j1r.cif
1j1s.cif
1j1t.cif
1j1u.cif
1j1v.cif
1j1w.cif
1j1x.cif
1j1y.cif
1j1z.cif
1j20.cif
1j21.cif
1j22.cif
1j23.cif
1j24.cif
1j25.cif
1j26.cif
1j27.cif
1j2a.cif
1j2b.cif
1j2c.cif
1j2e.cif
1j2f.cif
1j2g.cif
1j2j.cif
1j2l.cif
1j2m.cif
1j2n.cif
1j2o.cif
1j2p.cif
1j2q.cif
1j2r.cif
1j2t.cif
1j2u.cif
1j2v.cif
1j2w.cif
1j2x.cif
1j2y.cif
1j2z.cif
1j30.cif
1j31.cif
1j32.cif
1j33.cif
1j34.cif
1j35.cif
1j36.cif
1j37.cif
1j38.cif
1j39.cif
1j3a.cif
1j3b.cif
1j3c.cif
1j3d.cif
1j3e.cif
1j3f.cif
1j3g.cif
1j3h.cif
1j3i.cif
1j3j.cif
1j3k.cif
1j3l.cif
1j3m.cif
1j3n.cif
1j3p.cif
1j3q.cif
1j3r.cif
1j3s.cif
1j3t.cif
1j3u.cif
1j3w.cif
1j3x.cif
1j3y.cif
1j3z.cif
1j40.cif
1j41.cif
1j42.cif
1j46.cif
1j47.cif
1j48.cif
1j49.cif
1j4a.cif
1j4b.cif
1j4e.cif
1j4g.cif
1j4h.cif
1j4i.cif
1j4j.cif
1j4k.cif
1j4l.cif
1j4m.cif
1j4n.cif
1j4o.cif
1j4p.cif
1j4q.cif
1j4r.cif
1j4s.cif
1j4t.cif
1j4u.cif
1j4v.cif
1j4w.cif
1j4x.cif
1j4y.cif
1j51.cif
1j52.cif
1j53.cif
1j54.cif
1j55.cif
1j56.cif
1j57.cif
1j58.cif
1j59.cif
1j5a.cif
1j5b.cif
1j5c.cif
1j5d.cif
1j5e.cif
1j5h.cif
1j5i.cif
1j5j.cif
1j5k.cif
1j5l.cif
1j5m.cif
1j5n.cif
1j5o.cif
1j5p.cif
1j5s.cif
1j5t.cif
1j5u.cif
1j5w.cif
1j5x.cif
1j5y.cif
1j6o.cif
1j6p.cif
1j6q.cif
1j6r.cif
1j6s.cif
1j6t.cif
1j6u.cif
1j6v.cif
1j6w.cif
1j6x.cif
1j6y.cif
1j6z.cif
1j70.cif
1j71.cif
1j72.cif
1j73.cif
1j74.cif
1j75.cif
1j77.cif
1j78.cif
1j79.cif
1j7a.cif
1j7b.cif
1j7c.cif
1j7d.cif
1j7e.cif
1j7g.cif
1j7h.cif
1j7i.cif
1j7j.cif
1j7k.cif
1j7l.cif
1j7m.cif
1j7n.cif
1j7o.cif
1j7p.cif
1j7q.cif
1j7r.cif
1j7s.cif
1j7t.cif
1j7u.cif
1j7v.cif
1j7w.cif
1j7x.cif
1j7y.cif
1j7z.cif
1j80.cif
1j81.cif
1j82.cif
1j83.cif
1j84.cif
1j85.cif
1j86.cif
1j87.cif
1j88.cif
1j89.cif
1j8a.cif
1j8b.cif
1j8c.cif
1j8d.cif
1j8e.cif
1j8f.cif
1j8g.cif
1j8h.cif
1j8i.cif
1j8k.cif
1j8l.cif
1j8m.cif
1j8n.cif
1j8q.cif
1j8r.cif
1j8s.cif
1j8t.cif
1j8u.cif
1j8v.cif
1j8y.cif
1j8z.cif
1j90.cif
1j91.cif
1j93.cif
1j95.cif
1j96.cif
1j97.cif
1j98.cif
1j99.cif
1j9a.cif
1j9b.cif
1j9c.cif
1j9e.cif
1j9g.cif
1j9h.cif
1j9i.cif
1j9j.cif
1j9k.cif
1j9l.cif
1j9m.cif
1j9n.cif
1j9o.cif
1j9q.cif
1j9r.cif
1j9s.cif
1j9t.cif
1j9v.cif
1j9w.cif
1j9y.cif
1j9z.cif
1ja0.cif
1ja1.cif
1ja2.cif
1ja3.cif
1ja4.cif
1ja6.cif
1ja7.cif
1ja8.cif
1ja9.cif
1jaa.cif
1jab.cif
1jac.cif
1jad.cif
1jae.cif
1jaf.cif
1jah.cif
1jai.cif
1jaj.cif
1jak.cif
1jal.cif
1jam.cif
1jan.cif
1jao.cif
1jap.cif
1jaq.cif
1jar.cif
1jas.cif
1jat.cif
1jau.cif
1jav.cif
1jaw.cif
1jax.cif
1jay.cif
1jaz.cif
1jb0.cif
1jb1.cif
1jb2.cif
1jb3.cif
1jb4.cif
1jb5.cif
1jb6.cif
1jb7.cif
1jb8.cif
1jb9.cif
1jba.cif
1jbb.cif
1jbc.cif
1jbd.cif
1jbe.cif
1jbf.cif
1jbg.cif
1jbh.cif
1jbi.cif
1jbj.cif
1jbk.cif
1jbl.cif
1jbm.cif
1jbn.cif
1jbo.cif
1jbp.cif
1jbq.cif
1jbr.cif
1jbs.cif
1jbt.cif
1jbu.cif
1jbv.cif
1jbw.cif
1jby.cif
1jbz.cif
1jc0.cif
1jc1.cif
1jc2.cif
1jc4.cif
1jc5.cif
1jc6.cif
1jc7.cif
1jc8.cif
1jc9.cif
1jca.cif
1jcc.cif
1jcd.cif
1jce.cif
1jcf.cif
1jcg.cif
1jch.cif
1jci.cif
1jcj.cif
1jck.cif
1jcl.cif
1jcm.cif
1jcn.cif
1jco.cif
1jcp.cif
1jcq.cif
1jcr.cif
1jcs.cif
1jct.cif
1jcu.cif
1jcv.cif
1jcx.cif
1jcy.cif
1jcz.cif
1jd0.cif
1jd1.cif
1jd2.cif
1jd3.cif
1jd4.cif
1jd5.cif
1jd6.cif
1jd7.cif
1jd8.cif
1jd9.cif
1jda.cif
1jdb.cif
1jdc.cif
1jdd.cif
1jde.cif
1jdf.cif
1jdg.cif
1jdh.cif
1jdi.cif
1jdj.cif
1jdk.cif
1jdl.cif
1jdm.cif
1jdn.cif
1jdo.cif
1jdp.cif
1jdq.cif
1jdr.cif
1jds.cif
1jdt.cif
1jdu.cif
1jdv.cif
1jdw.cif
1jdx.cif
1jdy.cif
1jdz.cif
1je0.cif
1je1.cif
1je3.cif
1je4.cif
1je5.cif
1je6.cif
1je8.cif
1je9.cif
1jea.cif
1jeb.cif
1jec.cif
1jed.cif
1jee.cif
1jef.cif
1jeg.cif
1jeh.cif
1jei.cif
1jej.cif
1jek.cif
1jem.cif
1jen.cif
1jeo.cif
1jep.cif
1jeq.cif
1jer.cif
1jes.cif
1jet.cif
1jeu.cif
1jev.cif
1jew.cif
1jex.cif
1jey.cif
1jez.cif
1jf0.cif
1jf1.cif
1jf2.cif
1jf3.cif
1jf4.cif
1jf5.cif
1jf6.cif
1jf7.cif
1jf8.cif
1jf9.cif
1jfa.cif
1jfb.cif
1jfc.cif
1jfd.cif
1jff.cif
1jfg.cif
1jfh.cif
1jfi.cif
1jfj.cif
1jfk.cif
1jfl.cif
1jfm.cif
1jfn.cif
1jfp.cif
1jfq.cif
1jfr.cif
1jfs.cif
1jft.cif
1jfu.cif
1jfv.cif
1jfw.cif
1jfx.cif
1jfz.cif
1jg0.cif
1jg1.cif
1jg2.cif
1jg3.cif
1jg4.cif
1jg5.cif
1jg6.cif
1jg7.cif
1jg8.cif
1jg9.cif
1jgc.cif
1jgd.cif
1jge.cif
1jgg.cif
1jgi.cif
1jgj.cif
1jgk.cif
1jgl.cif
1jgm.cif
1jgn.cif
1jgo.cif
1jgp.cif
1jgq.cif
1jgr.cif
1jgs.cif
1jgt.cif
1jgu.cif
1jgv.cif
1jgw.cif
1jgx.cif
1jgy.cif
1jgz.cif
1jh0.cif
1jh1.cif
1jh3.cif
1jh4.cif
1jh5.cif
1jh6.cif
1jh7.cif
1jh8.cif
1jh9.cif
1jha.cif
1jhb.cif
1jhc.cif
1jhd.cif
1jhe.cif
1jhf.cif
1jhg.cif
1jhh.cif
1jhi.cif
1jhj.cif
1jhk.cif
1jhl.cif
1jhm.cif
1jhn.cif
1jho.cif
1jhp.cif
1jhq.cif
1jhr.cif
1jhs.cif
1jht.cif
1jhu.cif
1jhv.cif
1jhw.cif
1jhx.cif
1jhy.cif
1jhz.cif
1ji0.cif
1ji1.cif
1ji2.cif
1ji3.cif
1ji4.cif
1ji5.cif
1ji6.cif
1ji7.cif
1ji8.cif
1ji9.cif
1jia.cif
1jib.cif
1jic.cif
1jid.cif
1jie.cif
1jif.cif
1jig.cif
1jih.cif
1jii.cif
1jij.cif
1jik.cif
1jil.cif
1jim.cif
1jin.cif
1jio.cif
1jip.cif
1jiq.cif
1jir.cif
1jis.cif
1jit.cif
1jiu.cif
1jiv.cif
1jiw.cif
1jix.cif
1jiy.cif
1jiz.cif
1jj0.cif
1jj1.cif
1jj2.cif
1jj3.cif
1jj4.cif
1jj6.cif
1jj7.cif
1jj8.cif
1jj9.cif
1jja.cif
1jjb.cif
1jjc.cif
1jjd.cif
1jje.cif
1jjf.cif
1jjg.cif
1jjh.cif
1jji.cif
1jjj.cif
1jjk.cif
1jjo.cif
1jjp.cif
1jjr.cif
1jjs.cif
1jjt.cif
1jju.cif
1jjv.cif
1jjw.cif
1jjx.cif
1jjz.cif
1jk0.cif
1jk1.cif
1jk2.cif
1jk3.cif
1jk4.cif
1jk6.cif
1jk7.cif
1jk8.cif
1jk9.cif
1jka.cif
1jkb.cif
1jkc.cif
1jkd.cif
1jke.cif
1jkf.cif
1jkg.cif
1jkh.cif
1jki.cif
1jkj.cif
1jkk.cif
1jkl.cif
1jkm.cif
1jkn.cif
1jko.cif
1jkp.cif
1jkq.cif
1jkr.cif
1jks.cif
1jkt.cif
1jku.cif
1jkv.cif
1jkw.cif
1jkx.cif
1jky.cif
1jkz.cif
1jl0.cif
1jl1.cif
1jl2.cif
1jl3.cif
1jl4.cif
1jl5.cif
1jl6.cif
1jl7.cif
1jl8.cif
1jl9.cif
1jla.cif
1jlb.cif
1jlc.cif
1jld.cif
1jle.cif
1jlf.cif
1jlg.cif
1jlh.cif
1jli.cif
1jlj.cif
1jlk.cif
1jll.cif
1jlm.cif
1jln.cif
1jlo.cif
1jlp.cif
1jlq.cif
1jlr.cif
1jls.cif
1jlt.cif
1jlu.cif
1jlv.cif
1jlw.cif
1jlx.cif
1jly.cif
1jlz.cif
1jm0.cif
1jm1.cif
1jm4.cif
1jm6.cif
1jm7.cif
1jma.cif
1jmb.cif
1jmc.cif
1jme.cif
1jmf.cif
1jmg.cif
1jmh.cif
1jmi.cif
1jmj.cif
1jmk.cif
1jml.cif
1jmm.cif
1jmn.cif
1jmo.cif
1jmp.cif
1jmq.cif
1jms.cif
1jmt.cif
1jmu.cif
1jmv.cif
1jmw.cif
1jmx.cif
1jmy.cif
1jmz.cif
1jn0.cif
1jn1.cif
1jn2.cif
1jn3.cif
1jn4.cif
1jn5.cif
1jn6.cif
1jn7.cif
1jn9.cif
1jnb.cif
1jnd.cif
1jne.cif
1jnf.cif
1jnh.cif
1jni.cif
1jnj.cif
1jnk.cif
1jnl.cif
1jnm.cif
1jnn.cif
1jno.cif
1jnp.cif
1jnq.cif
1jnr.cif
1jns.cif
1jnt.cif
1jnu.cif
1jnv.cif
1jnw.cif
1jnx.cif
1jny.cif
1jnz.cif
1jo0.cif
1jo1.cif
1jo2.cif
1jo3.cif
1jo4.cif
1jo5.cif
1jo6.cif
1jo7.cif
1jo8.cif
1joa.cif
1job.cif
1joc.cif
1jod.cif
1joe.cif
1jof.cif
1jog.cif
1joh.cif
1joi.cif
1joj.cif
1jok.cif
1jol.cif
1jom.cif
1jon.cif
1joo.cif
1jop.cif
1joq.cif
1jor.cif
1jos.cif
1jot.cif
1jou.cif
1jov.cif
1jow.cif
1jox.cif
1joy.cif
1jp0.cif
1jp3.cif
1jp4.cif
1jp5.cif
1jp6.cif
1jp7.cif
1jp8.cif
1jp9.cif
1jpa.cif
1jpb.cif
1jpc.cif
1jpd.cif
1jpe.cif
1jpf.cif
1jpg.cif
1jph.cif
1jpi.cif
1jpj.cif
1jpk.cif
1jpl.cif
1jpm.cif
1jpn.cif
1jpo.cif
1jpp.cif
1jpq.cif
1jpr.cif
1jps.cif
1jpt.cif
1jpu.cif
1jpv.cif
1jpw.cif
1jpx.cif
1jpy.cif
1jpz.cif
1jq0.cif
1jq1.cif
1jq2.cif
1jq3.cif
1jq4.cif
1jq5.cif
1jq6.cif
1jq7.cif
1jq8.cif
1jq9.cif
1jqa.cif
1jqb.cif
1jqc.cif
1jqd.cif
1jqe.cif
1jqf.cif
1jqg.cif
1jqh.cif
1jqi.cif
1jqj.cif
1jqk.cif
1jql.cif
1jqm.cif
1jqn.cif
1jqo.cif
1jqp.cif
1jqq.cif
1jqr.cif
1jqs.cif
1jqt.cif
1jqu.cif
1jqv.cif
1jqw.cif
1jqx.cif
1jqy.cif
1jqz.cif
1jr0.cif
1jr1.cif
1jr2.cif
1jr3.cif
1jr4.cif
1jr5.cif
1jr6.cif
1jr7.cif
1jr8.cif
1jr9.cif
1jra.cif
1jrb.cif
1jrc.cif
1jre.cif
1jrf.cif
1jrg.cif
1jrh.cif
1jri.cif
1jrj.cif
1jrk.cif
1jrl.cif
1jrm.cif
1jrn.cif
1jro.cif
1jrp.cif
1jrq.cif
1jrr.cif
1jrs.cif
1jrt.cif
1jru.cif
1jrv.cif
1jrw.cif
1jrx.cif
1jry.cif
1jrz.cif
1js0.cif
1js1.cif
1js2.cif
1js3.cif
1js4.cif
1js5.cif
1js6.cif
1js7.cif
1js8.cif
1js9.cif
1jsa.cif
1jsc.cif
1jsd.cif
1jse.cif
1jsf.cif
1jsg.cif
1jsh.cif
1jsi.cif
1jsl.cif
1jsm.cif
1jsn.cif
1jso.cif
1jsp.cif
1jsr.cif
1jss.cif
1jst.cif
1jsu.cif
1jsv.cif
1jsw.cif
1jsx.cif
1jsy.cif
1jsz.cif
1jt0.cif
1jt1.cif
1jt2.cif
1jt3.cif
1jt4.cif
1jt5.cif
1jt6.cif
1jt7.cif
1jt8.cif
1jt9.cif
1jta.cif
1jtb.cif
1jtc.cif
1jtd.cif
1jte.cif
1jtf.cif
1jtg.cif
1jth.cif
1jti.cif
1jtj.cif
1jtk.cif
1jtl.cif
1jtm.cif
1jtn.cif
1jto.cif
1jtp.cif
1jtq.cif
1jts.cif
1jtt.cif
1jtu.cif
1jtv.cif
1jtw.cif
1jtx.cif
1jty.cif
1jtz.cif
1ju0.cif
1ju1.cif
1ju2.cif
1ju3.cif
1ju4.cif
1ju5.cif
1ju6.cif
1ju7.cif
1ju8.cif
1ju9.cif
1jua.cif
1jub.cif
1juc.cif
1jud.cif
1jue.cif
1juf.cif
1jug.cif
1juh.cif
1jui.cif
1juj.cif
1juk.cif
1jul.cif
1jum.cif
1jun.cif
1juo.cif
1jup.cif
1juq.cif
1jur.cif
1jus.cif
1jut.cif
1juu.cif
1juv.cif
1jux.cif
1juy.cif
1jv0.cif
1jv1.cif
1jv2.cif
1jv3.cif
1jv4.cif
1jv5.cif
1jv6.cif
1jv7.cif
1jv8.cif
1jv9.cif
1jva.cif
1jvb.cif
1jvc.cif
1jvd.cif
1jve.cif
1jvg.cif
1jvi.cif
1jvj.cif
1jvk.cif
1jvl.cif
1jvm.cif
1jvn.cif
1jvo.cif
1jvp.cif
1jvq.cif
1jvr.cif
1jvs.cif
1jvt.cif
1jvu.cif
1jvv.cif
1jvw.cif
1jvx.cif
1jvy.cif
1jvz.cif
1jw0.cif
1jw1.cif
1jw2.cif
1jw3.cif
1jw4.cif
1jw5.cif
1jw6.cif
1jw8.cif
1jw9.cif
1jwa.cif
1jwb.cif
1jwc.cif
1jwd.cif
1jwe.cif
1jwf.cif
1jwg.cif
1jwh.cif
1jwi.cif
1jwj.cif
1jwk.cif
1jwl.cif
1jwm.cif
1jwn.cif
1jwo.cif
1jwp.cif
1jwq.cif
1jwr.cif
1jws.cif
1jwt.cif
1jwu.cif
1jwv.cif
1jww.cif
1jwx.cif
1jwy.cif
1jwz.cif
1jx0.cif
1jx1.cif
1jx2.cif
1jx4.cif
1jx6.cif
1jx7.cif
1jx9.cif
1jxa.cif
1jxb.cif
1jxc.cif
1jxd.cif
1jxe.cif
1jxf.cif
1jxg.cif
1jxh.cif
1jxi.cif
1jxj.cif
1jxk.cif
1jxl.cif
1jxm.cif
1jxn.cif
1jxo.cif
1jxp.cif
1jxq.cif
1jxs.cif
1jxt.cif
1jxu.cif
1jxv.cif
1jxw.cif
1jxx.cif
1jxy.cif
1jxz.cif
1jy0.cif
1jy1.cif
1jy2.cif
1jy3.cif
1jy4.cif
1jy5.cif
1jy6.cif
1jy7.cif
1jy8.cif
1jy9.cif
1jya.cif
1jyb.cif
1jyc.cif
1jyd.cif
1jye.cif
1jyf.cif
1jyh.cif
1jyi.cif
1jyj.cif
1jyk.cif
1jyl.cif
1jym.cif
1jyn.cif
1jyo.cif
1jyq.cif
1jyr.cif
1jys.cif
1jyt.cif
1jyu.cif
1jyv.cif
1jyw.cif
1jyx.cif
1jz2.cif
1jz3.cif
1jz4.cif
1jz5.cif
1jz6.cif
1jz7.cif
1jz8.cif
1jza.cif
1jzb.cif
1jzc.cif
1jzd.cif
1jze.cif
1jzf.cif
1jzg.cif
1jzh.cif
1jzi.cif
1jzj.cif
1jzk.cif
1jzl.cif
1jzm.cif
1jzn.cif
1jzo.cif
1jzp.cif
1jzq.cif
1jzr.cif
1jzs.cif
1jzt.cif
1jzu.cif
1jzv.cif
1jzw.cif
1jzx.cif
1jzy.cif
1jzz.cif
1k01.cif
1k02.cif
1k03.cif
1k04.cif
1k05.cif
1k06.cif
1k07.cif
1k08.cif
1k09.cif
1k0a.cif
1k0b.cif
1k0c.cif
1k0d.cif
1k0e.cif
1k0f.cif
1k0g.cif
1k0h.cif
1k0i.cif
1k0j.cif
1k0k.cif
1k0l.cif
1k0m.cif
1k0n.cif
1k0o.cif
1k0p.cif
1k0r.cif
1k0s.cif
1k0t.cif
1k0u.cif
1k0v.cif
1k0w.cif
1k0x.cif
1k0y.cif
1k0z.cif
1k12.cif
1k18.cif
1k19.cif
1k1a.cif
1k1b.cif
1k1c.cif
1k1d.cif
1k1e.cif
1k1f.cif
1k1g.cif
1k1h.cif
1k1i.cif
1k1j.cif
1k1k.cif
1k1l.cif
1k1m.cif
1k1n.cif
1k1o.cif
1k1p.cif
1k1q.cif
1k1r.cif
1k1s.cif
1k1t.cif
1k1u.cif
1k1v.cif
1k1w.cif
1k1x.cif
1k1y.cif
1k1z.cif
1k20.cif
1k21.cif
1k22.cif
1k23.cif
1k24.cif
1k25.cif
1k26.cif
1k27.cif
1k28.cif
1k29.cif
1k2a.cif
1k2b.cif
1k2c.cif
1k2d.cif
1k2e.cif
1k2f.cif
1k2g.cif
1k2h.cif
1k2i.cif
1k2j.cif
1k2k.cif
1k2l.cif
1k2m.cif
1k2n.cif
1k2o.cif
1k2p.cif
1k2r.cif
1k2s.cif
1k2t.cif
1k2u.cif
1k2v.cif
1k2w.cif
1k2x.cif
1k2y.cif
1k2z.cif
1k30.cif
1k32.cif
1k33.cif
1k34.cif
1k35.cif
1k36.cif
1k37.cif
1k38.cif
1k39.cif
1k3a.cif
1k3b.cif
1k3c.cif
1k3d.cif
1k3e.cif
1k3f.cif
1k3g.cif
1k3h.cif
1k3i.cif
1k3j.cif
1k3k.cif
1k3l.cif
1k3m.cif
1k3n.cif
1k3o.cif
1k3q.cif
1k3r.cif
1k3s.cif
1k3t.cif
1k3u.cif
1k3v.cif
1k3w.cif
1k3x.cif
1k3y.cif
1k3z.cif
1k40.cif
1k41.cif
1k42.cif
1k43.cif
1k44.cif
1k45.cif
1k46.cif
1k47.cif
1k48.cif
1k49.cif
1k4a.cif
1k4b.cif
1k4c.cif
1k4d.cif
1k4e.cif
1k4f.cif
1k4g.cif
1k4h.cif
1k4i.cif
1k4j.cif
1k4k.cif
1k4l.cif
1k4m.cif
1k4n.cif
1k4o.cif
1k4p.cif
1k4q.cif
1k4r.cif
1k4s.cif
1k4t.cif
1k4u.cif
1k4v.cif
1k4w.cif
1k4x.cif
1k4y.cif
1k4z.cif
1k50.cif
1k51.cif
1k52.cif
1k53.cif
1k54.cif
1k55.cif
1k56.cif
1k57.cif
1k58.cif
1k59.cif
1k5a.cif
1k5b.cif
1k5c.cif
1k5d.cif
1k5e.cif
1k5f.cif
1k5g.cif
1k5h.cif
1k5i.cif
1k5j.cif
1k5k.cif
1k5m.cif
1k5n.cif
1k5o.cif
1k5p.cif
1k5q.cif
1k5r.cif
1k5s.cif
1k5u.cif
1k5v.cif
1k5w.cif
1k61.cif
1k62.cif
1k63.cif
1k64.cif
1k66.cif
1k68.cif
1k6a.cif
1k6c.cif
1k6d.cif
1k6e.cif
1k6f.cif
1k6g.cif
1k6h.cif
1k6i.cif
1k6j.cif
1k6k.cif
1k6l.cif
1k6m.cif
1k6n.cif
1k6o.cif
1k6p.cif
1k6q.cif
1k6r.cif
1k6s.cif
1k6t.cif
1k6u.cif
1k6v.cif
1k6w.cif
1k6x.cif
1k6y.cif
1k6z.cif
1k70.cif
1k72.cif
1k73.cif
1k74.cif
1k75.cif
1k76.cif
1k77.cif
1k78.cif
1k79.cif
1k7a.cif
1k7b.cif
1k7c.cif
1k7d.cif
1k7e.cif
1k7f.cif
1k7g.cif
1k7h.cif
1k7i.cif
1k7j.cif
1k7k.cif
1k7l.cif
1k7q.cif
1k7s.cif
1k7t.cif
1k7u.cif
1k7v.cif
1k7w.cif
1k7x.cif
1k7y.cif
1k81.cif
1k82.cif
1k83.cif
1k85.cif
1k86.cif
1k88.cif
1k89.cif
1k8a.cif
1k8b.cif
1k8c.cif
1k8d.cif
1k8f.cif
1k8g.cif
1k8h.cif
1k8i.cif
1k8j.cif
1k8k.cif
1k8l.cif
1k8m.cif
1k8n.cif
1k8o.cif
1k8p.cif
1k8q.cif
1k8r.cif
1k8s.cif
1k8t.cif
1k8u.cif
1k8v.cif
1k8w.cif
1k8x.cif
1k8y.cif
1k8z.cif
1k90.cif
1k91.cif
1k92.cif
1k93.cif
1k94.cif
1k95.cif
1k96.cif
1k97.cif
1k98.cif
1k99.cif
1k9a.cif
1k9b.cif
1k9c.cif
1k9d.cif
1k9e.cif
1k9f.cif
1k9g.cif
1k9h.cif
1k9i.cif
1k9j.cif
1k9k.cif
1k9l.cif
1k9m.cif
1k9o.cif
1k9p.cif
1k9q.cif
1k9r.cif
1k9s.cif
1k9t.cif
1k9u.cif
1k9v.cif
1k9w.cif
1k9x.cif
1k9y.cif
1k9z.cif
1ka0.cif
1ka1.cif
1ka2.cif
1ka4.cif
1ka5.cif
1ka6.cif
1ka7.cif
1ka8.cif
1ka9.cif
1kaa.cif
1kab.cif
1kac.cif
1kae.cif
1kaf.cif
1kag.cif
1kah.cif
1kaj.cif
1kak.cif
1kal.cif
1kam.cif
1kan.cif
1kao.cif
1kap.cif
1kaq.cif
1kar.cif
1kas.cif
1kat.cif
1kav.cif
1kaw.cif
1kax.cif
1kay.cif
1kaz.cif
1kb0.cif
1kb1.cif
1kb2.cif
1kb3.cif
1kb4.cif
1kb5.cif
1kb6.cif
1kb7.cif
1kb8.cif
1kb9.cif
1kba.cif
1kbb.cif
1kbc.cif
1kbd.cif
1kbe.cif
1kbf.cif
1kbg.cif
1kbh.cif
1kbi.cif
1kbj.cif
1kbk.cif
1kbl.cif
1kbm.cif
1kbn.cif
1kbo.cif
1kbp.cif
1kbq.cif
1kbr.cif
1kbs.cif
1kbt.cif
1kbu.cif
1kbv.cif
1kbw.cif
1kby.cif
1kbz.cif
1kc1.cif
1kc2.cif
1kc3.cif
1kc4.cif
1kc5.cif
1kc6.cif
1kc7.cif
1kc8.cif
1kca.cif
1kcb.cif
1kcc.cif
1kcd.cif
1kce.cif
1kcf.cif
1kcg.cif
1kci.cif
1kck.cif
1kcl.cif
1kcm.cif
1kcn.cif
1kco.cif
1kcp.cif
1kcq.cif
1kcr.cif
1kcs.cif
1kct.cif
1kcu.cif
1kcv.cif
1kcw.cif
1kcx.cif
1kcy.cif
1kcz.cif
1kd0.cif
1kd1.cif
1kd2.cif
1kd3.cif
1kd4.cif
1kd5.cif
1kd6.cif
1kd7.cif
1kd8.cif
1kd9.cif
1kda.cif
1kdb.cif
1kdc.cif
1kdd.cif
1kde.cif
1kdf.cif
1kdg.cif
1kdh.cif
1kdi.cif
1kdj.cif
1kdk.cif
1kdl.cif
1kdm.cif
1kdn.cif
1kdo.cif
1kdp.cif
1kdq.cif
1kdr.cif
1kds.cif
1kdt.cif
1kdu.cif
1kdw.cif
1kdx.cif
1ke0.cif
1ke3.cif
1ke4.cif
1ke5.cif
1ke6.cif
1ke7.cif
1ke8.cif
1ke9.cif
1kea.cif
1keb.cif
1kec.cif
1kee.cif
1kef.cif
1keg.cif
1keh.cif
1kei.cif
1kej.cif
1kek.cif
1kel.cif
1kem.cif
1ken.cif
1keo.cif
1kep.cif
1keq.cif
1ker.cif
1kes.cif
1ket.cif
1keu.cif
1kev.cif
1kew.cif
1kex.cif
1key.cif
1kez.cif
1kf0.cif
1kf1.cif
1kf2.cif
1kf3.cif
1kf4.cif
1kf5.cif
1kf6.cif
1kf7.cif
1kf8.cif
1kf9.cif
1kfa.cif
1kfb.cif
1kfc.cif
1kfd.cif
1kfe.cif
1kff.cif
1kfg.cif
1kfh.cif
1kfi.cif
1kfj.cif
1kfk.cif
1kfl.cif
1kfm.cif
1kfn.cif
1kfo.cif
1kfp.cif
1kfq.cif
1kfr.cif
1kfs.cif
1kft.cif
1kfu.cif
1kfv.cif
1kfw.cif
1kfx.cif
1kfy.cif
1kfz.cif
1kg0.cif
1kg1.cif
1kg2.cif
1kg3.cif
1kg4.cif
1kg5.cif
1kg6.cif
1kg7.cif
1kg8.cif
1kg9.cif
1kga.cif
1kgb.cif
1kgc.cif
1kgd.cif
1kge.cif
1kgf.cif
1kgg.cif
1kgi.cif
1kgj.cif
1kgk.cif
1kgl.cif
1kgm.cif
1kgn.cif
1kgo.cif
1kgp.cif
1kgq.cif
1kgs.cif
1kgt.cif
1kgu.cif
1kgw.cif
1kgx.cif
1kgy.cif
1kgz.cif
1kh0.cif
1kh1.cif
1kh2.cif
1kh3.cif
1kh4.cif
1kh5.cif
1kh6.cif
1kh7.cif
1kh8.cif
1kh9.cif
1khb.cif
1khc.cif
1khd.cif
1khe.cif
1khf.cif
1khg.cif
1khh.cif
1khi.cif
1khj.cif
1khk.cif
1khl.cif
1khm.cif
1khn.cif
1kho.cif
1khp.cif
1khq.cif
1khr.cif
1kht.cif
1khu.cif
1khv.cif
1khw.cif
1khx.cif
1khy.cif
1khz.cif
1ki0.cif
1ki1.cif
1ki2.cif
1ki3.cif
1ki4.cif
1ki6.cif
1ki7.cif
1ki8.cif
1ki9.cif
1kia.cif
1kib.cif
1kic.cif
1kid.cif
1kie.cif
1kif.cif
1kig.cif
1kij.cif
1kik.cif
1kil.cif
1kim.cif
1kio.cif
1kip.cif
1kiq.cif
1kir.cif
1kis.cif
1kit.cif
1kiu.cif
1kiv.cif
1kix.cif
1kiy.cif
1kiz.cif
1kj0.cif
1kj1.cif
1kj2.cif
1kj3.cif
1kj4.cif
1kj5.cif
1kj6.cif
1kj7.cif
1kj8.cif
1kj9.cif
1kjf.cif
1kjg.cif
1kjh.cif
1kji.cif
1kjj.cif
1kjk.cif
1kjl.cif
1kjm.cif
1kjn.cif
1kjo.cif
1kjp.cif
1kjq.cif
1kjr.cif
1kjs.cif
1kjt.cif
1kju.cif
1kjv.cif
1kjw.cif
1kjx.cif
1kjy.cif
1kjz.cif
1kk0.cif
1kk1.cif
1kk2.cif
1kk3.cif
1kk4.cif
1kk5.cif
1kk6.cif
1kk7.cif
1kk8.cif
1kk9.cif
1kka.cif
1kkb.cif
1kkc.cif
1kkd.cif
1kke.cif
1kkf.cif
1kkg.cif
1kkh.cif
1kkj.cif
1kkk.cif
1kkl.cif
1kkm.cif
1kko.cif
1kkp.cif
1kkq.cif
1kkr.cif
1kks.cif
1kkt.cif
1kku.cif
1kkv.cif
1kkw.cif
1kkx.cif
1kl1.cif
1kl2.cif
1kl3.cif
1kl4.cif
1kl5.cif
1kl6.cif
1kl7.cif
1kl8.cif
1kl9.cif
1kla.cif
1klc.cif
1kld.cif
1klf.cif
1klg.cif
1kli.cif
1klj.cif
1klk.cif
1kll.cif
1klm.cif
1kln.cif
1klo.cif
1klp.cif
1klq.cif
1klr.cif
1kls.cif
1klt.cif
1klu.cif
1klv.cif
1klx.cif
1kly.cif
1klz.cif
1km0.cif
1km1.cif
1km2.cif
1km3.cif
1km4.cif
1km5.cif
1km6.cif
1km7.cif
1km8.cif
1km9.cif
1kma.cif
1kmb.cif
1kmc.cif
1kmd.cif
1kme.cif
1kmf.cif
1kmg.cif
1kmh.cif
1kmi.cif
1kmj.cif
1kmk.cif
1kmm.cif
1kmn.cif
1kmo.cif
1kmp.cif
1kmq.cif
1kmr.cif
1kms.cif
1kmt.cif
1kmv.cif
1kmx.cif
1kmy.cif
1kmz.cif
1kn0.cif
1kn1.cif
1kn2.cif
1kn3.cif
1kn4.cif
1kn5.cif
1kn6.cif
1kn7.cif
1kn9.cif
1kna.cif
1knb.cif
1knc.cif
1knd.cif
1kne.cif
1knf.cif
1kng.cif
1kni.cif
1knj.cif
1knk.cif
1knl.cif
1knm.cif
1kno.cif
1knp.cif
1knq.cif
1knr.cif
1knt.cif
1knu.cif
1knv.cif
1knw.cif
1knx.cif
1kny.cif
1knz.cif
1ko0.cif
1ko1.cif
1ko2.cif
1ko3.cif
1ko4.cif
1ko5.cif
1ko6.cif
1ko7.cif
1ko8.cif
1ko9.cif
1koa.cif
1kob.cif
1koc.cif
1kod.cif
1koe.cif
1kof.cif
1kog.cif
1koh.cif
1koi.cif
1koj.cif
1kok.cif
1kol.cif
1kon.cif
1koo.cif
1kop.cif
1koq.cif
1kor.cif
1kos.cif
1kot.cif
1kou.cif
1koy.cif
1koz.cif
1kp0.cif
1kp2.cif
1kp3.cif
1kp4.cif
1kp5.cif
1kp6.cif
1kp7.cif
1kp8.cif
1kp9.cif
1kpa.cif
1kpb.cif
1kpc.cif
1kpd.cif
1kpe.cif
1kpf.cif
1kpg.cif
1kph.cif
1kpi.cif
1kpk.cif
1kpl.cif
1kpm.cif
1kpp.cif
1kpq.cif
1kpr.cif
1kps.cif
1kpt.cif
1kpu.cif
1kpv.cif
1kpy.cif
1kpz.cif
1kq0.cif
1kq1.cif
1kq2.cif
1kq3.cif
1kq4.cif
1kq5.cif
1kq6.cif
1kq7.cif
1kq8.cif
1kq9.cif
1kqa.cif
1kqb.cif
1kqc.cif
1kqd.cif
1kqe.cif
1kqf.cif
1kqg.cif
1kqh.cif
1kqi.cif
1kqj.cif
1kqk.cif
1kql.cif
1kqm.cif
1kqn.cif
1kqo.cif
1kqp.cif
1kqq.cif
1kqr.cif
1kqs.cif
1kqu.cif
1kqv.cif
1kqw.cif
1kqx.cif
1kqy.cif
1kqz.cif
1kr0.cif
1kr1.cif
1kr2.cif
1kr3.cif
1kr4.cif
1kr5.cif
1kr6.cif
1kr7.cif
1kr8.cif
1kra.cif
1krb.cif
1krc.cif
1kre.cif
1krf.cif
1krh.cif
1kri.cif
1krj.cif
1krl.cif
1krm.cif
1krn.cif
1kro.cif
1krp.cif
1krq.cif
1krr.cif
1krs.cif
1krt.cif
1kru.cif
1krv.cif
1krw.cif
1krx.cif
1ks0.cif
1ks2.cif
1ks3.cif
1ks4.cif
1ks5.cif
1ks6.cif
1ks7.cif
1ks8.cif
1ks9.cif
1ksb.cif
1ksc.cif
1ksd.cif
1kse.cif
1ksf.cif
1ksg.cif
1ksh.cif
1ksi.cif
1ksj.cif
1ksk.cif
1ksl.cif
1ksm.cif
1ksn.cif
1kso.cif
1ksp.cif
1ksq.cif
1ksr.cif
1kss.cif
1ksu.cif
1ksv.cif
1ksw.cif
1ksx.cif
1ksy.cif
1ksz.cif
1kt0.cif
1kt1.cif
1kt2.cif
1kt3.cif
1kt4.cif
1kt5.cif
1kt6.cif
1kt7.cif
1kt8.cif
1kt9.cif
1kta.cif
1ktb.cif
1ktc.cif
1ktd.cif
1kte.cif
1ktg.cif
1kth.cif
1kti.cif
1ktj.cif
1ktk.cif
1ktl.cif
1ktm.cif
1ktn.cif
1kto.cif
1ktp.cif
1ktq.cif
1ktr.cif
1kts.cif
1ktt.cif
1ktu.cif
1ktv.cif
1ktw.cif
1ktx.cif
1ktz.cif
1ku0.cif
1ku1.cif
1ku2.cif
1ku3.cif
1ku5.cif
1ku6.cif
1ku7.cif
1ku8.cif
1ku9.cif
1kuf.cif
1kug.cif
1kuh.cif
1kui.cif
1kuj.cif
1kuk.cif
1kul.cif
1kum.cif
1kun.cif
1kup.cif
1kuq.cif
1kut.cif
1kuu.cif
1kuv.cif
1kuw.cif
1kux.cif
1kuy.cif
1kuz.cif
1kv0.cif
1kv1.cif
1kv2.cif
1kv3.cif
1kv4.cif
1kv5.cif
1kv6.cif
1kv7.cif
1kv8.cif
1kv9.cif
1kva.cif
1kvb.cif
1kvc.cif
1kvd.cif
1kve.cif
1kvf.cif
1kvg.cif
1kvh.cif
1kvi.cif
1kvj.cif
1kvk.cif
1kvl.cif
1kvm.cif
1kvn.cif
1kvo.cif
1kvp.cif
1kvq.cif
1kvr.cif
1kvs.cif
1kvt.cif
1kvu.cif
1kvv.cif
1kvw.cif
1kvx.cif
1kvy.cif
1kvz.cif
1kw0.cif
1kw1.cif
1kw2.cif
1kw3.cif
1kw4.cif
1kw5.cif
1kw6.cif
1kw7.cif
1kw8.cif
1kw9.cif
1kwa.cif
1kwb.cif
1kwc.cif
1kwd.cif
1kwe.cif
1kwf.cif
1kwg.cif
1kwh.cif
1kwi.cif
1kwj.cif
1kwk.cif
1kwm.cif
1kwo.cif
1kwp.cif
1kwq.cif
1kwr.cif
1kws.cif
1kwt.cif
1kwu.cif
1kwv.cif
1kww.cif
1kwx.cif
1kwy.cif
1kwz.cif
1kx0.cif
1kx1.cif
1kx2.cif
1kx3.cif
1kx4.cif
1kx5.cif
1kx6.cif
1kx7.cif
1kx8.cif
1kx9.cif
1kxa.cif
1kxb.cif
1kxc.cif
1kxd.cif
1kxe.cif
1kxf.cif
1kxg.cif
1kxh.cif
1kxi.cif
1kxj.cif
1kxk.cif
1kxl.cif
1kxm.cif
1kxn.cif
1kxo.cif
1kxp.cif
1kxq.cif
1kxr.cif
1kxs.cif
1kxt.cif
1kxu.cif
1kxv.cif
1kxw.cif
1kxx.cif
1kxy.cif
1kxz.cif
1ky0.cif
1ky1.cif
1ky2.cif
1ky3.cif
1ky4.cif
1ky5.cif
1ky6.cif
1ky7.cif
1ky8.cif
1ky9.cif
1kya.cif
1kyc.cif
1kyd.cif
1kyf.cif
1kyh.cif
1kyi.cif
1kyj.cif
1kyn.cif
1kyo.cif
1kyp.cif
1kyq.cif
1kyr.cif
1kys.cif
1kyt.cif
1kyu.cif
1kyv.cif
1kyw.cif
1kyx.cif
1kyy.cif
1kyz.cif
1kz0.cif
1kz1.cif
1kz2.cif
1kz4.cif
1kz5.cif
1kz6.cif
1kz7.cif
1kz8.cif
1kz9.cif
1kza.cif
1kzb.cif
1kzc.cif
1kzd.cif
1kze.cif
1kzf.cif
1kzg.cif
1kzh.cif
1kzi.cif
1kzj.cif
1kzk.cif
1kzl.cif
1kzm.cif
1kzn.cif
1kzo.cif
1kzp.cif
1kzq.cif
1kzs.cif
1kzt.cif
1kzu.cif
1kzv.cif
1kzw.cif
1kzx.cif
1kzy.cif
1kzz.cif
1l00.cif
1l01.cif
1l02.cif
1l03.cif
1l04.cif
1l05.cif
1l06.cif
1l07.cif
1l08.cif
1l09.cif
1l0a.cif
1l0b.cif
1l0c.cif
1l0d.cif
1l0e.cif
1l0f.cif
1l0g.cif
1l0h.cif
1l0i.cif
1l0j.cif
1l0k.cif
1l0l.cif
1l0m.cif
1l0n.cif
1l0o.cif
1l0p.cif
1l0q.cif
1l0r.cif
1l0s.cif
1l0v.cif
1l0w.cif
1l0x.cif
1l0y.cif
1l0z.cif
1l10.cif
1l11.cif
1l12.cif
1l13.cif
1l14.cif
1l15.cif
1l16.cif
1l17.cif
1l18.cif
1l19.cif
1l1c.cif
1l1d.cif
1l1e.cif
1l1f.cif
1l1g.cif
1l1h.cif
1l1i.cif
1l1j.cif
1l1k.cif
1l1l.cif
1l1m.cif
1l1n.cif
1l1o.cif
1l1p.cif
1l1q.cif
1l1r.cif
1l1s.cif
1l1t.cif
1l1v.cif
1l1w.cif
1l1y.cif
1l1z.cif
1l20.cif
1l21.cif
1l22.cif
1l23.cif
1l24.cif
1l25.cif
1l26.cif
1l27.cif
1l28.cif
1l29.cif
1l2a.cif
1l2b.cif
1l2c.cif
1l2d.cif
1l2e.cif
1l2f.cif
1l2g.cif
1l2h.cif
1l2i.cif
1l2j.cif
1l2k.cif
1l2l.cif
1l2m.cif
1l2n.cif
1l2o.cif
1l2p.cif
1l2q.cif
1l2s.cif
1l2t.cif
1l2u.cif
1l2w.cif
1l2x.cif
1l2y.cif
1l2z.cif
1l30.cif
1l31.cif
1l32.cif
1l33.cif
1l34.cif
1l35.cif
1l36.cif
1l37.cif
1l38.cif
1l39.cif
1l3a.cif
1l3b.cif
1l3c.cif
1l3d.cif
1l3e.cif
1l3f.cif
1l3g.cif
1l3h.cif
1l3i.cif
1l3j.cif
1l3k.cif
1l3l.cif
1l3m.cif
1l3n.cif
1l3o.cif
1l3p.cif
1l3q.cif
1l3r.cif
1l3s.cif
1l3t.cif
1l3u.cif
1l3v.cif
1l3w.cif
1l3x.cif
1l3y.cif
1l3z.cif
1l40.cif
1l41.cif
1l42.cif
1l43.cif
1l44.cif
1l45.cif
1l46.cif
1l47.cif
1l48.cif
1l49.cif
1l4a.cif
1l4b.cif
1l4d.cif
1l4e.cif
1l4f.cif
1l4g.cif
1l4h.cif
1l4i.cif
1l4j.cif
1l4k.cif
1l4l.cif
1l4m.cif
1l4n.cif
1l4s.cif
1l4t.cif
1l4u.cif
1l4v.cif
1l4w.cif
1l4x.cif
1l4y.cif
1l4z.cif
1l50.cif
1l51.cif
1l52.cif
1l53.cif
1l54.cif
1l55.cif
1l56.cif
1l57.cif
1l58.cif
1l59.cif
1l5a.cif
1l5b.cif
1l5c.cif
1l5d.cif
1l5e.cif
1l5f.cif
1l5g.cif
1l5h.cif
1l5i.cif
1l5j.cif
1l5k.cif
1l5l.cif
1l5m.cif
1l5n.cif
1l5o.cif
1l5p.cif
1l5q.cif
1l5r.cif
1l5s.cif
1l5t.cif
1l5u.cif
1l5v.cif
1l5w.cif
1l5x.cif
1l5y.cif
1l5z.cif
1l60.cif
1l61.cif
1l62.cif
1l63.cif
1l64.cif
1l65.cif
1l66.cif
1l67.cif
1l68.cif
1l69.cif
1l6b.cif
1l6e.cif
1l6f.cif
1l6g.cif
1l6h.cif
1l6i.cif
1l6j.cif
1l6m.cif
1l6n.cif
1l6o.cif
1l6p.cif
1l6r.cif
1l6s.cif
1l6t.cif
1l6u.cif
1l6v.cif
1l6w.cif
1l6x.cif
1l6y.cif
1l6z.cif
1l70.cif
1l71.cif
1l72.cif
1l73.cif
1l74.cif
1l75.cif
1l76.cif
1l77.cif
1l79.cif
1l7a.cif
1l7b.cif
1l7c.cif
1l7d.cif
1l7e.cif
1l7f.cif
1l7g.cif
1l7h.cif
1l7i.cif
1l7j.cif
1l7k.cif
1l7l.cif
1l7m.cif
1l7n.cif
1l7o.cif
1l7p.cif
1l7q.cif
1l7r.cif
1l7t.cif
1l7v.cif
1l7x.cif
1l7y.cif
1l7z.cif
1l80.cif
1l81.cif
1l82.cif
1l83.cif
1l84.cif
1l85.cif
1l86.cif
1l87.cif
1l88.cif
1l89.cif
1l8a.cif
1l8b.cif
1l8c.cif
1l8d.cif
1l8f.cif
1l8g.cif
1l8h.cif
1l8i.cif
1l8j.cif
1l8k.cif
1l8l.cif
1l8n.cif
1l8o.cif
1l8p.cif
1l8q.cif
1l8r.cif
1l8s.cif
1l8t.cif
1l8v.cif
1l8w.cif
1l8x.cif
1l8y.cif
1l8z.cif
1l90.cif
1l91.cif
1l92.cif
1l93.cif
1l94.cif
1l95.cif
1l96.cif
1l97.cif
1l98.cif
1l99.cif
1l9a.cif
1l9b.cif
1l9c.cif
1l9d.cif
1l9e.cif
1l9g.cif
1l9h.cif
1l9j.cif
1l9k.cif
1l9l.cif
1l9m.cif
1l9n.cif
1l9o.cif
1l9p.cif
1l9q.cif
1l9r.cif
1l9s.cif
1l9t.cif
1l9u.cif
1l9v.cif
1l9w.cif
1l9x.cif
1l9y.cif
1l9z.cif
1la0.cif
1la1.cif
1la2.cif
1la3.cif
1la4.cif
1la6.cif
1la8.cif
1laa.cif
1lab.cif
1lac.cif
1lae.cif
1laf.cif
1lag.cif
1lah.cif
1lai.cif
1laj.cif
1lam.cif
1lan.cif
1lap.cif
1laq.cif
1lar.cif
1las.cif
1lat.cif
1lau.cif
1lav.cif
1law.cif
1lax.cif
1lay.cif
1lb0.cif
1lb1.cif
1lb2.cif
1lb3.cif
1lb4.cif
1lb5.cif
1lb6.cif
1lb7.cif
1lb8.cif
1lb9.cif
1lba.cif
1lbb.cif
1lbc.cif
1lbe.cif
1lbf.cif
1lbg.cif
1lbh.cif
1lbi.cif
1lbj.cif
1lbk.cif
1lbl.cif
1lbm.cif
1lbq.cif
1lbs.cif
1lbt.cif
1lbu.cif
1lbv.cif
1lbw.cif
1lbx.cif
1lby.cif
1lbz.cif
1lc0.cif
1lc1.cif
1lc2.cif
1lc3.cif
1lc4.cif
1lc5.cif
1lc6.cif
1lc7.cif
1lc8.cif
1lca.cif
1lcb.cif
1lcc.cif
1lcd.cif
1lce.cif
1lcf.cif
1lci.cif
1lcj.cif
1lck.cif
1lcl.cif
1lcm.cif
1lcn.cif
1lco.cif
1lcp.cif
1lcs.cif
1lct.cif
1lcu.cif
1lcv.cif
1lcw.cif
1lcx.cif
1lcy.cif
1lcz.cif
1ld3.cif
1ld4.cif
1ld5.cif
1ld6.cif
1ld7.cif
1ld8.cif
1ld9.cif
1lda.cif
1ldb.cif
1ldc.cif
1ldd.cif
1lde.cif
1ldf.cif
1ldg.cif
1ldi.cif
1ldj.cif
1ldk.cif
1ldl.cif
1ldm.cif
1ldn.cif
1ldo.cif
1ldp.cif
1ldq.cif
1ldr.cif
1lds.cif
1ldt.cif
1ldy.cif
1ldz.cif
1le0.cif
1le1.cif
1le2.cif
1le3.cif
1le4.cif
1le5.cif
1le6.cif
1le7.cif
1le8.cif
1le9.cif
1lea.cif
1leb.cif
1lec.cif
1led.cif
1lee.cif
1leg.cif
1leh.cif
1lei.cif
1lej.cif
1lek.cif
1lel.cif
1lem.cif
1len.cif
1leo.cif
1lep.cif
1les.cif
1lev.cif
1lew.cif
1lex.cif
1ley.cif
1lez.cif
1lf0.cif
1lf1.cif
1lf2.cif
1lf3.cif
1lf4.cif
1lf5.cif
1lf6.cif
1lf7.cif
1lf8.cif
1lf9.cif
1lfa.cif
1lfb.cif
1lfc.cif
1lfd.cif
1lfg.cif
1lfh.cif
1lfi.cif
1lfk.cif
1lfl.cif
1lfm.cif
1lfo.cif
1lfp.cif
1lfq.cif
1lft.cif
1lfu.cif
1lfv.cif
1lfw.cif
1lfy.cif
1lfz.cif
1lg1.cif
1lg2.cif
1lg4.cif
1lg5.cif
1lg6.cif
1lg7.cif
1lg9.cif
1lga.cif
1lgb.cif
1lgc.cif
1lgd.cif
1lgf.cif
1lgh.cif
1lgl.cif
1lgn.cif
1lgp.cif
1lgq.cif
1lgr.cif
1lgt.cif
1lgu.cif
1lgv.cif
1lgw.cif
1lgx.cif
1lgy.cif
1lh0.cif
1lh1.cif
1lh2.cif
1lh3.cif
1lh5.cif
1lh6.cif
1lh7.cif
1lhc.cif
1lhd.cif
1lhe.cif
1lhf.cif
1lhg.cif
1lhh.cif
1lhi.cif
1lhj.cif
1lhk.cif
1lhl.cif
1lhm.cif
1lhn.cif
1lho.cif
1lhp.cif
1lhr.cif
1lhs.cif
1lht.cif
1lhu.cif
1lhv.cif
1lhw.cif
1lhy.cif
1lhz.cif
1li0.cif
1li1.cif
1li2.cif
1li3.cif
1li4.cif
1li5.cif
1li6.cif
1li7.cif
1li9.cif
1lia.cif
1lib.cif
1lic.cif
1lid.cif
1lie.cif
1lif.cif
1lih.cif
1lii.cif
1lij.cif
1lik.cif
1lil.cif
1lin.cif
1lio.cif
1lip.cif
1liq.cif
1lir.cif
1lis.cif
1lit.cif
1lj0.cif
1lj1.cif
1lj2.cif
1lj3.cif
1lj4.cif
1lj5.cif
1lj7.cif
1lj8.cif
1lj9.cif
1lje.cif
1ljf.cif
1ljg.cif
1ljh.cif
1lji.cif
1ljj.cif
1ljk.cif
1ljl.cif
1ljm.cif
1ljn.cif
1ljo.cif
1ljp.cif
1ljr.cif
1ljt.cif
1lju.cif
1ljv.cif
1ljw.cif
1ljx.cif
1ljy.cif
1ljz.cif
1lk0.cif
1lk2.cif
1lk3.cif
1lk5.cif
1lk6.cif
1lk7.cif
1lk9.cif
1lka.cif
1lkb.cif
1lkc.cif
1lkd.cif
1lke.cif
1lkf.cif
1lki.cif
1lkj.cif
1lkk.cif
1lkl.cif
1lkm.cif
1lkn.cif
1lko.cif
1lkp.cif
1lkq.cif
1lkr.cif
1lks.cif
1lkt.cif
1lkv.cif
1lkx.cif
1lky.cif
1lkz.cif
1ll0.cif
1ll1.cif
1ll2.cif
1ll3.cif
1ll4.cif
1ll5.cif
1ll6.cif
1ll7.cif
1ll8.cif
1ll9.cif
1lla.cif
1llb.cif
1llc.cif
1lld.cif
1llf.cif
1llh.cif
1lli.cif
1llm.cif
1lln.cif
1llo.cif
1llp.cif
1llq.cif
1llr.cif
1lls.cif
1llt.cif
1llu.cif
1llw.cif
1llz.cif
1lm0.cif
1lm1.cif
1lm2.cif
1lm3.cif
1lm4.cif
1lm5.cif
1lm6.cif
1lm7.cif
1lm8.cif
1lma.cif
1lmb.cif
1lmc.cif
1lme.cif
1lmh.cif
1lmi.cif
1lmj.cif
1lmk.cif
1lml.cif
1lmm.cif
1lmn.cif
1lmo.cif
1lmp.cif
1lmq.cif
1lmr.cif
1lms.cif
1lmt.cif
1lmv.cif
1lmw.cif
1lmz.cif
1ln0.cif
1ln1.cif
1ln2.cif
1ln3.cif
1ln4.cif
1ln6.cif
1ln8.cif
1lna.cif
1lnb.cif
1lnc.cif
1lnd.cif
1lne.cif
1lnf.cif
1lng.cif
1lnh.cif
1lni.cif
1lnl.cif
1lnm.cif
1lnq.cif
1lns.cif
1lnt.cif
1lnu.cif
1lnw.cif
1lnx.cif
1lny.cif
1lnz.cif
1lo0.cif
1lo1.cif
1lo2.cif
1lo3.cif
1lo4.cif
1lo5.cif
1lo6.cif
1lo7.cif
1lo8.cif
1lo9.cif
1loa.cif
1lob.cif
1loc.cif
1lod.cif
1loe.cif
1lof.cif
1log.cif
1loh.cif
1loi.cif
1loj.cif
1lok.cif
1lol.cif
1lom.cif
1lon.cif
1loo.cif
1lop.cif
1loq.cif
1lor.cif
1los.cif
1lot.cif
1lou.cif
1lov.cif
1low.cif
1lox.cif
1loy.cif
1loz.cif
1lp1.cif
1lp3.cif
1lp4.cif
1lp6.cif
1lp7.cif
1lp8.cif
1lp9.cif
1lpa.cif
1lpb.cif
1lpc.cif
1lpd.cif
1lpe.cif
1lpf.cif
1lpg.cif
1lph.cif
1lpi.cif
1lpj.cif
1lpk.cif
1lpl.cif
1lpm.cif
1lpn.cif
1lpo.cif
1lpp.cif
1lpq.cif
1lps.cif
1lpu.cif
1lpv.cif
1lpw.cif
1lpy.cif
1lpz.cif
1lq0.cif
1lq1.cif
1lq2.cif
1lq7.cif
1lq8.cif
1lq9.cif
1lqa.cif
1lqb.cif
1lqc.cif
1lqd.cif
1lqe.cif
1lqf.cif
1lqg.cif
1lqh.cif
1lqi.cif
1lqj.cif
1lqk.cif
1lql.cif
1lqm.cif
1lqo.cif
1lqp.cif
1lqq.cif
1lqs.cif
1lqt.cif
1lqu.cif
1lqv.cif
1lqw.cif
1lqx.cif
1lqy.cif
1lr0.cif
1lr1.cif
1lr2.cif
1lr3.cif
1lr4.cif
1lr5.cif
1lr6.cif
1lr7.cif
1lr8.cif
1lr9.cif
1lra.cif
1lre.cif
1lrh.cif
1lri.cif
1lrj.cif
1lrk.cif
1lrl.cif
1lrm.cif
1lrn.cif
1lro.cif
1lrp.cif
1lrq.cif
1lrr.cif
1lrt.cif
1lru.cif
1lrv.cif
1lrw.cif
1lry.cif
1lrz.cif
1ls1.cif
1ls2.cif
1ls3.cif
1ls4.cif
1ls5.cif
1ls6.cif
1ls8.cif
1ls9.cif
1lsa.cif
1lsb.cif
1lsc.cif
1lsd.cif
1lse.cif
1lsf.cif
1lsg.cif
1lsh.cif
1lsi.cif
1lsj.cif
1lsl.cif
1lsm.cif
1lsn.cif
1lso.cif
1lsp.cif
1lsq.cif
1lss.cif
1lst.cif
1lsu.cif
1lsv.cif
1lsw.cif
1lsx.cif
1lsy.cif
1lsz.cif
1lt0.cif
1lt1.cif
1lt3.cif
1lt4.cif
1lt5.cif
1lt6.cif
1lt7.cif
1lt8.cif
1lt9.cif
1lta.cif
1ltb.cif
1ltd.cif
1lte.cif
1ltg.cif
1lth.cif
1lti.cif
1ltj.cif
1ltk.cif
1ltl.cif
1ltm.cif
1lto.cif
1ltq.cif
1ltr.cif
1lts.cif
1ltt.cif
1ltu.cif
1ltv.cif
1ltw.cif
1ltx.cif
1ltz.cif
1lu0.cif
1lu1.cif
1lu2.cif
1lu3.cif
1lu4.cif
1lu5.cif
1lu8.cif
1lu9.cif
1lua.cif
1luc.cif
1lud.cif
1lue.cif
1luf.cif
1lug.cif
1luh.cif
1lui.cif
1luj.cif
1luk.cif
1lul.cif
1lum.cif
1lun.cif
1lup.cif
1luq.cif
1lur.cif
1luu.cif
1luv.cif
1luw.cif
1lux.cif
1luz.cif
1lv0.cif
1lv1.cif
1lv2.cif
1lv3.cif
1lv4.cif
1lv5.cif
1lv7.cif
1lv8.cif
1lv9.cif
1lva.cif
1lvb.cif
1lvc.cif
1lve.cif
1lvf.cif
1lvg.cif
1lvh.cif
1lvj.cif
1lvk.cif
1lvl.cif
1lvm.cif
1lvn.cif
1lvo.cif
1lvq.cif
1lvr.cif
1lvs.cif
1lvu.cif
1lvw.cif
1lvy.cif
1lvz.cif
1lw0.cif
1lw1.cif
1lw2.cif
1lw3.cif
1lw4.cif
1lw5.cif
1lw6.cif
1lw7.cif
1lw9.cif
1lwa.cif
1lwb.cif
1lwc.cif
1lwd.cif
1lwe.cif
1lwf.cif
1lwg.cif
1lwh.cif
1lwi.cif
1lwj.cif
1lwk.cif
1lwl.cif
1lwm.cif
1lwn.cif
1lwo.cif
1lwr.cif
1lws.cif
1lwt.cif
1lwu.cif
1lwv.cif
1lww.cif
1lwx.cif
1lwy.cif
1lx5.cif
1lx6.cif
1lx7.cif
1lx8.cif
1lxa.cif
1lxc.cif
1lxd.cif
1lxe.cif
1lxf.cif
1lxg.cif
1lxh.cif
1lxi.cif
1lxj.cif
1lxk.cif
1lxl.cif
1lxm.cif
1lxn.cif
1lxt.cif
1lxy.cif
1lxz.cif
1ly0.cif
1ly1.cif
1ly2.cif
1ly3.cif
1ly4.cif
1ly7.cif
1ly8.cif
1ly9.cif
1lya.cif
1lyb.cif
1lyc.cif
1lyd.cif
1lye.cif
1lyf.cif
1lyg.cif
1lyh.cif
1lyi.cif
1lyj.cif
1lyk.cif
1lyl.cif
1lyn.cif
1lyo.cif
1lyp.cif
1lyq.cif
1lys.cif
1lyv.cif
1lyw.cif
1lyx.cif
1lyy.cif
1lyz.cif
1lz0.cif
1lz1.cif
1lz2.cif
1lz4.cif
1lz5.cif
1lz6.cif
1lz7.cif
1lz8.cif
1lz9.cif
1lza.cif
1lzb.cif
1lzc.cif
1lzd.cif
1lze.cif
1lzg.cif
1lzh.cif
1lzi.cif
1lzj.cif
1lzk.cif
1lzl.cif
1lzn.cif
1lzo.cif
1lzq.cif
1lzr.cif
1lzs.cif
1lzt.cif
1lzv.cif
1lzw.cif
1lzx.cif
1lzy.cif
1lzz.cif
1m00.cif
1m01.cif
1m02.cif
1m03.cif
1m04.cif
1m05.cif
1m06.cif
1m07.cif
1m08.cif
1m0b.cif
1m0d.cif
1m0e.cif
1m0f.cif
1m0g.cif
1m0i.cif
1m0j.cif
1m0k.cif
1m0l.cif
1m0m.cif
1m0n.cif
1m0o.cif
1m0p.cif
1m0q.cif
1m0s.cif
1m0t.cif
1m0u.cif
1m0v.cif
1m0w.cif
1m0z.cif
1m10.cif
1m11.cif
1m12.cif
1m13.cif
1m14.cif
1m15.cif
1m16.cif
1m17.cif
1m18.cif
1m19.cif
1m1a.cif
1m1b.cif
1m1c.cif
1m1d.cif
1m1e.cif
1m1f.cif
1m1g.cif
1m1h.cif
1m1j.cif
1m1k.cif
1m1l.cif
1m1m.cif
1m1n.cif
1m1o.cif
1m1p.cif
1m1q.cif
1m1r.cif
1m1s.cif
1m1t.cif
1m1u.cif
1m1x.cif
1m1y.cif
1m1z.cif
1m20.cif
1m21.cif
1m22.cif
1m23.cif
1m24.cif
1m25.cif
1m26.cif
1m27.cif
1m2a.cif
1m2b.cif
1m2c.cif
1m2d.cif
1m2e.cif
1m2f.cif
1m2g.cif
1m2h.cif
1m2i.cif
1m2j.cif
1m2k.cif
1m2m.cif
1m2n.cif
1m2o.cif
1m2p.cif
1m2q.cif
1m2r.cif
1m2s.cif
1m2t.cif
1m2v.cif
1m2w.cif
1m2x.cif
1m2z.cif
1m30.cif
1m31.cif
1m32.cif
1m33.cif
1m34.cif
1m35.cif
1m36.cif
1m38.cif
1m39.cif
1m3a.cif
1m3b.cif
1m3c.cif
1m3d.cif
1m3e.cif
1m3g.cif
1m3h.cif
1m3i.cif
1m3j.cif
1m3k.cif
1m3q.cif
1m3s.cif
1m3u.cif
1m3v.cif
1m3w.cif
1m3x.cif
1m3z.cif
1m40.cif
1m41.cif
1m42.cif
1m43.cif
1m44.cif
1m45.cif
1m46.cif
1m47.cif
1m48.cif
1m49.cif
1m4a.cif
1m4b.cif
1m4c.cif
1m4d.cif
1m4e.cif
1m4f.cif
1m4g.cif
1m4h.cif
1m4i.cif
1m4j.cif
1m4k.cif
1m4l.cif
1m4m.cif
1m4n.cif
1m4p.cif
1m4q.cif
1m4r.cif
1m4s.cif
1m4t.cif
1m4u.cif
1m4v.cif
1m4w.cif
1m4x.cif
1m4y.cif
1m4z.cif
1m51.cif
1m52.cif
1m53.cif
1m54.cif
1m55.cif
1m56.cif
1m57.cif
1m58.cif
1m59.cif
1m5a.cif
1m5b.cif
1m5c.cif
1m5d.cif
1m5e.cif
1m5f.cif
1m5h.cif
1m5i.cif
1m5k.cif
1m5l.cif
1m5n.cif
1m5o.cif
1m5p.cif
1m5q.cif
1m5r.cif
1m5s.cif
1m5t.cif
1m5u.cif
1m5v.cif
1m5w.cif
1m5x.cif
1m5y.cif
1m5z.cif
1m60.cif
1m61.cif
1m62.cif
1m63.cif
1m64.cif
1m65.cif
1m66.cif
1m67.cif
1m68.cif
1m69.cif
1m6a.cif
1m6b.cif
1m6c.cif
1m6d.cif
1m6e.cif
1m6f.cif
1m6g.cif
1m6h.cif
1m6i.cif
1m6j.cif
1m6k.cif
1m6m.cif
1m6n.cif
1m6o.cif
1m6p.cif
1m6r.cif
1m6s.cif
1m6t.cif
1m6u.cif
1m6v.cif
1m6w.cif
1m6x.cif
1m6y.cif
1m6z.cif
1m70.cif
1m71.cif
1m72.cif
1m73.cif
1m74.cif
1m75.cif
1m76.cif
1m77.cif
1m78.cif
1m79.cif
1m7a.cif
1m7b.cif
1m7d.cif
1m7e.cif
1m7g.cif
1m7h.cif
1m7i.cif
1m7j.cif
1m7k.cif
1m7l.cif
1m7n.cif
1m7o.cif
1m7p.cif
1m7q.cif
1m7r.cif
1m7s.cif
1m7t.cif
1m7u.cif
1m7v.cif
1m7w.cif
1m7x.cif
1m7y.cif
1m7z.cif
1m82.cif
1m83.cif
1m85.cif
1m8a.cif
1m8b.cif
1m8c.cif
1m8d.cif
1m8e.cif
1m8f.cif
1m8g.cif
1m8h.cif
1m8i.cif
1m8j.cif
1m8k.cif
1m8l.cif
1m8m.cif
1m8n.cif
1m8o.cif
1m8p.cif
1m8q.cif
1m8r.cif
1m8s.cif
1m8t.cif
1m8u.cif
1m8v.cif
1m8w.cif
1m8x.cif
1m8y.cif
1m8z.cif
1m90.cif
1m93.cif
1m94.cif
1m99.cif
1m9a.cif
1m9b.cif
1m9c.cif
1m9d.cif
1m9e.cif
1m9f.cif
1m9g.cif
1m9h.cif
1m9i.cif
1m9j.cif
1m9k.cif
1m9l.cif
1m9m.cif
1m9n.cif
1m9o.cif
1m9p.cif
1m9q.cif
1m9r.cif
1m9s.cif
1m9t.cif
1m9u.cif
1m9w.cif
1m9x.cif
1m9y.cif
1m9z.cif
1ma0.cif
1ma1.cif
1ma2.cif
1ma3.cif
1ma4.cif
1ma5.cif
1ma6.cif
1ma7.cif
1ma8.cif
1ma9.cif
1maa.cif
1mab.cif
1mac.cif
1mae.cif
1maf.cif
1mag.cif
1mah.cif
1mai.cif
1maj.cif
1mak.cif
1mal.cif
1mam.cif
1map.cif
1maq.cif
1mar.cif
1mas.cif
1mat.cif
1mau.cif
1mav.cif
1maw.cif
1max.cif
1may.cif
1maz.cif
1mb0.cif
1mb1.cif
1mb2.cif
1mb3.cif
1mb4.cif
1mb6.cif
1mb8.cif
1mb9.cif
1mba.cif
1mbb.cif
1mbc.cif
1mbd.cif
1mbe.cif
1mbf.cif
1mbg.cif
1mbh.cif
1mbi.cif
1mbj.cif
1mbk.cif
1mbl.cif
1mbm.cif
1mbn.cif
1mbo.cif
1mbq.cif
1mbs.cif
1mbt.cif
1mbu.cif
1mbv.cif
1mbx.cif
1mby.cif
1mbz.cif
1mc0.cif
1mc1.cif
1mc2.cif
1mc3.cif
1mc4.cif
1mc5.cif
1mc7.cif
1mc8.cif
1mc9.cif
1mcb.cif
1mcc.cif
1mcd.cif
1mce.cif
1mcf.cif
1mch.cif
1mci.cif
1mcj.cif
1mck.cif
1mcl.cif
1mcn.cif
1mco.cif
1mcp.cif
1mcq.cif
1mcr.cif
1mcs.cif
1mct.cif
1mcv.cif
1mcw.cif
1mcx.cif
1mcy.cif
1mcz.cif
1md0.cif
1md2.cif
1md3.cif
1md4.cif
1md6.cif
1md7.cif
1md8.cif
1md9.cif
1mda.cif
1mdb.cif
1mdc.cif
1mdf.cif
1mdg.cif
1mdi.cif
1mdj.cif
1mdk.cif
1mdl.cif
1mdm.cif
1mdn.cif
1mdo.cif
1mdp.cif
1mdq.cif
1mdr.cif
1mdt.cif
1mdu.cif
1mdv.cif
1mdw.cif
1mdx.cif
1mdy.cif
1mdz.cif
1me0.cif
1me1.cif
1me3.cif
1me4.cif
1me5.cif
1me6.cif
1me7.cif
1me8.cif
1me9.cif
1mea.cif
1mec.cif
1med.cif
1mee.cif
1meg.cif
1meh.cif
1mei.cif
1mej.cif
1mek.cif
1mel.cif
1mem.cif
1men.cif
1meo.cif
1mep.cif
1meq.cif
1mer.cif
1mes.cif
1met.cif
1meu.cif
1mew.cif
1mex.cif
1mey.cif
1mez.cif
1mf0.cif
1mf1.cif
1mf2.cif
1mf4.cif
1mf5.cif
1mf6.cif
1mf7.cif
1mf8.cif
1mfa.cif
1mfb.cif
1mfc.cif
1mfd.cif
1mfe.cif
1mff.cif
1mfg.cif
1mfi.cif
1mfj.cif
1mfk.cif
1mfl.cif
1mfm.cif
1mfn.cif
1mfp.cif
1mfq.cif
1mfr.cif
1mfs.cif
1mft.cif
1mfu.cif
1mfv.cif
1mfw.cif
1mfy.cif
1mfz.cif
1mg0.cif
1mg1.cif
1mg2.cif
1mg3.cif
1mg4.cif
1mg5.cif
1mg6.cif
1mg7.cif
1mg8.cif
1mg9.cif
1mgn.cif
1mgo.cif
1mgp.cif
1mgq.cif
1mgr.cif
1mgs.cif
1mgt.cif
1mgv.cif
1mgw.cif
1mgx.cif
1mgy.cif
1mh0.cif
1mh1.cif
1mh2.cif
1mh3.cif
1mh4.cif
1mh5.cif
1mh6.cif
1mh7.cif
1mh8.cif
1mh9.cif
1mhc.cif
1mhd.cif
1mhe.cif
1mhh.cif
1mhi.cif
1mhj.cif
1mhk.cif
1mhl.cif
1mhm.cif
1mhn.cif
1mho.cif
1mhp.cif
1mhq.cif
1mhs.cif
1mht.cif
1mhu.cif
1mhw.cif
1mhx.cif
1mhy.cif
1mhz.cif
1mi0.cif
1mi1.cif
1mi2.cif
1mi3.cif
1mi4.cif
1mi5.cif
1mi6.cif
1mi7.cif
1mi8.cif
1mic.cif
1mid.cif
1mie.cif
1mif.cif
1mih.cif
1mii.cif
1mij.cif
1mik.cif
1mil.cif
1mim.cif
1mio.cif
1miq.cif
1mir.cif
1mis.cif
1mit.cif
1miu.cif
1miv.cif
1miw.cif
1mix.cif
1miy.cif
1miz.cif
1mj0.cif
1mj1.cif
1mj2.cif
1mj3.cif
1mj4.cif
1mj5.cif
1mj7.cif
1mj8.cif
1mj9.cif
1mja.cif
1mjb.cif
1mjc.cif
1mjd.cif
1mje.cif
1mjf.cif
1mjg.cif
1mjh.cif
1mji.cif
1mjj.cif
1mjk.cif
1mjl.cif
1mjm.cif
1mjn.cif
1mjo.cif
1mjp.cif
1mjq.cif
1mjs.cif
1mjt.cif
1mju.cif
1mjv.cif
1mjw.cif
1mjx.cif
1mjy.cif
1mjz.cif
1mk0.cif
1mk1.cif
1mk2.cif
1mk3.cif
1mk4.cif
1mk5.cif
1mk6.cif
1mk7.cif
1mk8.cif
1mk9.cif
1mka.cif
1mkb.cif
1mkc.cif
1mkd.cif
1mke.cif
1mkf.cif
1mkg.cif
1mkh.cif
1mki.cif
1mkj.cif
1mkk.cif
1mkl.cif
1mkm.cif
1mkn.cif
1mko.cif
1mkp.cif
1mkq.cif
1mkr.cif
1mks.cif
1mkt.cif
1mku.cif
1mkv.cif
1mkw.cif
1mkx.cif
1mky.cif
1mkz.cif
1ml0.cif
1ml1.cif
1ml2.cif
1ml3.cif
1ml4.cif
1ml5.cif
1ml6.cif
1ml7.cif
1ml8.cif
1ml9.cif
1mla.cif
1mlb.cif
1mlc.cif
1mld.cif
1mlf.cif
1mlg.cif
1mlh.cif
1mli.cif
1mlj.cif
1mlk.cif
1mll.cif
1mlm.cif
1mln.cif
1mlo.cif
1mlq.cif
1mlr.cif
1mls.cif
1mlu.cif
1mlv.cif
1mlw.cif
1mlx.cif
1mly.cif
1mlz.cif
1mm0.cif
1mm2.cif
1mm3.cif
1mm4.cif
1mm5.cif
1mm6.cif
1mm7.cif
1mm8.cif
1mm9.cif
1mma.cif
1mmb.cif
1mmc.cif
1mmd.cif
1mme.cif
1mmf.cif
1mmg.cif
1mmi.cif
1mmj.cif
1mmk.cif
1mml.cif
1mmm.cif
1mmn.cif
1mmo.cif
1mmp.cif
1mmq.cif
1mmr.cif
1mms.cif
1mmt.cif
1mmu.cif
1mmv.cif
1mmw.cif
1mmx.cif
1mmy.cif
1mmz.cif
1mn0.cif
1mn1.cif
1mn2.cif
1mn3.cif
1mn4.cif
1mn6.cif
1mn7.cif
1mn8.cif
1mn9.cif
1mna.cif
1mnb.cif
1mnc.cif
1mnd.cif
1mne.cif
1mnf.cif
1mng.cif
1mnh.cif
1mni.cif
1mnj.cif
1mnk.cif
1mnl.cif
1mnm.cif
1mnn.cif
1mno.cif
1mnp.cif
1mnq.cif
1mns.cif
1mnt.cif
1mnu.cif
1mnv.cif
1mnx.cif
1mny.cif
1mnz.cif
1mo0.cif
1mo1.cif
1mo2.cif
1mo3.cif
1mo4.cif
1mo5.cif
1mo6.cif
1mo7.cif
1mo8.cif
1mo9.cif
1moa.cif
1mob.cif
1moc.cif
1mod.cif
1moe.cif
1mof.cif
1mog.cif
1moh.cif
1moj.cif
1mok.cif
1mol.cif
1mom.cif
1moo.cif
1mop.cif
1moq.cif
1mor.cif
1mos.cif
1mot.cif
1mou.cif
1mov.cif
1mow.cif
1mox.cif
1moy.cif
1moz.cif
1mp0.cif
1mp1.cif
1mp2.cif
1mp3.cif
1mp4.cif
1mp5.cif
1mp6.cif
1mp7.cif
1mp8.cif
1mp9.cif
1mpa.cif
1mpb.cif
1mpc.cif
1mpd.cif
1mpe.cif
1mpf.cif
1mpg.cif
1mph.cif
1mpj.cif
1mpl.cif
1mpm.cif
1mpn.cif
1mpo.cif
1mpp.cif
1mpq.cif
1mpr.cif
1mps.cif
1mpt.cif
1mpu.cif
1mpv.cif
1mpw.cif
1mpx.cif
1mpy.cif
1mpz.cif
1mq0.cif
1mq1.cif
1mq2.cif
1mq3.cif
1mq4.cif
1mq5.cif
1mq6.cif
1mq7.cif
1mq8.cif
1mq9.cif
1mqa.cif
1mqb.cif
1mqd.cif
1mqe.cif
1mqf.cif
1mqg.cif
1mqh.cif
1mqi.cif
1mqj.cif
1mqk.cif
1mql.cif
1mqm.cif
1mqn.cif
1mqo.cif
1mqp.cif
1mqq.cif
1mqr.cif
1mqs.cif
1mqt.cif
1mqv.cif
1mqw.cif
1mqx.cif
1mqy.cif
1mqz.cif
1mr0.cif
1mr1.cif
1mr2.cif
1mr3.cif
1mr4.cif
1mr5.cif
1mr6.cif
1mr7.cif
1mr8.cif
1mr9.cif
1mra.cif
1mrb.cif
1mrc.cif
1mrd.cif
1mre.cif
1mrf.cif
1mrg.cif
1mrh.cif
1mri.cif
1mrj.cif
1mrk.cif
1mrl.cif
1mrn.cif
1mro.cif
1mrp.cif
1mrq.cif
1mrr.cif
1mrs.cif
1mrt.cif
1mru.cif
1mrv.cif
1mrw.cif
1mrx.cif
1mry.cif
1mrz.cif
1ms0.cif
1ms1.cif
1ms3.cif
1ms4.cif
1ms5.cif
1ms6.cif
1ms7.cif
1ms8.cif
1ms9.cif
1msa.cif
1msb.cif
1msc.cif
1msd.cif
1mse.cif
1msf.cif
1msg.cif
1msh.cif
1msi.cif
1msj.cif
1msk.cif
1msm.cif
1msn.cif
1mso.cif
1msp.cif
1mss.cif
1mst.cif
1msv.cif
1msw.cif
1msy.cif
1msz.cif
1mt0.cif
1mt1.cif
1mt3.cif
1mt4.cif
1mt5.cif
1mt6.cif
1mt7.cif
1mt8.cif
1mt9.cif
1mtb.cif
1mtc.cif
1mtg.cif
1mti.cif
1mtj.cif
1mtk.cif
1mtl.cif
1mtn.cif
1mto.cif
1mtp.cif
1mtq.cif
1mtr.cif
1mts.cif
1mtu.cif
1mtv.cif
1mtw.cif
1mtx.cif
1mty.cif
1mtz.cif
1mu0.cif
1mu2.cif
1mu4.cif
1mu5.cif
1mu6.cif
1mu7.cif
1mu8.cif
1mu9.cif
1mua.cif
1muc.cif
1mud.cif
1mue.cif
1muf.cif
1mug.cif
1muh.cif
1mui.cif
1muj.cif
1muk.cif
1mul.cif
1mum.cif
1mun.cif
1muo.cif
1mup.cif
1muq.cif
1mus.cif
1mut.cif
1muu.cif
1muv.cif
1muw.cif
1mux.cif
1muy.cif
1muz.cif
1mv0.cif
1mv1.cif
1mv2.cif
1mv3.cif
1mv4.cif
1mv5.cif
1mv6.cif
1mv8.cif
1mv9.cif
1mva.cif
1mvb.cif
1mvc.cif
1mve.cif
1mvf.cif
1mvg.cif
1mvh.cif
1mvi.cif
1mvj.cif
1mvk.cif
1mvl.cif
1mvm.cif
1mvn.cif
1mvo.cif
1mvp.cif
1mvq.cif
1mvr.cif
1mvs.cif
1mvt.cif
1mvu.cif
1mvw.cif
1mvx.cif
1mvy.cif
1mvz.cif
1mw0.cif
1mw1.cif
1mw2.cif
1mw3.cif
1mw4.cif
1mw5.cif
1mw7.cif
1mw8.cif
1mw9.cif
1mwa.cif
1mwb.cif
1mwc.cif
1mwd.cif
1mwe.cif
1mwg.cif
1mwh.cif
1mwi.cif
1mwj.cif
1mwk.cif
1mwl.cif
1mwm.cif
1mwn.cif
1mwo.cif
1mwp.cif
1mwq.cif
1mwr.cif
1mws.cif
1mwt.cif
1mwu.cif
1mww.cif
1mwy.cif
1mwz.cif
1mx0.cif
1mx1.cif
1mx2.cif
1mx3.cif
1mx4.cif
1mx5.cif
1mx6.cif
1mx7.cif
1mx8.cif
1mx9.cif
1mxa.cif
1mxb.cif
1mxc.cif
1mxd.cif
1mxe.cif
1mxf.cif
1mxg.cif
1mxh.cif
1mxi.cif
1mxj.cif
1mxk.cif
1mxl.cif
1mxn.cif
1mxo.cif
1mxp.cif
1mxq.cif
1mxr.cif
1mxs.cif
1mxt.cif
1mxu.cif
1mxv.cif
1mxw.cif
1mxx.cif
1mxy.cif
1mxz.cif
1my0.cif
1my1.cif
1my2.cif
1my3.cif
1my4.cif
1my5.cif
1my6.cif
1my7.cif
1my8.cif
1my9.cif
1myf.cif
1myg.cif
1myh.cif
1myi.cif
1myj.cif
1myk.cif
1myl.cif
1mym.cif
1myn.cif
1myo.cif
1myp.cif
1myq.cif
1myr.cif
1myt.cif
1myu.cif
1myw.cif
1myz.cif
1mz0.cif
1mz4.cif
1mz5.cif
1mz6.cif
1mz8.cif
1mz9.cif
1mza.cif
1mzb.cif
1mzc.cif
1mzd.cif
1mze.cif
1mzf.cif
1mzg.cif
1mzh.cif
1mzi.cif
1mzj.cif
1mzk.cif
1mzl.cif
1mzm.cif
1mzn.cif
1mzo.cif
1mzp.cif
1mzr.cif
1mzs.cif
1mzt.cif
1mzu.cif
1mzv.cif
1mzw.cif
1mzy.cif
1mzz.cif
1n00.cif
1n02.cif
1n03.cif
1n04.cif
1n05.cif
1n06.cif
1n07.cif
1n08.cif
1n09.cif
1n0a.cif
1n0c.cif
1n0d.cif
1n0e.cif
1n0f.cif
1n0g.cif
1n0h.cif
1n0i.cif
1n0j.cif
1n0k.cif
1n0l.cif
1n0n.cif
1n0o.cif
1n0q.cif
1n0r.cif
1n0s.cif
1n0t.cif
1n0u.cif
1n0v.cif
1n0w.cif
1n0x.cif
1n0y.cif
1n0z.cif
1n10.cif
1n11.cif
1n12.cif
1n13.cif
1n14.cif
1n15.cif
1n17.cif
1n18.cif
1n19.cif
1n1a.cif
1n1b.cif
1n1c.cif
1n1d.cif
1n1e.cif
1n1f.cif
1n1g.cif
1n1h.cif
1n1i.cif
1n1j.cif
1n1k.cif
1n1l.cif
1n1m.cif
1n1n.cif
1n1o.cif
1n1p.cif
1n1q.cif
1n1s.cif
1n1t.cif
1n1u.cif
1n1v.cif
1n1x.cif
1n1y.cif
1n1z.cif
1n20.cif
1n21.cif
1n22.cif
1n23.cif
1n24.cif
1n25.cif
1n26.cif
1n27.cif
1n28.cif
1n29.cif
1n2a.cif
1n2b.cif
1n2c.cif
1n2d.cif
1n2e.cif
1n2f.cif
1n2g.cif
1n2h.cif
1n2i.cif
1n2j.cif
1n2k.cif
1n2l.cif
1n2m.cif
1n2n.cif
1n2o.cif
1n2r.cif
1n2s.cif
1n2t.cif
1n2v.cif
1n2w.cif
1n2x.cif
1n2y.cif
1n2z.cif
1n31.cif
1n32.cif
1n33.cif
1n34.cif
1n35.cif
1n36.cif
1n37.cif
1n38.cif
1n39.cif
1n3a.cif
1n3b.cif
1n3c.cif
1n3e.cif
1n3f.cif
1n3g.cif
1n3h.cif
1n3i.cif
1n3j.cif
1n3k.cif
1n3l.cif
1n3n.cif
1n3o.cif
1n3p.cif
1n3q.cif
1n3r.cif
1n3s.cif
1n3t.cif
1n3u.cif
1n3w.cif
1n3x.cif
1n3y.cif
1n3z.cif
1n40.cif
1n41.cif
1n42.cif
1n43.cif
1n44.cif
1n45.cif
1n46.cif
1n47.cif
1n48.cif
1n49.cif
1n4a.cif
1n4b.cif
1n4c.cif
1n4d.cif
1n4e.cif
1n4f.cif
1n4g.cif
1n4h.cif
1n4i.cif
1n4j.cif
1n4k.cif
1n4l.cif
1n4m.cif
1n4n.cif
1n4o.cif
1n4p.cif
1n4q.cif
1n4r.cif
1n4s.cif
1n4u.cif
1n4v.cif
1n4w.cif
1n4x.cif
1n4y.cif
1n50.cif
1n51.cif
1n52.cif
1n53.cif
1n54.cif
1n55.cif
1n56.cif
1n57.cif
1n59.cif
1n5a.cif
1n5b.cif
1n5c.cif
1n5d.cif
1n5g.cif
1n5h.cif
1n5i.cif
1n5j.cif
1n5k.cif
1n5l.cif
1n5m.cif
1n5n.cif
1n5o.cif
1n5p.cif
1n5q.cif
1n5r.cif
1n5s.cif
1n5t.cif
1n5u.cif
1n5v.cif
1n5w.cif
1n5x.cif
1n5y.cif
1n5z.cif
1n60.cif
1n61.cif
1n62.cif
1n63.cif
1n64.cif
1n65.cif
1n66.cif
1n67.cif
1n68.cif
1n69.cif
1n6a.cif
1n6b.cif
1n6c.cif
1n6d.cif
1n6e.cif
1n6f.cif
1n6g.cif
1n6h.cif
1n6i.cif
1n6j.cif
1n6k.cif
1n6l.cif
1n6m.cif
1n6n.cif
1n6o.cif
1n6p.cif
1n6q.cif
1n6r.cif
1n6t.cif
1n6u.cif
1n6v.cif
1n6x.cif
1n6y.cif
1n6z.cif
1n70.cif
1n71.cif
1n72.cif
1n73.cif
1n75.cif
1n76.cif
1n77.cif
1n78.cif
1n7a.cif
1n7b.cif
1n7d.cif
1n7e.cif
1n7f.cif
1n7g.cif
1n7h.cif
1n7i.cif
1n7j.cif
1n7k.cif
1n7l.cif
1n7m.cif
1n7n.cif
1n7o.cif
1n7p.cif
1n7q.cif
1n7r.cif
1n7s.cif
1n7t.cif
1n7u.cif
1n7v.cif
1n7w.cif
1n7x.cif
1n7y.cif
1n7z.cif
1n80.cif
1n81.cif
1n82.cif
1n83.cif
1n84.cif
1n86.cif
1n87.cif
1n88.cif
1n89.cif
1n8b.cif
1n8c.cif
1n8e.cif
1n8f.cif
1n8i.cif
1n8j.cif
1n8k.cif
1n8m.cif
1n8n.cif
1n8o.cif
1n8p.cif
1n8q.cif
1n8r.cif
1n8s.cif
1n8t.cif
1n8u.cif
1n8v.cif
1n8w.cif
1n8x.cif
1n8y.cif
1n8z.cif
1n90.cif
1n91.cif
1n92.cif
1n93.cif
1n94.cif
1n95.cif
1n96.cif
1n97.cif
1n99.cif
1n9a.cif
1n9b.cif
1n9c.cif
1n9e.cif
1n9f.cif
1n9g.cif
1n9h.cif
1n9i.cif
1n9j.cif
1n9k.cif
1n9l.cif
1n9m.cif
1n9n.cif
1n9o.cif
1n9p.cif
1n9r.cif
1n9s.cif
1n9u.cif
1n9v.cif
1n9w.cif
1n9x.cif
1n9y.cif
1n9z.cif
1na0.cif
1na1.cif
1na2.cif
1na3.cif
1na4.cif
1na5.cif
1na6.cif
1na7.cif
1na8.cif
1naa.cif
1nab.cif
1nae.cif
1naf.cif
1nag.cif
1nah.cif
1nai.cif
1naj.cif
1nak.cif
1nal.cif
1nam.cif
1nan.cif
1nao.cif
1nap.cif
1naq.cif
1nar.cif
1nas.cif
1nat.cif
1nau.cif
1nav.cif
1naw.cif
1nax.cif
1nay.cif
1naz.cif
1nb0.cif
1nb1.cif
1nb2.cif
1nb3.cif
1nb4.cif
1nb5.cif
1nb6.cif
1nb7.cif
1nb8.cif
1nb9.cif
1nba.cif
1nbb.cif
1nbc.cif
1nbe.cif
1nbf.cif
1nbh.cif
1nbi.cif
1nbj.cif
1nbk.cif
1nbl.cif
1nbm.cif
1nbo.cif
1nbp.cif
1nbq.cif
1nbr.cif
1nbs.cif
1nbu.cif
1nbv.cif
1nbw.cif
1nbx.cif
1nby.cif
1nbz.cif
1nc0.cif
1nc1.cif
1nc2.cif
1nc3.cif
1nc4.cif
1nc5.cif
1nc6.cif
1nc7.cif
1nc8.cif
1nc9.cif
1nca.cif
1ncb.cif
1ncc.cif
1ncd.cif
1nce.cif
1ncf.cif
1ncg.cif
1nch.cif
1nci.cif
1ncj.cif
1ncl.cif
1ncn.cif
1nco.cif
1ncp.cif
1ncq.cif
1ncr.cif
1ncs.cif
1nct.cif
1ncu.cif
1ncv.cif
1ncw.cif
1ncx.cif
1ncy.cif
1ncz.cif
1nd0.cif
1nd1.cif
1nd2.cif
1nd3.cif
1nd4.cif
1nd5.cif
1nd6.cif
1nd7.cif
1nd9.cif
1nda.cif
1ndb.cif
1ndc.cif
1ndd.cif
1nde.cif
1ndf.cif
1ndg.cif
1ndh.cif
1ndi.cif
1ndj.cif
1ndk.cif
1ndl.cif
1ndm.cif
1ndn.cif
1ndo.cif
1ndp.cif
1ndq.cif
1ndr.cif
1nds.cif
1ndt.cif
1ndu.cif
1ndv.cif
1ndw.cif
1ndy.cif
1ndz.cif
1ne2.cif
1ne3.cif
1ne4.cif
1ne5.cif
1ne6.cif
1ne7.cif
1ne8.cif
1ne9.cif
1nea.cif
1neb.cif
1nec.cif
1ned.cif
1nee.cif
1neg.cif
1neh.cif
1nei.cif
1nej.cif
1nek.cif
1nel.cif
1nem.cif
1nen.cif
1nep.cif
1neq.cif
1ner.cif
1nes.cif
1neu.cif
1nev.cif
1new.cif
1nex.cif
1ney.cif
1nez.cif
1nf0.cif
1nf1.cif
1nf2.cif
1nf3.cif
1nf4.cif
1nf5.cif
1nf6.cif
1nf7.cif
1nf8.cif
1nf9.cif
1nfa.cif
1nfb.cif
1nfd.cif
1nff.cif
1nfg.cif
1nfh.cif
1nfi.cif
1nfj.cif
1nfk.cif
1nfn.cif
1nfo.cif
1nfp.cif
1nfq.cif
1nfr.cif
1nfs.cif
1nft.cif
1nfu.cif
1nfv.cif
1nfw.cif
1nfx.cif
1nfy.cif
1nfz.cif
1ng0.cif
1ng1.cif
1ng2.cif
1ng3.cif
1ng4.cif
1ng5.cif
1ng6.cif
1ng7.cif
1ng8.cif
1ng9.cif
1nga.cif
1ngb.cif
1ngc.cif
1ngd.cif
1nge.cif
1ngf.cif
1ngg.cif
1ngh.cif
1ngi.cif
1ngj.cif
1ngk.cif
1ngl.cif
1ngm.cif
1ngn.cif
1ngo.cif
1ngp.cif
1ngq.cif
1ngr.cif
1ngs.cif
1ngt.cif
1ngu.cif
1ngw.cif
1ngx.cif
1ngy.cif
1ngz.cif
1nh0.cif
1nh1.cif
1nh2.cif
1nh3.cif
1nh4.cif
1nh5.cif
1nh6.cif
1nh7.cif
1nh8.cif
1nh9.cif
1nha.cif
1nhb.cif
1nhc.cif
1nhe.cif
1nhg.cif
1nhh.cif
1nhi.cif
1nhj.cif
1nhk.cif
1nhl.cif
1nhm.cif
1nhn.cif
1nho.cif
1nhp.cif
1nhq.cif
1nhr.cif
1nhs.cif
1nht.cif
1nhu.cif
1nhv.cif
1nhw.cif
1nhx.cif
1nhy.cif
1nhz.cif
1ni0.cif
1ni1.cif
1ni2.cif
1ni3.cif
1ni4.cif
1ni5.cif
1ni6.cif
1ni7.cif
1ni8.cif
1ni9.cif
1nia.cif
1nib.cif
1nic.cif
1nid.cif
1nie.cif
1nif.cif
1nig.cif
1nih.cif
1nij.cif
1nik.cif
1nil.cif
1nim.cif
1nin.cif
1nio.cif
1nip.cif
1niq.cif
1nir.cif
1nis.cif
1nit.cif
1niu.cif
1niv.cif
1niw.cif
1nix.cif
1niy.cif
1niz.cif
1nj0.cif
1nj1.cif
1nj2.cif
1nj3.cif
1nj4.cif
1nj5.cif
1nj6.cif
1nj8.cif
1nj9.cif
1nja.cif
1njb.cif
1njc.cif
1njd.cif
1nje.cif
1njf.cif
1njg.cif
1njh.cif
1nji.cif
1njj.cif
1njk.cif
1njm.cif
1njn.cif
1njo.cif
1njp.cif
1njq.cif
1njr.cif
1njs.cif
1njt.cif
1nju.cif
1njw.cif
1njx.cif
1njy.cif
1njz.cif
1nk0.cif
1nk1.cif
1nk2.cif
1nk3.cif
1nk4.cif
1nk5.cif
1nk6.cif
1nk7.cif
1nk8.cif
1nk9.cif
1nkb.cif
1nkc.cif
1nkd.cif
1nke.cif
1nkf.cif
1nkg.cif
1nkh.cif
1nki.cif
1nkk.cif
1nkl.cif
1nkm.cif
1nkn.cif
1nko.cif
1nkp.cif
1nkq.cif
1nkr.cif
1nks.cif
1nkt.cif
1nku.cif
1nkv.cif
1nkw.cif
1nkx.cif
1nkz.cif
1nl0.cif
1nl1.cif
1nl2.cif
1nl3.cif
1nl4.cif
1nl5.cif
1nl6.cif
1nl7.cif
1nl9.cif
1nla.cif
1nlb.cif
1nlc.cif
1nld.cif
1nlf.cif
1nli.cif
1nlj.cif
1nlk.cif
1nlm.cif
1nln.cif
1nlo.cif
1nlp.cif
1nlq.cif
1nlr.cif
1nls.cif
1nlt.cif
1nlu.cif
1nlv.cif
1nlw.cif
1nlx.cif
1nly.cif
1nlz.cif
1nm0.cif
1nm1.cif
1nm2.cif
1nm3.cif
1nm4.cif
1nm5.cif
1nm6.cif
1nm7.cif
1nm8.cif
1nm9.cif
1nma.cif
1nmb.cif
1nmc.cif
1nmd.cif
1nme.cif
1nmf.cif
1nmg.cif
1nmi.cif
1nmj.cif
1nmk.cif
1nml.cif
1nmm.cif
1nmn.cif
1nmo.cif
1nmp.cif
1nmq.cif
1nmr.cif
1nms.cif
1nmt.cif
1nmu.cif
1nmv.cif
1nmw.cif
1nmx.cif
1nmy.cif
1nmz.cif
1nn0.cif
1nn1.cif
1nn2.cif
1nn3.cif
1nn4.cif
1nn5.cif
1nn6.cif
1nn7.cif
1nn8.cif
1nna.cif
1nnb.cif
1nnc.cif
1nnd.cif
1nne.cif
1nnf.cif
1nnh.cif
1nni.cif
1nnj.cif
1nnk.cif
1nnl.cif
1nno.cif
1nnp.cif
1nnq.cif
1nnr.cif
1nns.cif
1nnt.cif
1nnu.cif
1nnv.cif
1nnw.cif
1nnx.cif
1nny.cif
1no1.cif
1no3.cif
1no4.cif
1no5.cif
1no6.cif
1no7.cif
1no8.cif
1no9.cif
1noa.cif
1nob.cif
1noc.cif
1nod.cif
1noe.cif
1nof.cif
1nog.cif
1noh.cif
1noi.cif
1noj.cif
1nok.cif
1nol.cif
1nom.cif
1non.cif
1noo.cif
1nop.cif
1noq.cif
1nor.cif
1nos.cif
1not.cif
1nou.cif
1nov.cif
1now.cif
1nox.cif
1noy.cif
1noz.cif
1np0.cif
1np1.cif
1np2.cif
1np3.cif
1np4.cif
1np5.cif
1np6.cif
1np7.cif
1np8.cif
1np9.cif
1npa.cif
1npb.cif
1npc.cif
1npd.cif
1npe.cif
1npf.cif
1npg.cif
1nph.cif
1npi.cif
1npj.cif
1npk.cif
1npl.cif
1npm.cif
1npn.cif
1npo.cif
1npp.cif
1npq.cif
1npr.cif
1nps.cif
1npt.cif
1npu.cif
1npv.cif
1npw.cif
1npx.cif
1npy.cif
1npz.cif
1nq0.cif
1nq1.cif
1nq2.cif
1nq3.cif
1nq4.cif
1nq5.cif
1nq6.cif
1nq7.cif
1nq9.cif
1nqa.cif
1nqb.cif
1nqc.cif
1nqd.cif
1nqe.cif
1nqf.cif
1nqg.cif
1nqh.cif
1nqi.cif
1nqj.cif
1nqk.cif
1nql.cif
1nqm.cif
1nqn.cif
1nqo.cif
1nqp.cif
1nqs.cif
1nqt.cif
1nqu.cif
1nqv.cif
1nqw.cif
1nqx.cif
1nqy.cif
1nqz.cif
1nr0.cif
1nr1.cif
1nr2.cif
1nr3.cif
1nr4.cif
1nr5.cif
1nr6.cif
1nr7.cif
1nr8.cif
1nr9.cif
1nra.cif
1nrb.cif
1nre.cif
1nrf.cif
1nrg.cif
1nri.cif
1nrj.cif
1nrk.cif
1nrl.cif
1nrm.cif
1nrn.cif
1nro.cif
1nrp.cif
1nrq.cif
1nrr.cif
1nrs.cif
1nru.cif
1nrv.cif
1nrw.cif
1nrx.cif
1nrz.cif
1ns0.cif
1ns1.cif
1ns2.cif
1ns3.cif
1ns4.cif
1ns5.cif
1ns6.cif
1ns7.cif
1ns8.cif
1ns9.cif
1nsa.cif
1nsb.cif
1nsc.cif
1nsd.cif
1nse.cif
1nsf.cif
1nsg.cif
1nsh.cif
1nsi.cif
1nsj.cif
1nsk.cif
1nsl.cif
1nsm.cif
1nsn.cif
1nso.cif
1nsp.cif
1nsq.cif
1nsr.cif
1nss.cif
1nst.cif
1nsu.cif
1nsv.cif
1nsw.cif
1nsx.cif
1nsy.cif
1nsz.cif
1nt0.cif
1nt1.cif
1nt2.cif
1nt3.cif
1nt4.cif
1nt5.cif
1nt6.cif
1nt8.cif
1nt9.cif
1nta.cif
1ntb.cif
1ntc.cif
1ntd.cif
1nte.cif
1ntf.cif
1ntg.cif
1nth.cif
1nti.cif
1ntj.cif
1ntk.cif
1ntl.cif
1ntm.cif
1ntn.cif
1nto.cif
1ntp.cif
1ntq.cif
1ntr.cif
1nts.cif
1ntt.cif
1ntv.cif
1ntx.cif
1nty.cif
1ntz.cif
1nu0.cif
1nu1.cif
1nu2.cif
1nu3.cif
1nu4.cif
1nu5.cif
1nu6.cif
1nu7.cif
1nu8.cif
1nu9.cif
1nua.cif
1nub.cif
1nuc.cif
1nud.cif
1nue.cif
1nuf.cif
1nug.cif
1nuh.cif
1nui.cif
1nuj.cif
1nuk.cif
1nul.cif
1nun.cif
1nuo.cif
1nup.cif
1nuq.cif
1nur.cif
1nus.cif
1nut.cif
1nuu.cif
1nuv.cif
1nuw.cif
1nux.cif
1nuy.cif
1nuz.cif
1nv0.cif
1nv1.cif
1nv2.cif
1nv3.cif
1nv4.cif
1nv5.cif
1nv6.cif
1nv7.cif
1nv8.cif
1nv9.cif
1nva.cif
1nvb.cif
1nvd.cif
1nve.cif
1nvf.cif
1nvg.cif
1nvi.cif
1nvj.cif
1nvk.cif
1nvl.cif
1nvm.cif
1nvn.cif
1nvo.cif
1nvp.cif
1nvq.cif
1nvr.cif
1nvs.cif
1nvt.cif
1nvu.cif
1nvv.cif
1nvw.cif
1nvx.cif
1nvy.cif
1nw1.cif
1nw2.cif
1nw3.cif
1nw4.cif
1nw5.cif
1nw6.cif
1nw7.cif
1nw8.cif
1nw9.cif
1nwa.cif
1nwb.cif
1nwc.cif
1nwd.cif
1nwe.cif
1nwg.cif
1nwh.cif
1nwi.cif
1nwk.cif
1nwl.cif
1nwm.cif
1nwn.cif
1nwo.cif
1nwp.cif
1nwq.cif
1nwr.cif
1nws.cif
1nwt.cif
1nwu.cif
1nwv.cif
1nww.cif
1nwx.cif
1nwy.cif
1nwz.cif
1nx0.cif
1nx1.cif
1nx2.cif
1nx3.cif
1nx4.cif
1nx6.cif
1nx7.cif
1nx8.cif
1nx9.cif
1nxb.cif
1nxc.cif
1nxd.cif
1nxe.cif
1nxf.cif
1nxg.cif
1nxh.cif
1nxi.cif
1nxj.cif
1nxk.cif
1nxm.cif
1nxn.cif
1nxo.cif
1nxp.cif
1nxq.cif
1nxr.cif
1nxs.cif
1nxt.cif
1nxu.cif
1nxv.cif
1nxw.cif
1nxx.cif
1nxy.cif
1nxz.cif
1ny0.cif
1ny1.cif
1ny2.cif
1ny3.cif
1ny4.cif
1ny5.cif
1ny6.cif
1ny7.cif
1ny8.cif
1ny9.cif
1nya.cif
1nyb.cif
1nyc.cif
1nyd.cif
1nye.cif
1nyf.cif
1nyg.cif
1nyh.cif
1nyi.cif
1nyj.cif
1nyk.cif
1nyl.cif
1nym.cif
1nyn.cif
1nyo.cif
1nyp.cif
1nyq.cif
1nyr.cif
1nys.cif
1nyt.cif
1nyu.cif
1nyw.cif
1nyx.cif
1nyy.cif
1nz0.cif
1nz1.cif
1nz2.cif
1nz3.cif
1nz4.cif
1nz5.cif
1nz6.cif
1nz7.cif
1nz8.cif
1nz9.cif
1nza.cif
1nzb.cif
1nzc.cif
1nzd.cif
1nze.cif
1nzf.cif
1nzg.cif
1nzi.cif
1nzj.cif
1nzk.cif
1nzl.cif
1nzm.cif
1nzn.cif
1nzo.cif
1nzp.cif
1nzq.cif
1nzr.cif
1nzs.cif
1nzu.cif
1nzv.cif
1nzw.cif
1nzx.cif
1nzy.cif
1nzz.cif
1o00.cif
1o01.cif
1o02.cif
1o03.cif
1o04.cif
1o05.cif
1o06.cif
1o07.cif
1o08.cif
1o0a.cif
1o0b.cif
1o0c.cif
1o0d.cif
1o0e.cif
1o0f.cif
1o0h.cif
1o0k.cif
1o0l.cif
1o0m.cif
1o0n.cif
1o0o.cif
1o0p.cif
1o0q.cif
1o0r.cif
1o0s.cif
1o0t.cif
1o0v.cif
1o0w.cif
1o0x.cif
1o12.cif
1o13.cif
1o15.cif
1o16.cif
1o17.cif
1o18.cif
1o19.cif
1o1a.cif
1o1b.cif
1o1c.cif
1o1d.cif
1o1e.cif
1o1f.cif
1o1g.cif
1o1h.cif
1o1i.cif
1o1j.cif
1o1k.cif
1o1l.cif
1o1m.cif
1o1n.cif
1o1o.cif
1o1p.cif
1o1r.cif
1o1s.cif
1o1t.cif
1o1u.cif
1o1v.cif
1o1w.cif
1o1x.cif
1o1y.cif
1o1z.cif
1o20.cif
1o22.cif
1o23.cif
1o24.cif
1o25.cif
1o26.cif
1o27.cif
1o28.cif
1o29.cif
1o2a.cif
1o2b.cif
1o2d.cif
1o2e.cif
1o2f.cif
1o2g.cif
1o2h.cif
1o2i.cif
1o2j.cif
1o2k.cif
1o2l.cif
1o2m.cif
1o2n.cif
1o2o.cif
1o2p.cif
1o2q.cif
1o2r.cif
1o2s.cif
1o2t.cif
1o2u.cif
1o2v.cif
1o2w.cif
1o2x.cif
1o2y.cif
1o2z.cif
1o30.cif
1o31.cif
1o32.cif
1o33.cif
1o34.cif
1o35.cif
1o36.cif
1o37.cif
1o38.cif
1o39.cif
1o3a.cif
1o3b.cif
1o3c.cif
1o3d.cif
1o3e.cif
1o3f.cif
1o3g.cif
1o3h.cif
1o3i.cif
1o3j.cif
1o3k.cif
1o3l.cif
1o3m.cif
1o3n.cif
1o3o.cif
1o3p.cif
1o3q.cif
1o3r.cif
1o3s.cif
1o3t.cif
1o3u.cif
1o3w.cif
1o3x.cif
1o3y.cif
1o3z.cif
1o41.cif
1o42.cif
1o43.cif
1o44.cif
1o45.cif
1o46.cif
1o47.cif
1o48.cif
1o49.cif
1o4a.cif
1o4b.cif
1o4c.cif
1o4d.cif
1o4e.cif
1o4f.cif
1o4g.cif
1o4h.cif
1o4i.cif
1o4j.cif
1o4k.cif
1o4l.cif
1o4m.cif
1o4n.cif
1o4o.cif
1o4p.cif
1o4q.cif
1o4r.cif
1o4s.cif
1o4t.cif
1o4u.cif
1o4v.cif
1o4w.cif
1o4x.cif
1o4y.cif
1o4z.cif
1o50.cif
1o51.cif
1o53.cif
1o54.cif
1o55.cif
1o56.cif
1o57.cif
1o58.cif
1o59.cif
1o5a.cif
1o5b.cif
1o5c.cif
1o5d.cif
1o5e.cif
1o5f.cif
1o5g.cif
1o5h.cif
1o5i.cif
1o5j.cif
1o5k.cif
1o5l.cif
1o5m.cif
1o5o.cif
1o5p.cif
1o5q.cif
1o5r.cif
1o5t.cif
1o5u.cif
1o5w.cif
1o5x.cif
1o5z.cif
1o60.cif
1o61.cif
1o62.cif
1o63.cif
1o64.cif
1o65.cif
1o66.cif
1o67.cif
1o68.cif
1o69.cif
1o6a.cif
1o6b.cif
1o6c.cif
1o6d.cif
1o6e.cif
1o6f.cif
1o6g.cif
1o6h.cif
1o6i.cif
1o6j.cif
1o6k.cif
1o6l.cif
1o6o.cif
1o6p.cif
1o6q.cif
1o6r.cif
1o6s.cif
1o6t.cif
1o6u.cif
1o6v.cif
1o6w.cif
1o6x.cif
1o6y.cif
1o6z.cif
1o70.cif
1o71.cif
1o72.cif
1o73.cif
1o75.cif
1o76.cif
1o77.cif
1o78.cif
1o79.cif
1o7a.cif
1o7b.cif
1o7c.cif
1o7d.cif
1o7e.cif
1o7f.cif
1o7g.cif
1o7h.cif
1o7i.cif
1o7j.cif
1o7k.cif
1o7l.cif
1o7m.cif
1o7n.cif
1o7o.cif
1o7p.cif
1o7q.cif
1o7s.cif
1o7t.cif
1o7u.cif
1o7v.cif
1o7w.cif
1o7x.cif
1o7y.cif
1o7z.cif
1o80.cif
1o81.cif
1o82.cif
1o83.cif
1o84.cif
1o85.cif
1o86.cif
1o87.cif
1o88.cif
1o89.cif
1o8a.cif
1o8b.cif
1o8c.cif
1o8d.cif
1o8e.cif
1o8f.cif
1o8g.cif
1o8h.cif
1o8i.cif
1o8j.cif
1o8k.cif
1o8l.cif
1o8m.cif
1o8n.cif
1o8o.cif
1o8p.cif
1o8q.cif
1o8r.cif
1o8s.cif
1o8t.cif
1o8u.cif
1o8v.cif
1o8w.cif
1o8x.cif
1o8y.cif
1o8z.cif
1o90.cif
1o91.cif
1o92.cif
1o93.cif
1o94.cif
1o95.cif
1o96.cif
1o97.cif
1o98.cif
1o99.cif
1o9a.cif
1o9b.cif
1o9c.cif
1o9d.cif
1o9e.cif
1o9f.cif
1o9g.cif
1o9h.cif
1o9i.cif
1o9j.cif
1o9k.cif
1o9l.cif
1o9m.cif
1o9n.cif
1o9o.cif
1o9p.cif
1o9q.cif
1o9r.cif
1o9s.cif
1o9t.cif
1o9u.cif
1o9v.cif
1o9w.cif
1o9x.cif
1o9y.cif
1o9z.cif
1oa0.cif
1oa1.cif
1oa2.cif
1oa3.cif
1oa4.cif
1oa5.cif
1oa6.cif
1oa7.cif
1oa8.cif
1oa9.cif
1oaa.cif
1oab.cif
1oac.cif
1oad.cif
1oae.cif
1oaf.cif
1oag.cif
1oah.cif
1oai.cif
1oaj.cif
1oak.cif
1oal.cif
1oan.cif
1oao.cif
1oap.cif
1oaq.cif
1oar.cif
1oas.cif
1oat.cif
1oau.cif
1oav.cif
1oaw.cif
1oax.cif
1oay.cif
1oaz.cif
1ob0.cif
1ob1.cif
1ob2.cif
1ob3.cif
1ob4.cif
1ob5.cif
1ob6.cif
1ob7.cif
1ob8.cif
1ob9.cif
1oba.cif
1obb.cif
1obc.cif
1obd.cif
1obf.cif
1obg.cif
1obh.cif
1obi.cif
1obj.cif
1obk.cif
1obl.cif
1obm.cif
1obn.cif
1obo.cif
1obp.cif
1obq.cif
1obr.cif
1obs.cif
1obt.cif
1obu.cif
1obv.cif
1obw.cif
1obx.cif
1oby.cif
1obz.cif
1oc0.cif
1oc1.cif
1oc2.cif
1oc3.cif
1oc4.cif
1oc5.cif
1oc6.cif
1oc7.cif
1oc8.cif
1oc9.cif
1oca.cif
1ocb.cif
1occ.cif
1ocd.cif
1oce.cif
1och.cif
1oci.cif
1ocj.cif
1ock.cif
1ocl.cif
1ocm.cif
1ocn.cif
1oco.cif
1ocp.cif
1ocq.cif
1ocr.cif
1ocs.cif
1oct.cif
1ocu.cif
1ocv.cif
1ocw.cif
1ocx.cif
1ocy.cif
1ocz.cif
1od0.cif
1od1.cif
1od2.cif
1od3.cif
1od4.cif
1od5.cif
1od6.cif
1od7.cif
1od8.cif
1od9.cif
1oda.cif
1odb.cif
1odc.cif
1odd.cif
1ode.cif
1odf.cif
1odg.cif
1odh.cif
1odi.cif
1odj.cif
1odk.cif
1odl.cif
1odm.cif
1odn.cif
1odo.cif
1odp.cif
1odq.cif
1odr.cif
1ods.cif
1odt.cif
1odu.cif
1odv.cif
1odw.cif
1odx.cif
1ody.cif
1odz.cif
1oe0.cif
1oe1.cif
1oe2.cif
1oe3.cif
1oe4.cif
1oe5.cif
1oe6.cif
1oe7.cif
1oe8.cif
1oe9.cif
1oeb.cif
1oec.cif
1oed.cif
1oee.cif
1oef.cif
1oeg.cif
1oeh.cif
1oei.cif
1oej.cif
1oek.cif
1oel.cif
1oem.cif
1oen.cif
1oeo.cif
1oep.cif
1oes.cif
1oet.cif
1oeu.cif
1oev.cif
1oew.cif
1oex.cif
1oey.cif
1oez.cif
1of0.cif
1of1.cif
1of2.cif
1of3.cif
1of4.cif
1of5.cif
1of6.cif
1of8.cif
1of9.cif
1ofa.cif
1ofb.cif
1ofc.cif
1ofd.cif
1ofe.cif
1off.cif
1ofg.cif
1ofh.cif
1ofi.cif
1ofj.cif
1ofk.cif
1ofl.cif
1ofm.cif
1ofn.cif
1ofo.cif
1ofp.cif
1ofq.cif
1ofr.cif
1ofs.cif
1oft.cif
1ofu.cif
1ofv.cif
1ofw.cif
1ofx.cif
1ofy.cif
1ofz.cif
1og0.cif
1og1.cif
1og2.cif
1og3.cif
1og4.cif
1og5.cif
1og6.cif
1og7.cif
1oga.cif
1ogb.cif
1ogc.cif
1ogd.cif
1oge.cif
1ogf.cif
1ogg.cif
1ogh.cif
1ogi.cif
1ogj.cif
1ogk.cif
1ogl.cif
1ogm.cif
1ogo.cif
1ogp.cif
1ogq.cif
1ogs.cif
1ogt.cif
1ogu.cif
1ogv.cif
1ogw.cif
1ogx.cif
1ogy.cif
1ogz.cif
1oh0.cif
1oh1.cif
1oh2.cif
1oh3.cif
1oh4.cif
1oh5.cif
1oh6.cif
1oh7.cif
1oh8.cif
1oh9.cif
1oha.cif
1ohb.cif
1ohc.cif
1ohd.cif
1ohe.cif
1ohf.cif
1ohg.cif
1ohh.cif
1ohj.cif
1ohk.cif
1ohl.cif
1ohm.cif
1ohn.cif
1oho.cif
1ohp.cif
1ohq.cif
1ohr.cif
1ohs.cif
1oht.cif
1ohu.cif
1ohv.cif
1ohw.cif
1ohy.cif
1ohz.cif
1oi0.cif
1oi1.cif
1oi2.cif
1oi3.cif
1oi4.cif
1oi6.cif
1oi7.cif
1oi8.cif
1oi9.cif
1oia.cif
1oib.cif
1oid.cif
1oie.cif
1oif.cif
1oig.cif
1oih.cif
1oii.cif
1oij.cif
1oik.cif
1oil.cif
1oim.cif
1oin.cif
1oio.cif
1oip.cif
1oiq.cif
1oir.cif
1ois.cif
1oit.cif
1oiu.cif
1oiv.cif
1oiw.cif
1oix.cif
1oiy.cif
1oiz.cif
1oj1.cif
1oj4.cif
1oj5.cif
1oj6.cif
1oj7.cif
1oj8.cif
1oj9.cif
1oja.cif
1ojc.cif
1ojd.cif
1ojg.cif
1ojh.cif
1oji.cif
1ojj.cif
1ojk.cif
1ojl.cif
1ojm.cif
1ojn.cif
1ojo.cif
1ojp.cif
1ojq.cif
1ojr.cif
1ojt.cif
1ojv.cif
1ojw.cif
1ojx.cif
1ojy.cif
1ojz.cif
1ok0.cif
1ok1.cif
1ok2.cif
1ok3.cif
1ok4.cif
1ok6.cif
1ok7.cif
1ok8.cif
1ok9.cif
1oka.cif
1okb.cif
1okc.cif
1okd.cif
1oke.cif
1okf.cif
1okg.cif
1okh.cif
1oki.cif
1okj.cif
1okk.cif
1okl.cif
1okm.cif
1okn.cif
1oko.cif
1okq.cif
1okr.cif
1oks.cif
1okt.cif
1okv.cif
1okw.cif
1okx.cif
1oky.cif
1okz.cif
1ol0.cif
1ol1.cif
1ol2.cif
1ol5.cif
1ol6.cif
1ol7.cif
1ola.cif
1olc.cif
1old.cif
1olg.cif
1olh.cif
1oll.cif
1olm.cif
1oln.cif
1olo.cif
1olp.cif
1olq.cif
1olr.cif
1ols.cif
1olt.cif
1olu.cif
1olx.cif
1olz.cif
1om0.cif
1om1.cif
1om2.cif
1om4.cif
1om5.cif
1om6.cif
1om7.cif
1om8.cif
1om9.cif
1oma.cif
1omb.cif
1omc.cif
1omd.cif
1ome.cif
1omg.cif
1omh.cif
1omi.cif
1omj.cif
1omk.cif
1omn.cif
1omo.cif
1omp.cif
1omq.cif
1omr.cif
1oms.cif
1omt.cif
1omu.cif
1omv.cif
1omw.cif
1omx.cif
1omy.cif
1omz.cif
1on0.cif
1on1.cif
1on2.cif
1on3.cif
1on4.cif
1on5.cif
1on6.cif
1on7.cif
1on8.cif
1on9.cif
1ona.cif
1onb.cif
1onc.cif
1ond.cif
1one.cif
1onf.cif
1ong.cif
1onh.cif
1oni.cif
1onj.cif
1onk.cif
1onl.cif
1onm.cif
1onn.cif
1ono.cif
1onp.cif
1onq.cif
1onr.cif
1ons.cif
1ont.cif
1onu.cif
1onv.cif
1onw.cif
1onx.cif
1ony.cif
1onz.cif
1oo0.cif
1oo2.cif
1oo3.cif
1oo4.cif
1oo5.cif
1oo6.cif
1oo7.cif
1oo8.cif
1oo9.cif
1ooa.cif
1ooc.cif
1ooe.cif
1oof.cif
1oog.cif
1ooh.cif
1ooi.cif
1ooj.cif
1ook.cif
1oon.cif
1oop.cif
1ooq.cif
1oot.cif
1oow.cif
1ooy.cif
1ooz.cif
1op0.cif
1op1.cif
1op2.cif
1op4.cif
1op8.cif
1op9.cif
1opa.cif
1opb.cif
1opc.cif
1opd.cif
1ope.cif
1opf.cif
1opg.cif
1oph.cif
1opi.cif
1opj.cif
1opk.cif
1opl.cif
1opm.cif
1opo.cif
1opp.cif
1opq.cif
1opr.cif
1ops.cif
1opx.cif
1opy.cif
1opz.cif
1oq0.cif
1oq1.cif
1oq2.cif
1oq3.cif
1oq4.cif
1oq5.cif
1oq6.cif
1oq7.cif
1oq9.cif
1oqa.cif
1oqb.cif
1oqc.cif
1oqd.cif
1oqe.cif
1oqf.cif
1oqg.cif
1oqh.cif
1oqj.cif
1oqk.cif
1oql.cif
1oqm.cif
1oqn.cif
1oqo.cif
1oqp.cif
1oqq.cif
1oqr.cif
1oqs.cif
1oqu.cif
1oqv.cif
1oqw.cif
1oqx.cif
1oqy.cif
1or0.cif
1or2.cif
1or3.cif
1or4.cif
1or5.cif
1or6.cif
1or7.cif
1or8.cif
1orb.cif
1orc.cif
1ord.cif
1ore.cif
1orf.cif
1org.cif
1orh.cif
1ori.cif
1orj.cif
1ork.cif
1orl.cif
1orm.cif
1orn.cif
1oro.cif
1orp.cif
1orq.cif
1orr.cif
1ors.cif
1ort.cif
1oru.cif
1orv.cif
1orw.cif
1orx.cif
1ory.cif
1os0.cif
1os1.cif
1os2.cif
1os3.cif
1os4.cif
1os5.cif
1os6.cif
1os7.cif
1os8.cif
1os9.cif
1osa.cif
1osb.cif
1osc.cif
1osd.cif
1ose.cif
1osf.cif
1osg.cif
1osh.cif
1osi.cif
1osj.cif
1osl.cif
1osm.cif
1osn.cif
1osp.cif
1osr.cif
1oss.cif
1osu.cif
1osv.cif
1osw.cif
1osx.cif
1osy.cif
1osz.cif
1ot0.cif
1ot1.cif
1ot2.cif
1ot3.cif
1ot4.cif
1ot5.cif
1ot6.cif
1ot7.cif
1ot8.cif
1ot9.cif
1ota.cif
1otb.cif
1otc.cif
1otd.cif
1ote.cif
1otf.cif
1otg.cif
1oth.cif
1oti.cif
1otj.cif
1otk.cif
1otm.cif
1otn.cif
1oto.cif
1otp.cif
1otr.cif
1ots.cif
1ott.cif
1otu.cif
1otv.cif
1otw.cif
1otx.cif
1oty.cif
1ou0.cif
1ou4.cif
1ou5.cif
1ou6.cif
1ou8.cif
1ou9.cif
1oua.cif
1oub.cif
1ouc.cif
1oud.cif
1oue.cif
1ouf.cif
1oug.cif
1ouh.cif
1oui.cif
1ouj.cif
1ouk.cif
1oul.cif
1oum.cif
1oun.cif
1ouo.cif
1oup.cif
1ouq.cif
1our.cif
1ous.cif
1out.cif
1ouu.cif
1ouv.cif
1ouw.cif
1oux.cif
1ouy.cif
1ouz.cif
1ov2.cif
1ov3.cif
1ov4.cif
1ov5.cif
1ov6.cif
1ov7.cif
1ov8.cif
1ov9.cif
1ova.cif
1ovb.cif
1ovd.cif
1ove.cif
1ovf.cif
1ovg.cif
1ovh.cif
1ovj.cif
1ovk.cif
1ovl.cif
1ovm.cif
1ovn.cif
1ovo.cif
1ovp.cif
1ovq.cif
1ovr.cif
1ovs.cif
1ovt.cif
1ovu.cif
1ovv.cif
1ovw.cif
1ovx.cif
1ovy.cif
1ovz.cif
1ow0.cif
1ow1.cif
1ow2.cif
1ow3.cif
1ow4.cif
1ow5.cif
1ow6.cif
1ow7.cif
1ow8.cif
1ow9.cif
1owa.cif
1owb.cif
1owc.cif
1owd.cif
1owe.cif
1owf.cif
1owg.cif
1owh.cif
1owi.cif
1owj.cif
1owk.cif
1owl.cif
1owm.cif
1own.cif
1owo.cif
1owp.cif
1owq.cif
1owr.cif
1ows.cif
1owt.cif
1oww.cif
1owx.cif
1owy.cif
1owz.cif
1ox0.cif
1ox1.cif
1ox3.cif
1ox4.cif
1ox5.cif
1ox6.cif
1ox7.cif
1ox8.cif
1ox9.cif
1oxa.cif
1oxb.cif
1oxc.cif
1oxd.cif
1oxe.cif
1oxf.cif
1oxg.cif
1oxh.cif
1oxj.cif
1oxk.cif
1oxl.cif
1oxm.cif
1oxn.cif
1oxo.cif
1oxp.cif
1oxq.cif
1oxr.cif
1oxs.cif
1oxt.cif
1oxu.cif
1oxv.cif
1oxw.cif
1oxx.cif
1oxy.cif
1oxz.cif
1oy0.cif
1oy1.cif
1oy2.cif
1oy3.cif
1oy5.cif
1oy6.cif
1oy7.cif
1oy8.cif
1oy9.cif
1oya.cif
1oyb.cif
1oyc.cif
1oyd.cif
1oye.cif
1oyf.cif
1oyg.cif
1oyh.cif
1oyi.cif
1oyj.cif
1oyk.cif
1oyl.cif
1oyn.cif
1oyo.cif
1oyp.cif
1oyq.cif
1oyr.cif
1oys.cif
1oyt.cif
1oyu.cif
1oyv.cif
1oyw.cif
1oyx.cif
1oyy.cif
1oyz.cif
1oz0.cif
1oz1.cif
1oz2.cif
1oz3.cif
1oz6.cif
1oz7.cif
1oz8.cif
1oz9.cif
1oza.cif
1ozb.cif
1oze.cif
1ozf.cif
1ozg.cif
1ozh.cif
1ozi.cif
1ozj.cif
1ozl.cif
1ozm.cif
1ozn.cif
1ozo.cif
1ozp.cif
1ozq.cif
1ozr.cif
1ozs.cif
1ozt.cif
1ozu.cif
1ozv.cif
1ozw.cif
1ozy.cif
1ozz.cif
1p00.cif
1p01.cif
1p02.cif
1p03.cif
1p04.cif
1p05.cif
1p06.cif
1p09.cif
1p0a.cif
1p0b.cif
1p0c.cif
1p0d.cif
1p0e.cif
1p0f.cif
1p0g.cif
1p0h.cif
1p0i.cif
1p0j.cif
1p0k.cif
1p0l.cif
1p0m.cif
1p0n.cif
1p0o.cif
1p0p.cif
1p0q.cif
1p0r.cif
1p0s.cif
1p0u.cif
1p0v.cif
1p0w.cif
1p0x.cif
1p0y.cif
1p0z.cif
1p10.cif
1p11.cif
1p12.cif
1p13.cif
1p14.cif
1p15.cif
1p16.cif
1p17.cif
1p18.cif
1p19.cif
1p1a.cif
1p1b.cif
1p1c.cif
1p1d.cif
1p1e.cif
1p1f.cif
1p1g.cif
1p1h.cif
1p1i.cif
1p1j.cif
1p1k.cif
1p1l.cif
1p1m.cif
1p1n.cif
1p1o.cif
1p1p.cif
1p1q.cif
1p1r.cif
1p1t.cif
1p1u.cif
1p1v.cif
1p1w.cif
1p1x.cif
1p1y.cif
1p1z.cif
1p20.cif
1p22.cif
1p23.cif
1p24.cif
1p25.cif
1p26.cif
1p27.cif
1p28.cif
1p29.cif
1p2a.cif
1p2b.cif
1p2c.cif
1p2d.cif
1p2e.cif
1p2f.cif
1p2g.cif
1p2h.cif
1p2i.cif
1p2j.cif
1p2k.cif
1p2l.cif
1p2m.cif
1p2n.cif
1p2o.cif
1p2p.cif
1p2q.cif
1p2r.cif
1p2s.cif
1p2t.cif
1p2u.cif
1p2v.cif
1p2x.cif
1p2y.cif
1p2z.cif
1p30.cif
1p31.cif
1p32.cif
1p33.cif
1p34.cif
1p35.cif
1p36.cif
1p37.cif
1p39.cif
1p3a.cif
1p3b.cif
1p3c.cif
1p3d.cif
1p3e.cif
1p3f.cif
1p3g.cif
1p3h.cif
1p3i.cif
1p3j.cif
1p3k.cif
1p3l.cif
1p3m.cif
1p3n.cif
1p3o.cif
1p3p.cif
1p3q.cif
1p3r.cif
1p3t.cif
1p3u.cif
1p3v.cif
1p3w.cif
1p3x.cif
1p3y.cif
1p42.cif
1p43.cif
1p44.cif
1p45.cif
1p46.cif
1p47.cif
1p48.cif
1p49.cif
1p4a.cif
1p4b.cif
1p4c.cif
1p4d.cif
1p4e.cif
1p4f.cif
1p4g.cif
1p4h.cif
1p4i.cif
1p4j.cif
1p4k.cif
1p4l.cif
1p4m.cif
1p4n.cif
1p4o.cif
1p4p.cif
1p4q.cif
1p4r.cif
1p4s.cif
1p4t.cif
1p4u.cif
1p4v.cif
1p4w.cif
1p4x.cif
1p4y.cif
1p4z.cif
1p50.cif
1p51.cif
1p52.cif
1p53.cif
1p54.cif
1p56.cif
1p57.cif
1p58.cif
1p59.cif
1p5a.cif
1p5b.cif
1p5c.cif
1p5d.cif
1p5e.cif
1p5f.cif
1p5g.cif
1p5h.cif
1p5j.cif
1p5k.cif
1p5l.cif
1p5m.cif
1p5n.cif
1p5o.cif
1p5p.cif
1p5q.cif
1p5r.cif
1p5s.cif
1p5t.cif
1p5u.cif
1p5v.cif
1p5w.cif
1p5x.cif
1p5y.cif
1p5z.cif
1p60.cif
1p61.cif
1p62.cif
1p63.cif
1p64.cif
1p65.cif
1p68.cif
1p69.cif
1p6a.cif
1p6b.cif
1p6c.cif
1p6d.cif
1p6e.cif
1p6f.cif
1p6h.cif
1p6i.cif
1p6j.cif
1p6k.cif
1p6l.cif
1p6m.cif
1p6n.cif
1p6o.cif
1p6p.cif
1p6q.cif
1p6r.cif
1p6s.cif
1p6t.cif
1p6u.cif
1p6v.cif
1p6w.cif
1p6x.cif
1p6y.cif
1p71.cif
1p72.cif
1p73.cif
1p74.cif
1p75.cif
1p77.cif
1p78.cif
1p79.cif
1p7a.cif
1p7b.cif
1p7c.cif
1p7d.cif
1p7e.cif
1p7f.cif
1p7g.cif
1p7h.cif
1p7i.cif
1p7j.cif
1p7k.cif
1p7l.cif
1p7m.cif
1p7n.cif
1p7o.cif
1p7p.cif
1p7q.cif
1p7r.cif
1p7s.cif
1p7t.cif
1p7v.cif
1p7w.cif
1p7y.cif
1p7z.cif
1p80.cif
1p81.cif
1p82.cif
1p83.cif
1p84.cif
1p88.cif
1p89.cif
1p8a.cif
1p8b.cif
1p8c.cif
1p8d.cif
1p8f.cif
1p8g.cif
1p8h.cif
1p8i.cif
1p8j.cif
1p8k.cif
1p8l.cif
1p8m.cif
1p8n.cif
1p8o.cif
1p8p.cif
1p8q.cif
1p8r.cif
1p8s.cif
1p8t.cif
1p8u.cif
1p8v.cif
1p8x.cif
1p8z.cif
1p90.cif
1p91.cif
1p92.cif
1p93.cif
1p94.cif
1p96.cif
1p97.cif
1p98.cif
1p99.cif
1p9a.cif
1p9b.cif
1p9c.cif
1p9d.cif
1p9e.cif
1p9f.cif
1p9g.cif
1p9h.cif
1p9i.cif
1p9j.cif
1p9k.cif
1p9l.cif
1p9m.cif
1p9n.cif
1p9o.cif
1p9p.cif
1p9q.cif
1p9r.cif
1p9s.cif
1p9u.cif
1p9w.cif
1p9x.cif
1p9y.cif
1p9z.cif
1pa0.cif
1pa1.cif
1pa2.cif
1pa3.cif
1pa4.cif
1pa6.cif
1pa7.cif
1pa9.cif
1paa.cif
1pad.cif
1pae.cif
1paf.cif
1pag.cif
1pah.cif
1paj.cif
1pak.cif
1pal.cif
1pam.cif
1pan.cif
1pao.cif
1paq.cif
1par.cif
1pau.cif
1pav.cif
1pax.cif
1paz.cif
1pb0.cif
1pb1.cif
1pb3.cif
1pb5.cif
1pb7.cif
1pb8.cif
1pb9.cif
1pba.cif
1pbb.cif
1pbc.cif
1pbd.cif
1pbe.cif
1pbf.cif
1pbg.cif
1pbh.cif
1pbi.cif
1pbj.cif
1pbk.cif
1pbl.cif
1pbm.cif
1pbn.cif
1pbo.cif
1pbp.cif
1pbq.cif
1pbr.cif
1pbt.cif
1pbu.cif
1pbv.cif
1pbw.cif
1pbx.cif
1pby.cif
1pbz.cif
1pc0.cif
1pc2.cif
1pc3.cif
1pc4.cif
1pc5.cif
1pc6.cif
1pc8.cif
1pc9.cif
1pca.cif
1pce.cif
1pcf.cif
1pcg.cif
1pch.cif
1pci.cif
1pcj.cif
1pck.cif
1pcl.cif
1pcm.cif
1pcn.cif
1pco.cif
1pcp.cif
1pcq.cif
1pcr.cif
1pcs.cif
1pcv.cif
1pcw.cif
1pcx.cif
1pcz.cif
1pd0.cif
1pd1.cif
1pd2.cif
1pd3.cif
1pd5.cif
1pd6.cif
1pd7.cif
1pd8.cif
1pd9.cif
1pda.cif
1pdb.cif
1pdc.cif
1pdf.cif
1pdg.cif
1pdh.cif
1pdi.cif
1pdj.cif
1pdk.cif
1pdl.cif
1pdm.cif
1pdn.cif
1pdo.cif
1pdp.cif
1pdq.cif
1pdr.cif
1pdt.cif
1pdu.cif
1pdv.cif
1pdw.cif
1pdx.cif
1pdy.cif
1pdz.cif
1pe0.cif
1pe1.cif
1pe3.cif
1pe4.cif
1pe5.cif
1pe6.cif
1pe7.cif
1pe8.cif
1pe9.cif
1pea.cif
1peb.cif
1ped.cif
1pee.cif
1pef.cif
1peg.cif
1peh.cif
1pei.cif
1pek.cif
1pem.cif
1pen.cif
1peo.cif
1peq.cif
1per.cif
1pes.cif
1pet.cif
1peu.cif
1pev.cif
1pew.cif
1pex.cif
1pey.cif
1pez.cif
1pf3.cif
1pf5.cif
1pf7.cif
1pf8.cif
1pf9.cif
1pfb.cif
1pfc.cif
1pfd.cif
1pfe.cif
1pff.cif
1pfg.cif
1pfh.cif
1pfi.cif
1pfj.cif
1pfk.cif
1pfl.cif
1pfm.cif
1pfn.cif
1pfo.cif
1pfp.cif
1pfq.cif
1pfr.cif
1pfs.cif
1pft.cif
1pfu.cif
1pfv.cif
1pfw.cif
1pfx.cif
1pfy.cif
1pfz.cif
1pg0.cif
1pg1.cif
1pg2.cif
1pg3.cif
1pg4.cif
1pg5.cif
1pg6.cif
1pg7.cif
1pg8.cif
1pg9.cif
1pga.cif
1pgb.cif
1pgc.cif
1pge.cif
1pgf.cif
1pgg.cif
1pgi.cif
1pgj.cif
1pgl.cif
1pgn.cif
1pgo.cif
1pgp.cif
1pgq.cif
1pgr.cif
1pgs.cif
1pgt.cif
1pgu.cif
1pgv.cif
1pgw.cif
1pgx.cif
1pgy.cif
1pgz.cif
1ph0.cif
1ph1.cif
1ph2.cif
1ph3.cif
1ph4.cif
1ph5.cif
1ph6.cif
1ph7.cif
1ph8.cif
1ph9.cif
1pha.cif
1phb.cif
1phc.cif
1phd.cif
1phe.cif
1phf.cif
1phg.cif
1phh.cif
1phj.cif
1phk.cif
1phm.cif
1phn.cif
1pho.cif
1php.cif
1phq.cif
1phr.cif
1phs.cif
1pht.cif
1phw.cif
1phz.cif
1pi1.cif
1pi2.cif
1pi3.cif
1pi4.cif
1pi5.cif
1pi6.cif
1pi7.cif
1pi8.cif
1pib.cif
1pic.cif
1pid.cif
1pie.cif
1pif.cif
1pig.cif
1pih.cif
1pii.cif
1pij.cif
1pik.cif
1pil.cif
1pim.cif
1pin.cif
1pio.cif
1pip.cif
1piq.cif
1pir.cif
1pis.cif
1pit.cif
1piu.cif
1piv.cif
1piw.cif
1pix.cif
1piy.cif
1piz.cif
1pj0.cif
1pj1.cif
1pj2.cif
1pj3.cif
1pj4.cif
1pj5.cif
1pj6.cif
1pj7.cif
1pj8.cif
1pj9.cif
1pja.cif
1pjb.cif
1pjc.cif
1pjd.cif
1pje.cif
1pjf.cif
1pjg.cif
1pjh.cif
1pji.cif
1pjj.cif
1pjk.cif
1pjl.cif
1pjm.cif
1pjn.cif
1pjo.cif
1pjp.cif
1pjq.cif
1pjr.cif
1pjs.cif
1pjt.cif
1pju.cif
1pjv.cif
1pjw.cif
1pjx.cif
1pjy.cif
1pjz.cif
1pk0.cif
1pk1.cif
1pk2.cif
1pk3.cif
1pk4.cif
1pk5.cif
1pk6.cif
1pk7.cif
1pk8.cif
1pk9.cif
1pkd.cif
1pke.cif
1pkf.cif
1pkg.cif
1pkh.cif
1pkj.cif
1pkk.cif
1pkl.cif
1pkm.cif
1pkn.cif
1pko.cif
1pkp.cif
1pkq.cif
1pkr.cif
1pks.cif
1pkt.cif
1pku.cif
1pkv.cif
1pkw.cif
1pkx.cif
1pky.cif
1pkz.cif
1pl0.cif
1pl1.cif
1pl2.cif
1pl3.cif
1pl4.cif
1pl5.cif
1pl6.cif
1pl7.cif
1pl8.cif
1pl9.cif
1pla.cif
1plb.cif
1plc.cif
1plf.cif
1plg.cif
1plj.cif
1plk.cif
1pll.cif
1plo.cif
1plp.cif
1plq.cif
1plr.cif
1pls.cif
1plu.cif
1plw.cif
1plx.cif
1ply.cif
1pm1.cif
1pm2.cif
1pm3.cif
1pm4.cif
1pm5.cif
1pm6.cif
1pm7.cif
1pm9.cif
1pma.cif
1pmb.cif
1pmc.cif
1pmd.cif
1pme.cif
1pmh.cif
1pmi.cif
1pmj.cif
1pmk.cif
1pml.cif
1pmm.cif
1pmn.cif
1pmo.cif
1pmp.cif
1pmr.cif
1pms.cif
1pmt.cif
1pmu.cif
1pmv.cif
1pmx.cif
1pmy.cif
1pn0.cif
1pn2.cif
1pn3.cif
1pn4.cif
1pn5.cif
1pn6.cif
1pn7.cif
1pn8.cif
1pn9.cif
1pnb.cif
1pnc.cif
1pnd.cif
1pne.cif
1pnf.cif
1png.cif
1pnh.cif
1pnj.cif
1pnk.cif
1pnl.cif
1pnm.cif
1pnn.cif
1pno.cif
1pnq.cif
1pnr.cif
1pnt.cif
1pnv.cif
1pnz.cif
1po0.cif
1po1.cif
1po2.cif
1po3.cif
1po5.cif
1po6.cif
1po7.cif
1po8.cif
1po9.cif
1poa.cif
1pob.cif
1poc.cif
1pod.cif
1poe.cif
1pog.cif
1poh.cif
1poi.cif
1poj.cif
1pok.cif
1pon.cif
1poo.cif
1pop.cif
1poq.cif
1pos.cif
1pot.cif
1pou.cif
1pov.cif
1pow.cif
1pox.cif
1poy.cif
1poz.cif
1pp0.cif
1pp1.cif
1pp2.cif
1pp3.cif
1pp4.cif
1pp5.cif
1pp6.cif
1pp7.cif
1pp8.cif
1pp9.cif
1ppa.cif
1ppb.cif
1ppc.cif
1ppd.cif
1ppe.cif
1ppf.cif
1ppg.cif
1pph.cif
1ppi.cif
1ppj.cif
1ppk.cif
1ppl.cif
1ppm.cif
1ppn.cif
1ppo.cif
1ppp.cif
1ppq.cif
1ppr.cif
1ppt.cif
1ppv.cif
1ppw.cif
1ppx.cif
1ppy.cif
1ppz.cif
1pq0.cif
1pq1.cif
1pq2.cif
1pq3.cif
1pq4.cif
1pq5.cif
1pq6.cif
1pq7.cif
1pq8.cif
1pq9.cif
1pqa.cif
1pqc.cif
1pqd.cif
1pqe.cif
1pqf.cif
1pqh.cif
1pqi.cif
1pqj.cif
1pqk.cif
1pqm.cif
1pqn.cif
1pqo.cif
1pqp.cif
1pqq.cif
1pqr.cif
1pqs.cif
1pqt.cif
1pqu.cif
1pqv.cif
1pqw.cif
1pqx.cif
1pqy.cif
1pqz.cif
1pr0.cif
1pr1.cif
1pr2.cif
1pr3.cif
1pr4.cif
1pr5.cif
1pr6.cif
1pr9.cif
1pra.cif
1prb.cif
1prc.cif
1pre.cif
1prg.cif
1prh.cif
1prl.cif
1prm.cif
1prn.cif
1pro.cif
1prp.cif
1prq.cif
1prr.cif
1prs.cif
1prt.cif
1pru.cif
1prv.cif
1prw.cif
1prx.cif
1pry.cif
1prz.cif
1ps0.cif
1ps1.cif
1ps2.cif
1ps3.cif
1ps5.cif
1ps6.cif
1ps7.cif
1ps8.cif
1ps9.cif
1psa.cif
1psb.cif
1psc.cif
1psd.cif
1pse.cif
1psf.cif
1psh.cif
1psi.cif
1psj.cif
1psk.cif
1psm.cif
1psn.cif
1pso.cif
1psp.cif
1psq.cif
1psr.cif
1pss.cif
1pst.cif
1psu.cif
1psv.cif
1psw.cif
1psy.cif
1psz.cif
1pt0.cif
1pt1.cif
1pt2.cif
1pt3.cif
1pt4.cif
1pt5.cif
1pt6.cif
1pt7.cif
1pt8.cif
1pt9.cif
1pta.cif
1ptd.cif
1ptf.cif
1ptg.cif
1pth.cif
1ptj.cif
1ptk.cif
1ptm.cif
1pto.cif
1ptq.cif
1ptr.cif
1pts.cif
1ptt.cif
1ptu.cif
1ptv.cif
1ptw.cif
1ptx.cif
1pty.cif
1ptz.cif
1pu0.cif
1pu1.cif
1pu2.cif
1pu3.cif
1pu4.cif
1pu5.cif
1pu6.cif
1pu7.cif
1pu8.cif
1pu9.cif
1pua.cif
1pub.cif
1puc.cif
1pud.cif
1pue.cif
1puf.cif
1pug.cif
1pui.cif
1puj.cif
1pul.cif
1pum.cif
1pun.cif
1puo.cif
1pup.cif
1puq.cif
1pus.cif
1put.cif
1puu.cif
1pux.cif
1puy.cif
1puz.cif
1pv0.cif
1pv1.cif
1pv2.cif
1pv3.cif
1pv4.cif
1pv5.cif
1pv6.cif
1pv7.cif
1pv8.cif
1pv9.cif
1pva.cif
1pvb.cif
1pvc.cif
1pvd.cif
1pve.cif
1pvf.cif
1pvg.cif
1pvh.cif
1pvi.cif
1pvj.cif
1pvl.cif
1pvm.cif
1pvn.cif
1pvo.cif
1pvp.cif
1pvq.cif
1pvr.cif
1pvs.cif
1pvt.cif
1pvu.cif
1pvv.cif
1pvw.cif
1pvx.cif
1pvy.cif
1pvz.cif
1pw1.cif
1pw2.cif
1pw3.cif
1pw4.cif
1pw5.cif
1pw6.cif
1pw7.cif
1pw8.cif
1pw9.cif
1pwa.cif
1pwb.cif
1pwc.cif
1pwd.cif
1pwe.cif
1pwf.cif
1pwg.cif
1pwh.cif
1pwj.cif
1pwk.cif
1pwl.cif
1pwm.cif
1pwo.cif
1pwp.cif
1pwq.cif
1pwt.cif
1pwu.cif
1pwv.cif
1pww.cif
1pwx.cif
1pwy.cif
1pwz.cif
1px0.cif
1px2.cif
1px3.cif
1px4.cif
1px5.cif
1px6.cif
1px7.cif
1px8.cif
1px9.cif
1pxa.cif
1pxb.cif
1pxc.cif
1pxd.cif
1pxe.cif
1pxg.cif
1pxh.cif
1pxi.cif
1pxj.cif
1pxk.cif
1pxl.cif
1pxm.cif
1pxn.cif
1pxo.cif
1pxp.cif
1pxq.cif
1pxr.cif
1pxs.cif
1pxt.cif
1pxu.cif
1pxv.cif
1pxw.cif
1pxx.cif
1pxy.cif
1pxz.cif
1py0.cif
1py1.cif
1py2.cif
1py3.cif
1py4.cif
1py5.cif
1py6.cif
1py9.cif
1pya.cif
1pyb.cif
1pyc.cif
1pyd.cif
1pye.cif
1pyf.cif
1pyg.cif
1pyh.cif
1pyi.cif
1pyj.cif
1pyk.cif
1pyl.cif
1pym.cif
1pyn.cif
1pyo.cif
1pyp.cif
1pyq.cif
1pys.cif
1pyt.cif
1pyu.cif
1pyv.cif
1pyw.cif
1pyx.cif
1pyy.cif
1pyz.cif
1pz0.cif
1pz1.cif
1pz2.cif
1pz3.cif
1pz4.cif
1pz5.cif
1pz7.cif
1pz8.cif
1pz9.cif
1pza.cif
1pzb.cif
1pzc.cif
1pzd.cif
1pze.cif
1pzf.cif
1pzg.cif
1pzh.cif
1pzi.cif
1pzj.cif
1pzk.cif
1pzl.cif
1pzm.cif
1pzn.cif
1pzo.cif
1pzp.cif
1pzq.cif
1pzr.cif
1pzs.cif
1pzt.cif
1pzu.cif
1pzv.cif
1pzw.cif
1pzx.cif
1pzy.cif
1pzz.cif
1q01.cif
1q02.cif
1q03.cif
1q04.cif
1q05.cif
1q06.cif
1q07.cif
1q08.cif
1q09.cif
1q0a.cif
1q0b.cif
1q0c.cif
1q0d.cif
1q0e.cif
1q0f.cif
1q0g.cif
1q0h.cif
1q0k.cif
1q0l.cif
1q0m.cif
1q0n.cif
1q0o.cif
1q0p.cif
1q0q.cif
1q0r.cif
1q0s.cif
1q0t.cif
1q0u.cif
1q0v.cif
1q0w.cif
1q0x.cif
1q0y.cif
1q0z.cif
1q10.cif
1q11.cif
1q12.cif
1q13.cif
1q14.cif
1q15.cif
1q16.cif
1q17.cif
1q18.cif
1q19.cif
1q1a.cif
1q1b.cif
1q1c.cif
1q1e.cif
1q1f.cif
1q1g.cif
1q1h.cif
1q1j.cif
1q1k.cif
1q1l.cif
1q1m.cif
1q1n.cif
1q1o.cif
1q1p.cif
1q1q.cif
1q1r.cif
1q1s.cif
1q1t.cif
1q1u.cif
1q1v.cif
1q1w.cif
1q1y.cif
1q1z.cif
1q20.cif
1q21.cif
1q22.cif
1q23.cif
1q24.cif
1q25.cif
1q27.cif
1q29.cif
1q2b.cif
1q2c.cif
1q2d.cif
1q2e.cif
1q2f.cif
1q2h.cif
1q2i.cif
1q2j.cif
1q2k.cif
1q2l.cif
1q2n.cif
1q2o.cif
1q2p.cif
1q2q.cif
1q2r.cif
1q2s.cif
1q2t.cif
1q2u.cif
1q2v.cif
1q2w.cif
1q2x.cif
1q2y.cif
1q2z.cif
1q31.cif
1q32.cif
1q33.cif
1q34.cif
1q35.cif
1q36.cif
1q38.cif
1q39.cif
1q3a.cif
1q3b.cif
1q3c.cif
1q3d.cif
1q3e.cif
1q3f.cif
1q3g.cif
1q3h.cif
1q3i.cif
1q3j.cif
1q3k.cif
1q3l.cif
1q3m.cif
1q3n.cif
1q3o.cif
1q3p.cif
1q3q.cif
1q3r.cif
1q3s.cif
1q3t.cif
1q3u.cif
1q3v.cif
1q3w.cif
1q3x.cif
1q3y.cif
1q3z.cif
1q40.cif
1q41.cif
1q42.cif
1q43.cif
1q44.cif
1q45.cif
1q46.cif
1q47.cif
1q48.cif
1q4a.cif
1q4b.cif
1q4c.cif
1q4d.cif
1q4e.cif
1q4g.cif
1q4j.cif
1q4k.cif
1q4l.cif
1q4n.cif
1q4o.cif
1q4q.cif
1q4r.cif
1q4s.cif
1q4t.cif
1q4u.cif
1q4v.cif
1q4w.cif
1q4x.cif
1q50.cif
1q51.cif
1q52.cif
1q53.cif
1q54.cif
1q55.cif
1q56.cif
1q57.cif
1q59.cif
1q5a.cif
1q5b.cif
1q5c.cif
1q5d.cif
1q5e.cif
1q5f.cif
1q5h.cif
1q5i.cif
1q5j.cif
1q5k.cif
1q5l.cif
1q5m.cif
1q5n.cif
1q5o.cif
1q5p.cif
1q5q.cif
1q5r.cif
1q5t.cif
1q5u.cif
1q5v.cif
1q5w.cif
1q5x.cif
1q5y.cif
1q5z.cif
1q60.cif
1q61.cif
1q62.cif
1q63.cif
1q65.cif
1q66.cif
1q67.cif
1q68.cif
1q69.cif
1q6a.cif
1q6b.cif
1q6c.cif
1q6d.cif
1q6e.cif
1q6f.cif
1q6g.cif
1q6h.cif
1q6i.cif
1q6j.cif
1q6k.cif
1q6l.cif
1q6m.cif
1q6n.cif
1q6o.cif
1q6p.cif
1q6q.cif
1q6r.cif
1q6s.cif
1q6t.cif
1q6u.cif
1q6v.cif
1q6w.cif
1q6x.cif
1q6y.cif
1q6z.cif
1q71.cif
1q72.cif
1q73.cif
1q74.cif
1q75.cif
1q77.cif
1q78.cif
1q79.cif
1q7a.cif
1q7b.cif
1q7c.cif
1q7d.cif
1q7e.cif
1q7f.cif
1q7g.cif
1q7h.cif
1q7i.cif
1q7j.cif
1q7l.cif
1q7m.cif
1q7o.cif
1q7q.cif
1q7r.cif
1q7s.cif
1q7t.cif
1q7x.cif
1q7y.cif
1q7z.cif
1q80.cif
1q81.cif
1q82.cif
1q83.cif
1q84.cif
1q85.cif
1q86.cif
1q87.cif
1q88.cif
1q89.cif
1q8a.cif
1q8b.cif
1q8c.cif
1q8d.cif
1q8f.cif
1q8g.cif
1q8h.cif
1q8i.cif
1q8j.cif
1q8k.cif
1q8l.cif
1q8m.cif
1q8n.cif
1q8o.cif
1q8p.cif
1q8q.cif
1q8r.cif
1q8s.cif
1q8t.cif
1q8u.cif
1q8v.cif
1q8w.cif
1q8x.cif
1q8y.cif
1q8z.cif
1q90.cif
1q91.cif
1q92.cif
1q93.cif
1q94.cif
1q95.cif
1q96.cif
1q97.cif
1q98.cif
1q99.cif
1q9a.cif
1q9b.cif
1q9c.cif
1q9d.cif
1q9e.cif
1q9f.cif
1q9g.cif
1q9h.cif
1q9i.cif
1q9j.cif
1q9k.cif
1q9l.cif
1q9m.cif
1q9o.cif
1q9p.cif
1q9s.cif
1q9u.cif
1q9w.cif
1q9x.cif
1q9y.cif
1qa0.cif
1qa1.cif
1qa2.cif
1qa3.cif
1qa4.cif
1qa5.cif
1qa6.cif
1qa7.cif
1qa9.cif
1qab.cif
1qac.cif
1qad.cif
1qae.cif
1qaf.cif
1qag.cif
1qah.cif
1qai.cif
1qaj.cif
1qak.cif
1qal.cif
1qam.cif
1qan.cif
1qao.cif
1qap.cif
1qaq.cif
1qas.cif
1qat.cif
1qau.cif
1qav.cif
1qaw.cif
1qax.cif
1qay.cif
1qaz.cif
1qb0.cif
1qb1.cif
1qb2.cif
1qb3.cif
1qb4.cif
1qb5.cif
1qb6.cif
1qb7.cif
1qb8.cif
1qb9.cif
1qba.cif
1qbb.cif
1qbe.cif
1qbf.cif
1qbg.cif
1qbh.cif
1qbi.cif
1qbj.cif
1qbk.cif
1qbl.cif
1qbm.cif
1qbn.cif
1qbo.cif
1qbp.cif
1qbq.cif
1qbr.cif
1qbs.cif
1qbt.cif
1qbu.cif
1qbv.cif
1qby.cif
1qbz.cif
1qc0.cif
1qc1.cif
1qc5.cif
1qc6.cif
1qc7.cif
1qc8.cif
1qc9.cif
1qca.cif
1qcb.cif
1qcc.cif
1qcd.cif
1qce.cif
1qcf.cif
1qcg.cif
1qch.cif
1qci.cif
1qcj.cif
1qck.cif
1qcm.cif
1qcn.cif
1qco.cif
1qcp.cif
1qcq.cif
1qcr.cif
1qcs.cif
1qcu.cif
1qcv.cif
1qcw.cif
1qcx.cif
1qcy.cif
1qcz.cif
1qd0.cif
1qd1.cif
1qd2.cif
1qd3.cif
1qd5.cif
1qd6.cif
1qd7.cif
1qd8.cif
1qd9.cif
1qda.cif
1qdb.cif
1qdc.cif
1qdd.cif
1qde.cif
1qdf.cif
1qdh.cif
1qdi.cif
1qdk.cif
1qdl.cif
1qdm.cif
1qdn.cif
1qdo.cif
1qdp.cif
1qdq.cif
1qdr.cif
1qds.cif
1qdt.cif
1qdu.cif
1qdv.cif
1qdw.cif
1qe0.cif
1qe1.cif
1qe3.cif
1qe5.cif
1qe6.cif
1qe7.cif
1qes.cif
1qet.cif
1qew.cif
1qex.cif
1qey.cif
1qez.cif
1qf0.cif
1qf1.cif
1qf2.cif
1qf3.cif
1qf4.cif
1qf5.cif
1qf6.cif
1qf7.cif
1qf8.cif
1qf9.cif
1qfa.cif
1qfb.cif
1qfc.cif
1qfd.cif
1qfe.cif
1qff.cif
1qfg.cif
1qfh.cif
1qfi.cif
1qfj.cif
1qfk.cif
1qfl.cif
1qfm.cif
1qfn.cif
1qfo.cif
1qfp.cif
1qfq.cif
1qfr.cif
1qfs.cif
1qft.cif
1qfu.cif
1qfv.cif
1qfw.cif
1qfx.cif
1qfy.cif
1qfz.cif
1qg0.cif
1qg1.cif
1qg2.cif
1qg3.cif
1qg4.cif
1qg5.cif
1qg6.cif
1qg7.cif
1qg8.cif
1qg9.cif
1qga.cif
1qgb.cif
1qgc.cif
1qgd.cif
1qge.cif
1qgf.cif
1qgh.cif
1qgi.cif
1qgj.cif
1qgk.cif
1qgl.cif
1qgm.cif
1qgn.cif
1qgo.cif
1qgp.cif
1qgq.cif
1qgr.cif
1qgs.cif
1qgt.cif
1qgu.cif
1qgv.cif
1qgw.cif
1qgx.cif
1qgy.cif
1qgz.cif
1qh0.cif
1qh1.cif
1qh2.cif
1qh3.cif
1qh4.cif
1qh5.cif
1qh6.cif
1qh7.cif
1qh8.cif
1qh9.cif
1qha.cif
1qhb.cif
1qhc.cif
1qhd.cif
1qhe.cif
1qhf.cif
1qhg.cif
1qhh.cif
1qhi.cif
1qhj.cif
1qhk.cif
1qhl.cif
1qhm.cif
1qhn.cif
1qho.cif
1qhp.cif
1qhq.cif
1qhr.cif
1qhs.cif
1qht.cif
1qhu.cif
1qhv.cif
1qhw.cif
1qhx.cif
1qhy.cif
1qhz.cif
1qi0.cif
1qi1.cif
1qi2.cif
1qi3.cif
1qi4.cif
1qi5.cif
1qi6.cif
1qi7.cif
1qi8.cif
1qi9.cif
1qia.cif
1qib.cif
1qic.cif
1qid.cif
1qie.cif
1qif.cif
1qig.cif
1qih.cif
1qii.cif
1qij.cif
1qik.cif
1qil.cif
1qim.cif
1qin.cif
1qio.cif
1qip.cif
1qiq.cif
1qir.cif
1qis.cif
1qit.cif
1qiu.cif
1qiv.cif
1qiw.cif
1qix.cif
1qiy.cif
1qiz.cif
1qj0.cif
1qj1.cif
1qj3.cif
1qj4.cif
1qj5.cif
1qj6.cif
1qj7.cif
1qj8.cif
1qj9.cif
1qja.cif
1qjb.cif
1qjc.cif
1qjd.cif
1qje.cif
1qjf.cif
1qjg.cif
1qjh.cif
1qji.cif
1qjj.cif
1qjk.cif
1qjl.cif
1qjm.cif
1qjo.cif
1qjp.cif
1qjq.cif
1qjs.cif
1qjt.cif
1qju.cif
1qjv.cif
1qjw.cif
1qjx.cif
1qjy.cif
1qjz.cif
1qk0.cif
1qk1.cif
1qk2.cif
1qk3.cif
1qk4.cif
1qk5.cif
1qk6.cif
1qk7.cif
1qk8.cif
1qk9.cif
1qka.cif
1qkb.cif
1qkc.cif
1qkd.cif
1qke.cif
1qkf.cif
1qkg.cif
1qkh.cif
1qki.cif
1qkj.cif
1qkk.cif
1qkl.cif
1qkm.cif
1qkn.cif
1qko.cif
1qkp.cif
1qkq.cif
1qkr.cif
1qks.cif
1qkt.cif
1qku.cif
1qkw.cif
1qkx.cif
1qky.cif
1qkz.cif
1ql0.cif
1ql1.cif
1ql2.cif
1ql3.cif
1ql4.cif
1ql5.cif
1ql6.cif
1ql7.cif
1ql8.cif
1ql9.cif
1qlb.cif
1qlc.cif
1qld.cif
1qle.cif
1qlf.cif
1qlg.cif
1qlh.cif
1qli.cif
1qlj.cif
1qlk.cif
1qll.cif
1qlm.cif
1qln.cif
1qlo.cif
1qlp.cif
1qlq.cif
1qlr.cif
1qls.cif
1qlt.cif
1qlu.cif
1qlv.cif
1qlw.cif
1qlx.cif
1qly.cif
1qlz.cif
1qm0.cif
1qm1.cif
1qm2.cif
1qm3.cif
1qm4.cif
1qm5.cif
1qm6.cif
1qm7.cif
1qm8.cif
1qm9.cif
1qma.cif
1qmb.cif
1qmc.cif
1qmd.cif
1qme.cif
1qmf.cif
1qmg.cif
1qmh.cif
1qmi.cif
1qmj.cif
1qml.cif
1qmn.cif
1qmo.cif
1qmp.cif
1qmq.cif
1qmr.cif
1qms.cif
1qmt.cif
1qmu.cif
1qmv.cif
1qmw.cif
1qmy.cif
1qmz.cif
1qn0.cif
1qn1.cif
1qn2.cif
1qn3.cif
1qn4.cif
1qn5.cif
1qn6.cif
1qn7.cif
1qn8.cif
1qn9.cif
1qna.cif
1qnb.cif
1qnc.cif
1qnd.cif
1qne.cif
1qnf.cif
1qng.cif
1qnh.cif
1qni.cif
1qnj.cif
1qnk.cif
1qnl.cif
1qnm.cif
1qnn.cif
1qno.cif
1qnp.cif
1qnq.cif
1qnr.cif
1qns.cif
1qnt.cif
1qnu.cif
1qnv.cif
1qnw.cif
1qnx.cif
1qny.cif
1qnz.cif
1qo0.cif
1qo1.cif
1qo2.cif
1qo3.cif
1qo4.cif
1qo5.cif
1qo6.cif
1qo7.cif
1qo8.cif
1qo9.cif
1qoa.cif
1qob.cif
1qof.cif
1qog.cif
1qoh.cif
1qoi.cif
1qoj.cif
1qok.cif
1qol.cif
1qom.cif
1qon.cif
1qoo.cif
1qop.cif
1qoq.cif
1qor.cif
1qos.cif
1qot.cif
1qou.cif
1qov.cif
1qow.cif
1qox.cif
1qoy.cif
1qoz.cif
1qp0.cif
1qp1.cif
1qp2.cif
1qp3.cif
1qp4.cif
1qp5.cif
1qp6.cif
1qp7.cif
1qp8.cif
1qp9.cif
1qpa.cif
1qpb.cif
1qpc.cif
1qpd.cif
1qpe.cif
1qpf.cif
1qpg.cif
1qph.cif
1qpi.cif
1qpj.cif
1qpk.cif
1qpl.cif
1qpm.cif
1qpn.cif
1qpo.cif
1qpp.cif
1qpq.cif
1qpr.cif
1qps.cif
1qpu.cif
1qpv.cif
1qpw.cif
1qpx.cif
1qpy.cif
1qpz.cif
1qq0.cif
1qq1.cif
1qq2.cif
1qq3.cif
1qq4.cif
1qq5.cif
1qq6.cif
1qq7.cif
1qq9.cif
1qqa.cif
1qqb.cif
1qqc.cif
1qqd.cif
1qqe.cif
1qqf.cif
1qqg.cif
1qqh.cif
1qqi.cif
1qqj.cif
1qqk.cif
1qql.cif
1qqm.cif
1qqn.cif
1qqo.cif
1qqp.cif
1qqq.cif
1qqr.cif
1qqs.cif
1qqt.cif
1qqu.cif
1qqv.cif
1qqw.cif
1qqy.cif
1qr0.cif
1qr1.cif
1qr2.cif
1qr3.cif
1qr4.cif
1qr5.cif
1qr6.cif
1qr7.cif
1qr8.cif
1qr9.cif
1qra.cif
1qrb.cif
1qrc.cif
1qrd.cif
1qre.cif
1qrf.cif
1qrg.cif
1qrh.cif
1qri.cif
1qrj.cif
1qrk.cif
1qrl.cif
1qrm.cif
1qrn.cif
1qrp.cif
1qrq.cif
1qrr.cif
1qrs.cif
1qrt.cif
1qru.cif
1qrv.cif
1qrw.cif
1qrx.cif
1qry.cif
1qrz.cif
1qs0.cif
1qs1.cif
1qs2.cif
1qs3.cif
1qs4.cif
1qs5.cif
1qs7.cif
1qs8.cif
1qs9.cif
1qsa.cif
1qsb.cif
1qsc.cif
1qsd.cif
1qse.cif
1qsf.cif
1qsg.cif
1qsh.cif
1qsi.cif
1qsj.cif
1qsk.cif
1qsl.cif
1qsm.cif
1qsn.cif
1qso.cif
1qsp.cif
1qsq.cif
1qsr.cif
1qss.cif
1qst.cif
1qsu.cif
1qsv.cif
1qsw.cif
1qsx.cif
1qsy.cif
1qsz.cif
1qt1.cif
1qt3.cif
1qt4.cif
1qt5.cif
1qt6.cif
1qt7.cif
1qt8.cif
1qt9.cif
1qtb.cif
1qtc.cif
1qtd.cif
1qte.cif
1qtf.cif
1qtg.cif
1qth.cif
1qti.cif
1qtj.cif
1qtk.cif
1qtm.cif
1qtn.cif
1qto.cif
1qtp.cif
1qtq.cif
1qtr.cif
1qts.cif
1qtt.cif
1qtu.cif
1qtv.cif
1qtw.cif
1qtx.cif
1qty.cif
1qtz.cif
1qu0.cif
1qu1.cif
1qu2.cif
1qu3.cif
1qu4.cif
1qu5.cif
1qu6.cif
1qu7.cif
1qu9.cif
1qua.cif
1qub.cif
1qud.cif
1que.cif
1quf.cif
1qug.cif
1quh.cif
1qui.cif
1quj.cif
1quk.cif
1qul.cif
1qum.cif
1qun.cif
1quo.cif
1qup.cif
1quq.cif
1qur.cif
1qus.cif
1qut.cif
1quu.cif
1quv.cif
1quw.cif
1quz.cif
1qv0.cif
1qv1.cif
1qv4.cif
1qv6.cif
1qv7.cif
1qv8.cif
1qv9.cif
1qva.cif
1qvb.cif
1qvc.cif
1qve.cif
1qvf.cif
1qvg.cif
1qvi.cif
1qvj.cif
1qvk.cif
1qvl.cif
1qvn.cif
1qvo.cif
1qvp.cif
1qvr.cif
1qvs.cif
1qvt.cif
1qvu.cif
1qvv.cif
1qvw.cif
1qvx.cif
1qvy.cif
1qvz.cif
1qw0.cif
1qw1.cif
1qw2.cif
1qw4.cif
1qw5.cif
1qw6.cif
1qw7.cif
1qw8.cif
1qw9.cif
1qwa.cif
1qwb.cif
1qwc.cif
1qwd.cif
1qwe.cif
1qwf.cif
1qwg.cif
1qwh.cif
1qwi.cif
1qwj.cif
1qwk.cif
1qwl.cif
1qwm.cif
1qwn.cif
1qwo.cif
1qwp.cif
1qwq.cif
1qwr.cif
1qws.cif
1qwt.cif
1qwu.cif
1qwv.cif
1qwx.cif
1qwy.cif
1qwz.cif
1qx0.cif
1qx1.cif
1qx2.cif
1qx3.cif
1qx4.cif
1qx5.cif
1qx6.cif
1qx7.cif
1qx8.cif
1qx9.cif
1qxa.cif
1qxb.cif
1qxc.cif
1qxd.cif
1qxe.cif
1qxf.cif
1qxh.cif
1qxj.cif
1qxk.cif
1qxl.cif
1qxm.cif
1qxn.cif
1qxo.cif
1qxp.cif
1qxq.cif
1qxr.cif
1qxs.cif
1qxt.cif
1qxw.cif
1qxx.cif
1qxy.cif
1qxz.cif
1qy0.cif
1qy1.cif
1qy2.cif
1qy3.cif
1qy4.cif
1qy6.cif
1qy7.cif
1qy8.cif
1qy9.cif
1qya.cif
1qyb.cif
1qyc.cif
1qyd.cif
1qye.cif
1qyf.cif
1qyg.cif
1qyi.cif
1qyk.cif
1qyl.cif
1qym.cif
1qyn.cif
1qyo.cif
1qyp.cif
1qyq.cif
1qyr.cif
1qys.cif
1qyt.cif
1qyu.cif
1qyv.cif
1qyw.cif
1qyx.cif
1qyy.cif
1qyz.cif
1qz0.cif
1qz1.cif
1qz2.cif
1qz3.cif
1qz4.cif
1qz5.cif
1qz6.cif
1qz7.cif
1qz8.cif
1qz9.cif
1qza.cif
1qzb.cif
1qzc.cif
1qzd.cif
1qze.cif
1qzf.cif
1qzg.cif
1qzh.cif
1qzl.cif
1qzm.cif
1qzn.cif
1qzp.cif
1qzq.cif
1qzr.cif
1qzt.cif
1qzu.cif
1qzv.cif
1qzw.cif
1qzx.cif
1qzy.cif
1qzz.cif
1r00.cif
1r02.cif
1r03.cif
1r05.cif
1r08.cif
1r09.cif
1r0a.cif
1r0b.cif
1r0c.cif
1r0d.cif
1r0e.cif
1r0f.cif
1r0g.cif
1r0h.cif
1r0i.cif
1r0j.cif
1r0k.cif
1r0l.cif
1r0m.cif
1r0n.cif
1r0o.cif
1r0p.cif
1r0q.cif
1r0r.cif
1r0s.cif
1r0u.cif
1r0v.cif
1r0w.cif
1r0x.cif
1r0y.cif
1r0z.cif
1r10.cif
1r11.cif
1r12.cif
1r13.cif
1r14.cif
1r15.cif
1r16.cif
1r17.cif
1r18.cif
1r19.cif
1r1a.cif
1r1b.cif
1r1c.cif
1r1d.cif
1r1f.cif
1r1g.cif
1r1h.cif
1r1i.cif
1r1j.cif
1r1k.cif
1r1l.cif
1r1m.cif
1r1n.cif
1r1o.cif
1r1p.cif
1r1q.cif
1r1r.cif
1r1s.cif
1r1t.cif
1r1u.cif
1r1v.cif
1r1w.cif
1r1x.cif
1r1y.cif
1r1z.cif
1r20.cif
1r21.cif
1r22.cif
1r23.cif
1r24.cif
1r26.cif
1r27.cif
1r28.cif
1r29.cif
1r2a.cif
1r2b.cif
1r2c.cif
1r2d.cif
1r2e.cif
1r2f.cif
1r2g.cif
1r2h.cif
1r2i.cif
1r2j.cif
1r2k.cif
1r2l.cif
1r2m.cif
1r2n.cif
1r2o.cif
1r2p.cif
1r2q.cif
1r2r.cif
1r2s.cif
1r2t.cif
1r2u.cif
1r2w.cif
1r2x.cif
1r2y.cif
1r2z.cif
1r30.cif
1r31.cif
1r33.cif
1r34.cif
1r35.cif
1r36.cif
1r37.cif
1r38.cif
1r39.cif
1r3b.cif
1r3c.cif
1r3d.cif
1r3e.cif
1r3f.cif
1r3g.cif
1r3h.cif
1r3i.cif
1r3j.cif
1r3k.cif
1r3l.cif
1r3m.cif
1r3n.cif
1r3o.cif
1r3q.cif
1r3r.cif
1r3s.cif
1r3t.cif
1r3u.cif
1r3v.cif
1r3w.cif
1r3x.cif
1r3y.cif
1r3z.cif
1r41.cif
1r42.cif
1r43.cif
1r44.cif
1r45.cif
1r46.cif
1r47.cif
1r48.cif
1r49.cif
1r4a.cif
1r4b.cif
1r4c.cif
1r4d.cif
1r4e.cif
1r4f.cif
1r4g.cif
1r4h.cif
1r4i.cif
1r4k.cif
1r4l.cif
1r4m.cif
1r4n.cif
1r4o.cif
1r4p.cif
1r4q.cif
1r4r.cif
1r4s.cif
1r4t.cif
1r4u.cif
1r4v.cif
1r4w.cif
1r4x.cif
1r4y.cif
1r4z.cif
1r50.cif
1r51.cif
1r52.cif
1r53.cif
1r54.cif
1r55.cif
1r56.cif
1r57.cif
1r58.cif
1r59.cif
1r5a.cif
1r5b.cif
1r5c.cif
1r5d.cif
1r5e.cif
1r5g.cif
1r5h.cif
1r5i.cif
1r5j.cif
1r5k.cif
1r5l.cif
1r5m.cif
1r5n.cif
1r5o.cif
1r5p.cif
1r5q.cif
1r5s.cif
1r5t.cif
1r5u.cif
1r5v.cif
1r5w.cif
1r5x.cif
1r5y.cif
1r5z.cif
1r61.cif
1r62.cif
1r63.cif
1r64.cif
1r65.cif
1r66.cif
1r67.cif
1r68.cif
1r69.cif
1r6a.cif
1r6b.cif
1r6c.cif
1r6d.cif
1r6e.cif
1r6f.cif
1r6g.cif
1r6h.cif
1r6j.cif
1r6k.cif
1r6l.cif
1r6m.cif
1r6n.cif
1r6o.cif
1r6p.cif
1r6q.cif
1r6r.cif
1r6t.cif
1r6u.cif
1r6v.cif
1r6w.cif
1r6x.cif
1r6y.cif
1r6z.cif
1r70.cif
1r71.cif
1r73.cif
1r74.cif
1r75.cif
1r76.cif
1r77.cif
1r78.cif
1r79.cif
1r7a.cif
1r7c.cif
1r7d.cif
1r7e.cif
1r7f.cif
1r7g.cif
1r7h.cif
1r7i.cif
1r7j.cif
1r7l.cif
1r7m.cif
1r7o.cif
1r7r.cif
1r7s.cif
1r7t.cif
1r7u.cif
1r7v.cif
1r7w.cif
1r7x.cif
1r7y.cif
1r7z.cif
1r80.cif
1r81.cif
1r82.cif
1r84.cif
1r85.cif
1r86.cif
1r87.cif
1r88.cif
1r89.cif
1r8a.cif
1r8b.cif
1r8c.cif
1r8d.cif
1r8e.cif
1r8g.cif
1r8h.cif
1r8i.cif
1r8j.cif
1r8k.cif
1r8l.cif
1r8m.cif
1r8n.cif
1r8o.cif
1r8p.cif
1r8q.cif
1r8s.cif
1r8t.cif
1r8u.cif
1r8w.cif
1r8x.cif
1r8y.cif
1r94.cif
1r95.cif
1r9c.cif
1r9d.cif
1r9f.cif
1r9g.cif
1r9h.cif
1r9i.cif
1r9j.cif
1r9k.cif
1r9l.cif
1r9m.cif
1r9n.cif
1r9o.cif
1r9p.cif
1r9q.cif
1r9s.cif
1r9t.cif
1r9u.cif
1r9v.cif
1r9w.cif
1r9x.cif
1r9y.cif
1r9z.cif
1ra0.cif
1ra1.cif
1ra2.cif
1ra3.cif
1ra4.cif
1ra5.cif
1ra6.cif
1ra7.cif
1ra8.cif
1ra9.cif
1raa.cif
1rab.cif
1rac.cif
1rad.cif
1rae.cif
1raf.cif
1rag.cif
1rah.cif
1rai.cif
1raj.cif
1rak.cif
1ral.cif
1ram.cif
1rao.cif
1rap.cif
1raq.cif
1rar.cif
1ras.cif
1rat.cif
1rau.cif
1rav.cif
1raw.cif
1rax.cif
1ray.cif
1raz.cif
1rb0.cif
1rb2.cif
1rb3.cif
1rb4.cif
1rb5.cif
1rb6.cif
1rb7.cif
1rb8.cif
1rb9.cif
1rba.cif
1rbb.cif
1rbc.cif
1rbd.cif
1rbe.cif
1rbf.cif
1rbg.cif
1rbh.cif
1rbi.cif
1rbj.cif
1rbl.cif
1rbm.cif
1rbn.cif
1rbo.cif
1rbp.cif
1rbq.cif
1rbr.cif
1rbs.cif
1rbt.cif
1rbu.cif
1rbv.cif
1rbw.cif
1rbx.cif
1rby.cif
1rbz.cif
1rc0.cif
1rc1.cif
1rc2.cif
1rc4.cif
1rc5.cif
1rc6.cif
1rc7.cif
1rc8.cif
1rc9.cif
1rca.cif
1rcb.cif
1rcc.cif
1rcd.cif
1rce.cif
1rcf.cif
1rcg.cif
1rch.cif
1rci.cif
1rcj.cif
1rck.cif
1rcl.cif
1rcm.cif
1rcn.cif
1rco.cif
1rcp.cif
1rcq.cif
1rcs.cif
1rct.cif
1rcu.cif
1rcv.cif
1rcw.cif
1rcx.cif
1rcy.cif
1rd3.cif
1rd4.cif
1rd5.cif
1rd6.cif
1rd7.cif
1rd8.cif
1rd9.cif
1rda.cif
1rdb.cif
1rdc.cif
1rdd.cif
1rde.cif
1rdf.cif
1rdg.cif
1rdh.cif
1rdi.cif
1rdj.cif
1rdk.cif
1rdl.cif
1rdm.cif
1rdn.cif
1rdo.cif
1rdp.cif
1rdq.cif
1rdr.cif
1rds.cif
1rdt.cif
1rdu.cif
1rdv.cif
1rdw.cif
1rdx.cif
1rdy.cif
1rdz.cif
1re0.cif
1re1.cif
1re2.cif
1re3.cif
1re4.cif
1re5.cif
1re6.cif
1re7.cif
1re8.cif
1re9.cif
1rea.cif
1rec.cif
1red.cif
1ree.cif
1ref.cif
1reg.cif
1rei.cif
1rej.cif
1rek.cif
1rem.cif
1reo.cif
1rep.cif
1req.cif
1rer.cif
1res.cif
1ret.cif
1reu.cif
1rev.cif
1rew.cif
1rex.cif
1rey.cif
1rez.cif
1rf0.cif
1rf1.cif
1rf2.cif
1rf3.cif
1rf4.cif
1rf5.cif
1rf6.cif
1rf7.cif
1rf8.cif
1rf9.cif
1rfa.cif
1rfb.cif
1rfd.cif
1rfe.cif
1rff.cif
1rfg.cif
1rfh.cif
1rfi.cif
1rfj.cif
1rfk.cif
1rfl.cif
1rfn.cif
1rfo.cif
1rfp.cif
1rfq.cif
1rfr.cif
1rfs.cif
1rft.cif
1rfu.cif
1rfv.cif
1rfx.cif
1rfy.cif
1rfz.cif
1rg0.cif
1rg1.cif
1rg2.cif
1rg3.cif
1rg4.cif
1rg5.cif
1rg6.cif
1rg7.cif
1rg8.cif
1rg9.cif
1rga.cif
1rgb.cif
1rgc.cif
1rgd.cif
1rge.cif
1rgf.cif
1rgg.cif
1rgh.cif
1rgi.cif
1rgj.cif
1rgk.cif
1rgl.cif
1rgn.cif
1rgo.cif
1rgp.cif
1rgq.cif
1rgr.cif
1rgs.cif
1rgt.cif
1rgu.cif
1rgv.cif
1rgw.cif
1rgx.cif
1rgy.cif
1rgz.cif
1rh0.cif
1rh1.cif
1rh2.cif
1rh3.cif
1rh4.cif
1rh5.cif
1rh6.cif
1rh7.cif
1rh8.cif
1rh9.cif
1rha.cif
1rhb.cif
1rhc.cif
1rhd.cif
1rhf.cif
1rhg.cif
1rhh.cif
1rhi.cif
1rhj.cif
1rhk.cif
1rhl.cif
1rhm.cif
1rho.cif
1rhp.cif
1rhq.cif
1rhr.cif
1rhs.cif
1rht.cif
1rhu.cif
1rhw.cif
1rhx.cif
1rhy.cif
1rhz.cif
1ri0.cif
1ri1.cif
1ri2.cif
1ri3.cif
1ri4.cif
1ri5.cif
1ri6.cif
1ri7.cif
1ri8.cif
1ri9.cif
1rib.cif
1rie.cif
1rif.cif
1rih.cif
1rii.cif
1rij.cif
1rik.cif
1ril.cif
1rim.cif
1rin.cif
1rio.cif
1rip.cif
1riq.cif
1rir.cif
1ris.cif
1rit.cif
1riu.cif
1riv.cif
1riw.cif
1riy.cif
1rj1.cif
1rj2.cif
1rj4.cif
1rj5.cif
1rj6.cif
1rj7.cif
1rj8.cif
1rj9.cif
1rja.cif
1rjb.cif
1rjc.cif
1rjd.cif
1rje.cif
1rjf.cif
1rjg.cif
1rjh.cif
1rji.cif
1rjj.cif
1rjk.cif
1rjl.cif
1rjm.cif
1rjn.cif
1rjo.cif
1rjp.cif
1rjq.cif
1rjr.cif
1rjt.cif
1rju.cif
1rjv.cif
1rjw.cif
1rjx.cif
1rjy.cif
1rjz.cif
1rk0.cif
1rk1.cif
1rk2.cif
1rk3.cif
1rk4.cif
1rk5.cif
1rk6.cif
1rk7.cif
1rk8.cif
1rk9.cif
1rka.cif
1rkb.cif
1rkc.cif
1rkd.cif
1rke.cif
1rkg.cif
1rkh.cif
1rki.cif
1rkj.cif
1rkk.cif
1rkl.cif
1rkm.cif
1rkn.cif
1rkp.cif
1rkq.cif
1rkr.cif
1rks.cif
1rkt.cif
1rku.cif
1rkv.cif
1rkw.cif
1rkx.cif
1rky.cif
1rl0.cif
1rl1.cif
1rl2.cif
1rl3.cif
1rl4.cif
1rl5.cif
1rl6.cif
1rl8.cif
1rl9.cif
1rla.cif
1rlb.cif
1rlc.cif
1rld.cif
1rlf.cif
1rlg.cif
1rlh.cif
1rli.cif
1rlj.cif
1rlk.cif
1rlm.cif
1rlo.cif
1rlp.cif
1rlq.cif
1rlr.cif
1rls.cif
1rlt.cif
1rlu.cif
1rlv.cif
1rlw.cif
1rly.cif
1rlz.cif
1rm0.cif
1rm1.cif
1rm3.cif
1rm4.cif
1rm5.cif
1rm6.cif
1rm8.cif
1rm9.cif
1rmd.cif
1rme.cif
1rmf.cif
1rmg.cif
1rmh.cif
1rmj.cif
1rmk.cif
1rml.cif
1rmm.cif
1rmn.cif
1rmo.cif
1rmp.cif
1rmq.cif
1rmr.cif
1rms.cif
1rmt.cif
1rmu.cif
1rmv.cif
1rmx.cif
1rmy.cif
1rmz.cif
1rn1.cif
1rn4.cif
1rn7.cif
1rn8.cif
1rn9.cif
1rna.cif
1rnb.cif
1rnc.cif
1rnd.cif
1rne.cif
1rnf.cif
1rng.cif
1rnh.cif
1rni.cif
1rnj.cif
1rnk.cif
1rnl.cif
1rnm.cif
1rnn.cif
1rno.cif
1rnq.cif
1rnr.cif
1rnt.cif
1rnu.cif
1rnv.cif
1rnw.cif
1rnx.cif
1rny.cif
1rnz.cif
1ro0.cif
1ro2.cif
1ro3.cif
1ro4.cif
1ro5.cif
1ro6.cif
1ro7.cif
1ro8.cif
1ro9.cif
1roa.cif
1rob.cif
1roc.cif
1rod.cif
1roe.cif
1rof.cif
1rom.cif
1ron.cif
1roo.cif
1rop.cif
1roq.cif
1ror.cif
1ros.cif
1rot.cif
1rou.cif
1rov.cif
1row.cif
1roz.cif
1rp0.cif
1rp1.cif
1rp3.cif
1rp4.cif
1rp5.cif
1rp7.cif
1rp8.cif
1rp9.cif
1rpa.cif
1rpb.cif
1rpc.cif
1rpe.cif
1rpf.cif
1rpg.cif
1rph.cif
1rpi.cif
1rpj.cif
1rpk.cif
1rpl.cif
1rpm.cif
1rpn.cif
1rpo.cif
1rpq.cif
1rpr.cif
1rps.cif
1rpt.cif
1rpu.cif
1rpv.cif
1rpw.cif
1rpx.cif
1rpy.cif
1rpz.cif
1rq0.cif
1rq1.cif
1rq2.cif
1rq3.cif
1rq4.cif
1rq5.cif
1rq6.cif
1rq7.cif
1rq8.cif
1rq9.cif
1rqa.cif
1rqb.cif
1rqc.cif
1rqd.cif
1rqe.cif
1rqf.cif
1rqg.cif
1rqh.cif
1rqi.cif
1rqj.cif
1rqk.cif
1rql.cif
1rqm.cif
1rqn.cif
1rqp.cif
1rqq.cif
1rqr.cif
1rqs.cif
1rqt.cif
1rqu.cif
1rqv.cif
1rqw.cif
1rqx.cif
1rqy.cif
1rr2.cif
1rr6.cif
1rr7.cif
1rr8.cif
1rr9.cif
1rra.cif
1rrb.cif
1rrc.cif
1rrd.cif
1rre.cif
1rrf.cif
1rrg.cif
1rrh.cif
1rri.cif
1rrj.cif
1rrk.cif
1rrl.cif
1rrm.cif
1rro.cif
1rrp.cif
1rrq.cif
1rrr.cif
1rrs.cif
1rru.cif
1rrv.cif
1rrw.cif
1rrx.cif
1rry.cif
1rrz.cif
1rs0.cif
1rs2.cif
1rs4.cif
1rs6.cif
1rs7.cif
1rs8.cif
1rs9.cif
1rsb.cif
1rsc.cif
1rsd.cif
1rse.cif
1rsf.cif
1rsg.cif
1rsi.cif
1rsm.cif
1rsn.cif
1rso.cif
1rsr.cif
1rss.cif
1rst.cif
1rsu.cif
1rsv.cif
1rsw.cif
1rsx.cif
1rsy.cif
1rsz.cif
1rt0.cif
1rt1.cif
1rt2.cif
1rt3.cif
1rt4.cif
1rt5.cif
1rt6.cif
1rt7.cif
1rt8.cif
1rt9.cif
1rta.cif
1rtb.cif
1rtc.cif
1rtd.cif
1rte.cif
1rtf.cif
1rtg.cif
1rth.cif
1rti.cif
1rtj.cif
1rtk.cif
1rtl.cif
1rtm.cif
1rtn.cif
1rto.cif
1rtp.cif
1rtq.cif
1rtr.cif
1rts.cif
1rtt.cif
1rtu.cif
1rtv.cif
1rtw.cif
1rtx.cif
1rty.cif
1rtz.cif
1ru0.cif
1ru1.cif
1ru2.cif
1ru3.cif
1ru4.cif
1ru5.cif
1ru7.cif
1ru9.cif
1rua.cif
1ruc.cif
1rud.cif
1rue.cif
1ruf.cif
1rug.cif
1ruh.cif
1rui.cif
1ruj.cif
1ruk.cif
1rul.cif
1rum.cif
1run.cif
1ruo.cif
1rup.cif
1ruq.cif
1rur.cif
1rus.cif
1rut.cif
1ruu.cif
1ruv.cif
1ruw.cif
1ruy.cif
1ruz.cif
1rv0.cif
1rv1.cif
1rv3.cif
1rv4.cif
1rv5.cif
1rv6.cif
1rv7.cif
1rv8.cif
1rv9.cif
1rva.cif
1rvb.cif
1rvc.cif
1rvd.cif
1rve.cif
1rvf.cif
1rvg.cif
1rvh.cif
1rvi.cif
1rvj.cif
1rvk.cif
1rvs.cif
1rvt.cif
1rvu.cif
1rvv.cif
1rvw.cif
1rvx.cif
1rvy.cif
1rvz.cif
1rw0.cif
1rw1.cif
1rw2.cif
1rw4.cif
1rw5.cif
1rw8.cif
1rw9.cif
1rwa.cif
1rwb.cif
1rwc.cif
1rwd.cif
1rwe.cif
1rwf.cif
1rwg.cif
1rwh.cif
1rwi.cif
1rwj.cif
1rwk.cif
1rwl.cif
1rwm.cif
1rwn.cif
1rwo.cif
1rwp.cif
1rwq.cif
1rwr.cif
1rws.cif
1rwt.cif
1rwu.cif
1rwv.cif
1rww.cif
1rwx.cif
1rwy.cif
1rwz.cif
1rx0.cif
1rx1.cif
1rx2.cif
1rx3.cif
1rx4.cif
1rx5.cif
1rx6.cif
1rx7.cif
1rx8.cif
1rx9.cif
1rxa.cif
1rxb.cif
1rxc.cif
1rxd.cif
1rxe.cif
1rxf.cif
1rxg.cif
1rxh.cif
1rxi.cif
1rxj.cif
1rxk.cif
1rxl.cif
1rxm.cif
1rxo.cif
1rxp.cif
1rxq.cif
1rxr.cif
1rxs.cif
1rxt.cif
1rxu.cif
1rxv.cif
1rxw.cif
1rxx.cif
1rxy.cif
1rxz.cif
1ry0.cif
1ry1.cif
1ry2.cif
1ry3.cif
1ry4.cif
1ry5.cif
1ry6.cif
1ry7.cif
1ry8.cif
1ry9.cif
1rya.cif
1ryb.cif
1ryc.cif
1ryd.cif
1rye.cif
1ryf.cif
1ryg.cif
1ryh.cif
1ryi.cif
1ryj.cif
1ryk.cif
1ryl.cif
1rym.cif
1ryn.cif
1ryo.cif
1ryp.cif
1ryq.cif
1ryr.cif
1rys.cif
1ryt.cif
1ryu.cif
1ryv.cif
1ryw.cif
1ryx.cif
1ryy.cif
1ryz.cif
1rz0.cif
1rz1.cif
1rz2.cif
1rz3.cif
1rz4.cif
1rz5.cif
1rz6.cif
1rz7.cif
1rz8.cif
1rz9.cif
1rza.cif
1rzb.cif
1rzc.cif
1rzd.cif
1rze.cif
1rzf.cif
1rzg.cif
1rzh.cif
1rzi.cif
1rzj.cif
1rzk.cif
1rzl.cif
1rzm.cif
1rzn.cif
1rzo.cif
1rzp.cif
1rzq.cif
1rzr.cif
1rzs.cif
1rzt.cif
1rzu.cif
1rzv.cif
1rzw.cif
1rzx.cif
1rzy.cif
1rzz.cif
1s00.cif
1s01.cif
1s02.cif
1s03.cif
1s04.cif
1s05.cif
1s06.cif
1s07.cif
1s08.cif
1s09.cif
1s0a.cif
1s0b.cif
1s0c.cif
1s0d.cif
1s0e.cif
1s0f.cif
1s0g.cif
1s0h.cif
1s0i.cif
1s0j.cif
1s0l.cif
1s0m.cif
1s0n.cif
1s0o.cif
1s0p.cif
1s0q.cif
1s0r.cif
1s0t.cif
1s0u.cif
1s0v.cif
1s0w.cif
1s0x.cif
1s0y.cif
1s0z.cif
1s10.cif
1s12.cif
1s13.cif
1s14.cif
1s16.cif
1s17.cif
1s18.cif
1s19.cif
1s1a.cif
1s1c.cif
1s1d.cif
1s1e.cif
1s1f.cif
1s1g.cif
1s1j.cif
1s1k.cif
1s1l.cif
1s1m.cif
1s1n.cif
1s1o.cif
1s1p.cif
1s1q.cif
1s1r.cif
1s1s.cif
1s1t.cif
1s1u.cif
1s1v.cif
1s1w.cif
1s1x.cif
1s1y.cif
1s1z.cif
1s20.cif
1s21.cif
1s22.cif
1s23.cif
1s24.cif
1s26.cif
1s28.cif
1s29.cif
1s2a.cif
1s2b.cif
1s2c.cif
1s2d.cif
1s2e.cif
1s2f.cif
1s2g.cif
1s2h.cif
1s2i.cif
1s2j.cif
1s2k.cif
1s2l.cif
1s2m.cif
1s2n.cif
1s2o.cif
1s2p.cif
1s2q.cif
1s2r.cif
1s2t.cif
1s2u.cif
1s2v.cif
1s2w.cif
1s2x.cif
1s2y.cif
1s2z.cif
1s30.cif
1s31.cif
1s32.cif
1s34.cif
1s35.cif
1s36.cif
1s37.cif
1s38.cif
1s39.cif
1s3a.cif
1s3b.cif
1s3c.cif
1s3d.cif
1s3e.cif
1s3f.cif
1s3g.cif
1s3h.cif
1s3i.cif
1s3j.cif
1s3k.cif
1s3l.cif
1s3m.cif
1s3n.cif
1s3o.cif
1s3p.cif
1s3q.cif
1s3r.cif
1s3s.cif
1s3t.cif
1s3u.cif
1s3v.cif
1s3w.cif
1s3x.cif
1s3y.cif
1s3z.cif
1s40.cif
1s44.cif
1s45.cif
1s46.cif
1s47.cif
1s48.cif
1s49.cif
1s4a.cif
1s4b.cif
1s4c.cif
1s4d.cif
1s4e.cif
1s4f.cif
1s4g.cif
1s4h.cif
1s4i.cif
1s4j.cif
1s4k.cif
1s4m.cif
1s4n.cif
1s4o.cif
1s4p.cif
1s4q.cif
1s4r.cif
1s4s.cif
1s4t.cif
1s4u.cif
1s4v.cif
1s4w.cif
1s4x.cif
1s4y.cif
1s4z.cif
1s50.cif
1s51.cif
1s52.cif
1s53.cif
1s54.cif
1s55.cif
1s56.cif
1s57.cif
1s58.cif
1s59.cif
1s5a.cif
1s5b.cif
1s5c.cif
1s5d.cif
1s5e.cif
1s5f.cif
1s5g.cif
1s5h.cif
1s5i.cif
1s5j.cif
1s5k.cif
1s5l.cif
1s5m.cif
1s5n.cif
1s5o.cif
1s5p.cif
1s5q.cif
1s5r.cif
1s5s.cif
1s5t.cif
1s5u.cif
1s5v.cif
1s5w.cif
1s5x.cif
1s5y.cif
1s5z.cif
1s60.cif
1s61.cif
1s62.cif
1s63.cif
1s64.cif
1s66.cif
1s67.cif
1s68.cif
1s69.cif
1s6a.cif
1s6b.cif
1s6c.cif
1s6d.cif
1s6f.cif
1s6h.cif
1s6i.cif
1s6j.cif
1s6l.cif
1s6m.cif
1s6n.cif
1s6o.cif
1s6p.cif
1s6q.cif
1s6r.cif
1s6u.cif
1s6v.cif
1s6w.cif
1s6x.cif
1s6y.cif
1s6z.cif
1s70.cif
1s72.cif
1s73.cif
1s74.cif
1s75.cif
1s76.cif
1s77.cif
1s78.cif
1s79.cif
1s7a.cif
1s7c.cif
1s7d.cif
1s7e.cif
1s7f.cif
1s7g.cif
1s7h.cif
1s7i.cif
1s7j.cif
1s7k.cif
1s7l.cif
1s7m.cif
1s7n.cif
1s7o.cif
1s7p.cif
1s7q.cif
1s7r.cif
1s7s.cif
1s7t.cif
1s7u.cif
1s7v.cif
1s7w.cif
1s7x.cif
1s7y.cif
1s7z.cif
1s80.cif
1s81.cif
1s82.cif
1s83.cif
1s84.cif
1s85.cif
1s88.cif
1s89.cif
1s8a.cif
1s8c.cif
1s8d.cif
1s8e.cif
1s8f.cif
1s8g.cif
1s8h.cif
1s8i.cif
1s8j.cif
1s8k.cif
1s8l.cif
1s8n.cif
1s8o.cif
1s94.cif
1s95.cif
1s96.cif
1s97.cif
1s98.cif
1s99.cif
1s9a.cif
1s9b.cif
1s9c.cif
1s9d.cif
1s9e.cif
1s9f.cif
1s9g.cif
1s9h.cif
1s9i.cif
1s9j.cif
1s9k.cif
1s9l.cif
1s9n.cif
1s9o.cif
1s9p.cif
1s9q.cif
1s9r.cif
1s9s.cif
1s9t.cif
1s9u.cif
1s9v.cif
1s9w.cif
1s9x.cif
1s9y.cif
1s9z.cif
1sa0.cif
1sa1.cif
1sa3.cif
1sa4.cif
1sa5.cif
1sa8.cif
1sa9.cif
1saa.cif
1sac.cif
1sae.cif
1saf.cif
1sak.cif
1sal.cif
1san.cif
1sap.cif
1saq.cif
1sar.cif
1sat.cif
1sau.cif
1sav.cif
1saw.cif
1sax.cif
1say.cif
1saz.cif
1sb0.cif
1sb1.cif
1sb2.cif
1sb3.cif
1sb6.cif
1sb7.cif
1sb8.cif
1sb9.cif
1sbb.cif
1sbc.cif
1sbd.cif
1sbe.cif
1sbf.cif
1sbg.cif
1sbh.cif
1sbi.cif
1sbj.cif
1sbk.cif
1sbm.cif
1sbn.cif
1sbo.cif
1sbp.cif
1sbq.cif
1sbr.cif
1sbs.cif
1sbt.cif
1sbu.cif
1sbw.cif
1sbx.cif
1sby.cif
1sbz.cif
1sc0.cif
1sc1.cif
1sc3.cif
1sc4.cif
1sc5.cif
1sc6.cif
1sc7.cif
1sc8.cif
1sc9.cif
1sca.cif
1scb.cif
1scd.cif
1sce.cif
1scf.cif
1sch.cif
1sci.cif
1scj.cif
1sck.cif
1scl.cif
1scm.cif
1scn.cif
1sco.cif
1scq.cif
1scr.cif
1scs.cif
1scu.cif
1scv.cif
1scw.cif
1scy.cif
1scz.cif
1sd0.cif
1sd1.cif
1sd2.cif
1sd3.cif
1sd4.cif
1sd5.cif
1sd6.cif
1sd7.cif
1sd8.cif
1sd9.cif
1sda.cif
1sdb.cif
1sdd.cif
1sde.cif
1sdf.cif
1sdi.cif
1sdj.cif
1sdk.cif
1sdl.cif
1sdm.cif
1sdn.cif
1sdo.cif
1sdq.cif
1sdr.cif
1sds.cif
1sdt.cif
1sdu.cif
1sdv.cif
1sdw.cif
1sdx.cif
1sdy.cif
1sdz.cif
1se0.cif
1se2.cif
1se3.cif
1se4.cif
1se6.cif
1se7.cif
1se8.cif
1se9.cif
1seb.cif
1sed.cif
1sef.cif
1seg.cif
1seh.cif
1sei.cif
1sej.cif
1sek.cif
1sel.cif
1sem.cif
1sen.cif
1sep.cif
1seq.cif
1ser.cif
1ses.cif
1set.cif
1seu.cif
1sev.cif
1sez.cif
1sf0.cif
1sf1.cif
1sf2.cif
1sf3.cif
1sf4.cif
1sf5.cif
1sf6.cif
1sf7.cif
1sf8.cif
1sf9.cif
1sfb.cif
1sfc.cif
1sfd.cif
1sfe.cif
1sff.cif
1sfg.cif
1sfh.cif
1sfi.cif
1sfj.cif
1sfk.cif
1sfl.cif
1sfn.cif
1sfo.cif
1sfp.cif
1sfq.cif
1sfr.cif
1sfs.cif
1sft.cif
1sfu.cif
1sfv.cif
1sfw.cif
1sfx.cif
1sfy.cif
1sg0.cif
1sg1.cif
1sg2.cif
1sg3.cif
1sg4.cif
1sg5.cif
1sg6.cif
1sg7.cif
1sg8.cif
1sg9.cif
1sgc.cif
1sgd.cif
1sge.cif
1sgf.cif
1sgg.cif
1sgh.cif
1sgi.cif
1sgj.cif
1sgk.cif
1sgl.cif
1sgm.cif
1sgn.cif
1sgo.cif
1sgp.cif
1sgq.cif
1sgr.cif
1sgs.cif
1sgt.cif
1sgu.cif
1sgv.cif
1sgw.cif
1sgy.cif
1sgz.cif
1sh0.cif
1sh1.cif
1sh2.cif
1sh3.cif
1sh4.cif
1sh5.cif
1sh6.cif
1sh7.cif
1sh8.cif
1sh9.cif
1sha.cif
1shb.cif
1shc.cif
1shd.cif
1shf.cif
1shg.cif
1shh.cif
1shi.cif
1shj.cif
1shk.cif
1shl.cif
1shm.cif
1shn.cif
1sho.cif
1shp.cif
1shq.cif
1shr.cif
1shs.cif
1sht.cif
1shu.cif
1shv.cif
1shw.cif
1shx.cif
1shy.cif
1shz.cif
1si0.cif
1si1.cif
1si2.cif
1si3.cif
1si4.cif
1si5.cif
1si6.cif
1si7.cif
1si8.cif
1si9.cif
1sib.cif
1sid.cif
1sie.cif
1sif.cif
1sig.cif
1sih.cif
1sii.cif
1sij.cif
1sio.cif
1sip.cif
1siq.cif
1sir.cif
1sis.cif
1siu.cif
1siv.cif
1siw.cif
1six.cif
1siy.cif
1siz.cif
1sj0.cif
1sj1.cif
1sj2.cif
1sj3.cif
1sj4.cif
1sj5.cif
1sj6.cif
1sj7.cif
1sj8.cif
1sj9.cif
1sja.cif
1sjb.cif
1sjc.cif
1sjd.cif
1sje.cif
1sjf.cif
1sjg.cif
1sjh.cif
1sji.cif
1sjj.cif
1sjk.cif
1sjl.cif
1sjm.cif
1sjn.cif
1sjp.cif
1sjq.cif
1sjr.cif
1sjs.cif
1sjt.cif
1sju.cif
1sjv.cif
1sjw.cif
1sjx.cif
1sjy.cif
1sjz.cif
1sk0.cif
1sk1.cif
1sk2.cif
1sk3.cif
1sk4.cif
1sk5.cif
1sk6.cif
1sk7.cif
1sk8.cif
1sk9.cif
1ska.cif
1skb.cif
1skf.cif
1skg.cif
1skh.cif
1ski.cif
1skj.cif
1skk.cif
1skl.cif
1skm.cif
1skn.cif
1sko.cif
1skp.cif
1skq.cif
1skr.cif
1sks.cif
1skt.cif
1sku.cif
1skv.cif
1skw.cif
1skx.cif
1sky.cif
1skz.cif
1sl0.cif
1sl1.cif
1sl2.cif
1sl3.cif
1sl4.cif
1sl5.cif
1sl6.cif
1sl7.cif
1sl8.cif
1sl9.cif
1sla.cif
1slb.cif
1slc.cif
1sld.cif
1sle.cif
1slf.cif
1slg.cif
1slh.cif
1sli.cif
1slj.cif
1sll.cif
1slm.cif
1sln.cif
1slo.cif
1slp.cif
1slq.cif
1sls.cif
1slt.cif
1slu.cif
1slv.cif
1slw.cif
1slx.cif
1sly.cif
1sm1.cif
1sm2.cif
1sm3.cif
1sm4.cif
1sm5.cif
1sm7.cif
1sm8.cif
1sm9.cif
1sma.cif
1smb.cif
1smc.cif
1smd.cif
1sme.cif
1smf.cif
1smg.cif
1smh.cif
1smi.cif
1smj.cif
1smk.cif
1sml.cif
1smm.cif
1smn.cif
1smo.cif
1smp.cif
1smq.cif
1smr.cif
1sms.cif
1smt.cif
1smu.cif
1smv.cif
1smw.cif
1smx.cif
1smy.cif
1smz.cif
1sn0.cif
1sn1.cif
1sn2.cif
1sn4.cif
1sn5.cif
1sn6.cif
1sn7.cif
1sn8.cif
1sn9.cif
1sna.cif
1snb.cif
1snc.cif
1snd.cif
1sne.cif
1snf.cif
1sng.cif
1snh.cif
1snj.cif
1snk.cif
1snl.cif
1snm.cif
1snn.cif
1sno.cif
1snp.cif
1snq.cif
1snr.cif
1snt.cif
1snu.cif
1snx.cif
1sny.cif
1snz.cif
1so0.cif
1so2.cif
1so3.cif
1so4.cif
1so5.cif
1so6.cif
1so7.cif
1so8.cif
1so9.cif
1soa.cif
1soc.cif
1sof.cif
1sog.cif
1soh.cif
1soi.cif
1soj.cif
1sok.cif
1sol.cif
1som.cif
1son.cif
1soo.cif
1sop.cif
1soq.cif
1sor.cif
1sos.cif
1sot.cif
1sou.cif
1sov.cif
1sow.cif
1sox.cif
1soy.cif
1soz.cif
1sp0.cif
1sp1.cif
1sp2.cif
1sp3.cif
1sp4.cif
1sp5.cif
1sp6.cif
1sp7.cif
1sp8.cif
1sp9.cif
1spa.cif
1spb.cif
1spd.cif
1spe.cif
1spf.cif
1spg.cif
1sph.cif
1spi.cif
1spj.cif
1spk.cif
1spp.cif
1spq.cif
1spr.cif
1sps.cif
1spu.cif
1spv.cif
1spw.cif
1spx.cif
1spy.cif
1sq0.cif
1sq1.cif
1sq2.cif
1sq3.cif
1sq4.cif
1sq5.cif
1sq6.cif
1sq7.cif
1sq8.cif
1sq9.cif
1sqa.cif
1sqb.cif
1sqc.cif
1sqd.cif
1sqe.cif
1sqf.cif
1sqg.cif
1sqh.cif
1sqi.cif
1sqj.cif
1sqk.cif
1sql.cif
1sqm.cif
1sqn.cif
1sqo.cif
1sqp.cif
1sqq.cif
1sqr.cif
1sqs.cif
1sqt.cif
1squ.cif
1sqv.cif
1sqw.cif
1sqx.cif
1sqy.cif
1sqz.cif
1sr0.cif
1sr2.cif
1sr3.cif
1sr4.cif
1sr5.cif
1sr6.cif
1sr7.cif
1sr8.cif
1sr9.cif
1sra.cif
1srb.cif
1srd.cif
1sre.cif
1srf.cif
1srg.cif
1srh.cif
1sri.cif
1srj.cif
1srk.cif
1srl.cif
1srm.cif
1srn.cif
1sro.cif
1srp.cif
1srq.cif
1srr.cif
1srs.cif
1sru.cif
1srv.cif
1srx.cif
1sry.cif
1srz.cif
1ss1.cif
1ss2.cif
1ss3.cif
1ss4.cif
1ss6.cif
1ss7.cif
1ss8.cif
1ss9.cif
1ssa.cif
1ssb.cif
1ssc.cif
1ssd.cif
1sse.cif
1ssf.cif
1ssg.cif
1ssh.cif
1ssj.cif
1ssk.cif
1ssl.cif
1ssm.cif
1ssn.cif
1sso.cif
1ssp.cif
1ssq.cif
1sst.cif
1ssu.cif
1ssv.cif
1ssw.cif
1ssx.cif
1ssy.cif
1ssz.cif
1st0.cif
1st2.cif
1st3.cif
1st4.cif
1st6.cif
1st7.cif
1st8.cif
1st9.cif
1sta.cif
1stb.cif
1stc.cif
1std.cif
1ste.cif
1stf.cif
1stg.cif
1sth.cif
1stm.cif
1stn.cif
1sto.cif
1stp.cif
1stq.cif
1str.cif
1sts.cif
1stu.cif
1stx.cif
1sty.cif
1stz.cif
1su0.cif
1su1.cif
1su2.cif
1su3.cif
1su4.cif
1su5.cif
1su6.cif
1su7.cif
1su8.cif
1su9.cif
1sua.cif
1sub.cif
1suc.cif
1sud.cif
1sue.cif
1suf.cif
1sug.cif
1suh.cif
1sui.cif
1suj.cif
1sul.cif
1sum.cif
1suo.cif
1sup.cif
1suq.cif
1sur.cif
1sus.cif
1sut.cif
1suu.cif
1suv.cif
1suw.cif
1sux.cif
1suy.cif
1suz.cif
1sv0.cif
1sv1.cif
1sv2.cif
1sv3.cif
1sv4.cif
1sv5.cif
1sv6.cif
1sv9.cif
1sva.cif
1svb.cif
1svc.cif
1svd.cif
1sve.cif
1svf.cif
1svg.cif
1svh.cif
1svi.cif
1svj.cif
1svk.cif
1svl.cif
1svm.cif
1svn.cif
1svo.cif
1svp.cif
1svq.cif
1svr.cif
1svs.cif
1svt.cif
1svu.cif
1svv.cif
1svw.cif
1svx.cif
1svy.cif
1svz.cif
1sw0.cif
1sw1.cif
1sw2.cif
1sw3.cif
1sw4.cif
1sw5.cif
1sw6.cif
1sw7.cif
1sw8.cif
1swa.cif
1swb.cif
1swc.cif
1swd.cif
1swe.cif
1swf.cif
1swg.cif
1swh.cif
1swi.cif
1swj.cif
1swk.cif
1swl.cif
1swm.cif
1swn.cif
1swo.cif
1swp.cif
1swq.cif
1swr.cif
1sws.cif
1swt.cif
1swu.cif
1swv.cif
1sww.cif
1swx.cif
1swy.cif
1swz.cif
1sx0.cif
1sx1.cif
1sx2.cif
1sx3.cif
1sx4.cif
1sx5.cif
1sx6.cif
1sx7.cif
1sx8.cif
1sxa.cif
1sxb.cif
1sxc.cif
1sxd.cif
1sxe.cif
1sxg.cif
1sxh.cif
1sxi.cif
1sxj.cif
1sxk.cif
1sxl.cif
1sxm.cif
1sxn.cif
1sxp.cif
1sxq.cif
1sxr.cif
1sxs.cif
1sxt.cif
1sxu.cif
1sxv.cif
1sxw.cif
1sxx.cif
1sxy.cif
1sxz.cif
1sy0.cif
1sy1.cif
1sy2.cif
1sy3.cif
1sy4.cif
1sy6.cif
1sy7.cif
1sy8.cif
1sy9.cif
1syb.cif
1syc.cif
1syd.cif
1sye.cif
1syf.cif
1syg.cif
1syh.cif
1syi.cif
1syk.cif
1syl.cif
1sym.cif
1syn.cif
1syo.cif
1syq.cif
1syr.cif
1sys.cif
1syt.cif
1syv.cif
1syx.cif
1syy.cif
1syz.cif
1sz0.cif
1sz1.cif
1sz2.cif
1sz3.cif
1sz6.cif
1sz7.cif
1sz8.cif
1sz9.cif
1sza.cif
1szb.cif
1szc.cif
1szd.cif
1sze.cif
1szf.cif
1szg.cif
1szh.cif
1szi.cif
1szj.cif
1szk.cif
1szl.cif
1szm.cif
1szn.cif
1szo.cif
1szp.cif
1szq.cif
1szr.cif
1szs.cif
1szt.cif
1szu.cif
1szv.cif
1szw.cif
1szx.cif
1szy.cif
1szz.cif
1t00.cif
1t01.cif
1t02.cif
1t03.cif
1t04.cif
1t05.cif
1t06.cif
1t07.cif
1t08.cif
1t09.cif
1t0a.cif
1t0b.cif
1t0c.cif
1t0d.cif
1t0e.cif
1t0f.cif
1t0g.cif
1t0h.cif
1t0i.cif
1t0j.cif
1t0k.cif
1t0l.cif
1t0m.cif
1t0n.cif
1t0o.cif
1t0p.cif
1t0q.cif
1t0r.cif
1t0s.cif
1t0t.cif
1t0u.cif
1t0v.cif
1t0w.cif
1t0y.cif
1t0z.cif
1t10.cif
1t11.cif
1t12.cif
1t13.cif
1t14.cif
1t15.cif
1t16.cif
1t17.cif
1t18.cif
1t19.cif
1t1a.cif
1t1b.cif
1t1c.cif
1t1d.cif
1t1e.cif
1t1f.cif
1t1g.cif
1t1h.cif
1t1i.cif
1t1j.cif
1t1k.cif
1t1l.cif
1t1m.cif
1t1n.cif
1t1o.cif
1t1p.cif
1t1q.cif
1t1r.cif
1t1s.cif
1t1t.cif
1t1u.cif
1t1v.cif
1t1w.cif
1t1x.cif
1t1y.cif
1t1z.cif
1t20.cif
1t21.cif
1t22.cif
1t23.cif
1t24.cif
1t25.cif
1t26.cif
1t27.cif
1t28.cif
1t29.cif
1t2a.cif
1t2b.cif
1t2c.cif
1t2d.cif
1t2e.cif
1t2f.cif
1t2h.cif
1t2i.cif
1t2j.cif
1t2k.cif
1t2l.cif
1t2m.cif
1t2n.cif
1t2o.cif
1t2p.cif
1t2q.cif
1t2r.cif
1t2s.cif
1t2t.cif
1t2u.cif
1t2v.cif
1t2w.cif
1t2x.cif
1t2y.cif
1t31.cif
1t32.cif
1t33.cif
1t34.cif
1t35.cif
1t36.cif
1t37.cif
1t38.cif
1t39.cif
1t3a.cif
1t3b.cif
1t3c.cif
1t3d.cif
1t3e.cif
1t3f.cif
1t3g.cif
1t3h.cif
1t3i.cif
1t3j.cif
1t3k.cif
1t3l.cif
1t3m.cif
1t3n.cif
1t3o.cif
1t3p.cif
1t3q.cif
1t3r.cif
1t3s.cif
1t3t.cif
1t3u.cif
1t3v.cif
1t3w.cif
1t3x.cif
1t3y.cif
1t3z.cif
1t40.cif
1t41.cif
1t43.cif
1t44.cif
1t45.cif
1t46.cif
1t47.cif
1t48.cif
1t49.cif
1t4a.cif
1t4b.cif
1t4c.cif
1t4d.cif
1t4e.cif
1t4f.cif
1t4g.cif
1t4i.cif
1t4j.cif
1t4k.cif
1t4l.cif
1t4m.cif
1t4n.cif
1t4o.cif
1t4p.cif
1t4q.cif
1t4r.cif
1t4s.cif
1t4t.cif
1t4u.cif
1t4v.cif
1t4w.cif
1t4x.cif
1t4y.cif
1t4z.cif
1t50.cif
1t51.cif
1t52.cif
1t54.cif
1t55.cif
1t56.cif
1t57.cif
1t5a.cif
1t5b.cif
1t5c.cif
1t5d.cif
1t5e.cif
1t5f.cif
1t5g.cif
1t5h.cif
1t5i.cif
1t5j.cif
1t5k.cif
1t5l.cif
1t5m.cif
1t5n.cif
1t5o.cif
1t5p.cif
1t5q.cif
1t5r.cif
1t5s.cif
1t5t.cif
1t5w.cif
1t5x.cif
1t5y.cif
1t5z.cif
1t60.cif
1t61.cif
1t62.cif
1t63.cif
1t64.cif
1t65.cif
1t66.cif
1t67.cif
1t68.cif
1t69.cif
1t6a.cif
1t6b.cif
1t6c.cif
1t6d.cif
1t6e.cif
1t6f.cif
1t6g.cif
1t6h.cif
1t6i.cif
1t6j.cif
1t6k.cif
1t6l.cif
1t6m.cif
1t6n.cif
1t6o.cif
1t6p.cif
1t6q.cif
1t6r.cif
1t6s.cif
1t6t.cif
1t6u.cif
1t6v.cif
1t6w.cif
1t6x.cif
1t6y.cif
1t6z.cif
1t70.cif
1t71.cif
1t72.cif
1t73.cif
1t74.cif
1t75.cif
1t76.cif
1t77.cif
1t79.cif
1t7a.cif
1t7b.cif
1t7c.cif
1t7d.cif
1t7e.cif
1t7f.cif
1t7h.cif
1t7i.cif
1t7j.cif
1t7k.cif
1t7l.cif
1t7m.cif
1t7n.cif
1t7o.cif
1t7p.cif
1t7q.cif
1t7r.cif
1t7s.cif
1t7t.cif
1t7v.cif
1t7w.cif
1t7x.cif
1t7y.cif
1t7z.cif
1t80.cif
1t82.cif
1t83.cif
1t84.cif
1t85.cif
1t86.cif
1t87.cif
1t88.cif
1t89.cif
1t8a.cif
1t8b.cif
1t8c.cif
1t8d.cif
1t8e.cif
1t8f.cif
1t8g.cif
1t8h.cif
1t8i.cif
1t8j.cif
1t8k.cif
1t8l.cif
1t8m.cif
1t8n.cif
1t8o.cif
1t8p.cif
1t8q.cif
1t8r.cif
1t8s.cif
1t8t.cif
1t8u.cif
1t8v.cif
1t8w.cif
1t8x.cif
1t8y.cif
1t8z.cif
1t90.cif
1t91.cif
1t92.cif
1t93.cif
1t94.cif
1t95.cif
1t96.cif
1t97.cif
1t98.cif
1t99.cif
1t9a.cif
1t9b.cif
1t9c.cif
1t9d.cif
1t9e.cif
1t9f.cif
1t9g.cif
1t9h.cif
1t9i.cif
1t9j.cif
1t9k.cif
1t9m.cif
1t9n.cif
1t9o.cif
1t9p.cif
1t9q.cif
1t9r.cif
1t9s.cif
1t9t.cif
1t9u.cif
1t9v.cif
1t9w.cif
1t9x.cif
1t9y.cif
1t9z.cif
1ta0.cif
1ta1.cif
1ta2.cif
1ta3.cif
1ta4.cif
1ta6.cif
1ta8.cif
1ta9.cif
1tab.cif
1tac.cif
1tad.cif
1tae.cif
1taf.cif
1tag.cif
1tah.cif
1tal.cif
1tam.cif
1tan.cif
1tap.cif
1taq.cif
1tar.cif
1tas.cif
1tat.cif
1tau.cif
1taw.cif
1tay.cif
1taz.cif
1tb0.cif
1tb3.cif
1tb4.cif
1tb5.cif
1tb6.cif
1tb7.cif
1tba.cif
1tbb.cif
1tbc.cif
1tbd.cif
1tbe.cif
1tbf.cif
1tbg.cif
1tbh.cif
1tbj.cif
1tbk.cif
1tbl.cif
1tbn.cif
1tbo.cif
1tbp.cif
1tbq.cif
1tbr.cif
1tbt.cif
1tbu.cif
1tbw.cif
1tbx.cif
1tby.cif
1tbz.cif
1tc0.cif
1tc1.cif
1tc2.cif
1tc3.cif
1tc5.cif
1tc6.cif
1tc8.cif
1tca.cif
1tcb.cif
1tcc.cif
1tcd.cif
1tce.cif
1tcf.cif
1tcg.cif
1tch.cif
1tcj.cif
1tck.cif
1tcm.cif
1tco.cif
1tcp.cif
1tcr.cif
1tcs.cif
1tcu.cif
1tcv.cif
1tcw.cif
1tcx.cif
1tcy.cif
1tcz.cif
1td0.cif
1td1.cif
1td2.cif
1td3.cif
1td4.cif
1td5.cif
1td6.cif
1td7.cif
1td9.cif
1tda.cif
1tdb.cif
1tdc.cif
1tde.cif
1tdf.cif
1tdg.cif
1tdh.cif
1tdi.cif
1tdj.cif
1tdk.cif
1tdl.cif
1tdn.cif
1tdo.cif
1tdp.cif
1tdq.cif
1tdr.cif
1tdt.cif
1tdu.cif
1tdv.cif
1tdw.cif
1tdy.cif
1tdz.cif
1te0.cif
1te1.cif
1te2.cif
1te3.cif
1te4.cif
1te5.cif
1te6.cif
1te7.cif
1tec.cif
1ted.cif
1tee.cif
1tef.cif
1teg.cif
1teh.cif
1tei.cif
1tej.cif
1tel.cif
1tem.cif
1ten.cif
1teq.cif
1ter.cif
1tes.cif
1tet.cif
1teu.cif
1tev.cif
1tew.cif
1tex.cif
1tey.cif
1tez.cif
1tf0.cif
1tf1.cif
1tf2.cif
1tf3.cif
1tf4.cif
1tf5.cif
1tf6.cif
1tf7.cif
1tf8.cif
1tf9.cif
1tfa.cif
1tfb.cif
1tfc.cif
1tfd.cif
1tfe.cif
1tff.cif
1tfg.cif
1tfh.cif
1tfi.cif
1tfj.cif
1tfk.cif
1tfm.cif
1tfn.cif
1tfo.cif
1tfp.cif
1tfq.cif
1tfr.cif
1tfs.cif
1tft.cif
1tfu.cif
1tfv.cif
1tfw.cif
1tfx.cif
1tfy.cif
1tfz.cif
1tg0.cif
1tg1.cif
1tg2.cif
1tg3.cif
1tg4.cif
1tg5.cif
1tg6.cif
1tg7.cif
1tg8.cif
1tg9.cif
1tgb.cif
1tgc.cif
1tge.cif
1tgg.cif
1tgh.cif
1tgj.cif
1tgk.cif
1tgl.cif
1tgm.cif
1tgn.cif
1tgo.cif
1tgr.cif
1tgs.cif
1tgt.cif
1tgu.cif
1tgv.cif
1tgx.cif
1tgy.cif
1tgz.cif
1th0.cif
1th1.cif
1th2.cif
1th3.cif
1th4.cif
1th5.cif
1th6.cif
1th7.cif
1th8.cif
1th9.cif
1tha.cif
1thb.cif
1thc.cif
1thd.cif
1the.cif
1thf.cif
1thg.cif
1thi.cif
1thj.cif
1thk.cif
1thl.cif
1thm.cif
1thn.cif
1tho.cif
1thp.cif
1thq.cif
1thr.cif
1ths.cif
1tht.cif
1thu.cif
1thv.cif
1thw.cif
1thx.cif
1thy.cif
1thz.cif
1ti1.cif
1ti3.cif
1ti5.cif
1ti7.cif
1ti8.cif
1tia.cif
1tib.cif
1tic.cif
1tid.cif
1tie.cif
1tif.cif
1tig.cif
1tih.cif
1tii.cif
1tij.cif
1tik.cif
1til.cif
1tim.cif
1tin.cif
1tio.cif
1tip.cif
1tiq.cif
1tis.cif
1tit.cif
1tiu.cif
1tiv.cif
1tiw.cif
1tiy.cif
1tiz.cif
1tj0.cif
1tj1.cif
1tj2.cif
1tj3.cif
1tj4.cif
1tj5.cif
1tj6.cif
1tj7.cif
1tj9.cif
1tja.cif
1tjb.cif
1tjc.cif
1tjd.cif
1tje.cif
1tjf.cif
1tjg.cif
1tjh.cif
1tji.cif
1tjj.cif
1tjk.cif
1tjl.cif
1tjm.cif
1tjn.cif
1tjo.cif
1tjp.cif
1tjr.cif
1tjs.cif
1tjt.cif
1tju.cif
1tjv.cif
1tjw.cif
1tjx.cif
1tjy.cif
1tjz.cif
1tk0.cif
1tk1.cif
1tk2.cif
1tk3.cif
1tk4.cif
1tk5.cif
1tk6.cif
1tk7.cif
1tk8.cif
1tk9.cif
1tka.cif
1tkb.cif
1tkc.cif
1tkd.cif
1tke.cif
1tkf.cif
1tkg.cif
1tkh.cif
1tki.cif
1tkj.cif
1tkk.cif
1tkl.cif
1tkn.cif
1tko.cif
1tkp.cif
1tkq.cif
1tkr.cif
1tks.cif
1tkt.cif
1tku.cif
1tkv.cif
1tkw.cif
1tkx.cif
1tky.cif
1tkz.cif
1tl1.cif
1tl2.cif
1tl3.cif
1tl4.cif
1tl5.cif
1tl6.cif
1tl7.cif
1tl8.cif
1tl9.cif
1tla.cif
1tlb.cif
1tlc.cif
1tld.cif
1tle.cif
1tlf.cif
1tlg.cif
1tlh.cif
1tli.cif
1tlj.cif
1tlk.cif
1tll.cif
1tlm.cif
1tlo.cif
1tlp.cif
1tlq.cif
1tlr.cif
1tls.cif
1tlt.cif
1tlu.cif
1tlv.cif
1tlw.cif
1tlx.cif
1tly.cif
1tlz.cif
1tm0.cif
1tm1.cif
1tm2.cif
1tm3.cif
1tm4.cif
1tm5.cif
1tm6.cif
1tm7.cif
1tm9.cif
1tmb.cif
1tmc.cif
1tme.cif
1tmf.cif
1tmg.cif
1tmh.cif
1tmi.cif
1tmj.cif
1tmk.cif
1tml.cif
1tmm.cif
1tmn.cif
1tmo.cif
1tmq.cif
1tmr.cif
1tmt.cif
1tmu.cif
1tmw.cif
1tmx.cif
1tmy.cif
1tmz.cif
1tn0.cif
1tn1.cif
1tn2.cif
1tn3.cif
1tn4.cif
1tn5.cif
1tn6.cif
1tn7.cif
1tn8.cif
1tn9.cif
1tnb.cif
1tnd.cif
1tne.cif
1tnf.cif
1tng.cif
1tnh.cif
1tni.cif
1tnj.cif
1tnk.cif
1tnl.cif
1tnm.cif
1tnn.cif
1tno.cif
1tnp.cif
1tnq.cif
1tnr.cif
1tns.cif
1tnt.cif
1tnu.cif
1tnv.cif
1tnw.cif
1tnx.cif
1tny.cif
1tnz.cif
1to0.cif
1to1.cif
1to2.cif
1to3.cif
1to4.cif
1to5.cif
1to6.cif
1to9.cif
1toa.cif
1tob.cif
1toc.cif
1toe.cif
1tof.cif
1tog.cif
1toh.cif
1toi.cif
1toj.cif
1tok.cif
1tol.cif
1tom.cif
1ton.cif
1too.cif
1top.cif
1toq.cif
1tor.cif
1tos.cif
1tot.cif
1tou.cif
1tov.cif
1tow.cif
1tox.cif
1toz.cif
1tp0.cif
1tp2.cif
1tp3.cif
1tp4.cif
1tp5.cif
1tp6.cif
1tp7.cif
1tp8.cif
1tp9.cif
1tpa.cif
1tpb.cif
1tpc.cif
1tpd.cif
1tpe.cif
1tpf.cif
1tpg.cif
1tph.cif
1tpk.cif
1tpl.cif
1tpm.cif
1tpn.cif
1tpo.cif
1tpp.cif
1tps.cif
1tpt.cif
1tpu.cif
1tpv.cif
1tpw.cif
1tpx.cif
1tpy.cif
1tpz.cif
1tq0.cif
1tq1.cif
1tq2.cif
1tq3.cif
1tq4.cif
1tq5.cif
1tq6.cif
1tq7.cif
1tq8.cif
1tq9.cif
1tqb.cif
1tqc.cif
1tqd.cif
1tqe.cif
1tqf.cif
1tqg.cif
1tqh.cif
1tqi.cif
1tqj.cif
1tql.cif
1tqm.cif
1tqn.cif
1tqo.cif
1tqp.cif
1tqq.cif
1tqr.cif
1tqs.cif
1tqt.cif
1tqu.cif
1tqv.cif
1tqw.cif
1tqx.cif
1tqy.cif
1tqz.cif
1tr0.cif
1tr1.cif
1tr2.cif
1tr4.cif
1tr5.cif
1tr6.cif
1tr7.cif
1tr8.cif
1tr9.cif
1tra.cif
1trb.cif
1trd.cif
1tre.cif
1trf.cif
1trg.cif
1trh.cif
1tri.cif
1trj.cif
1trk.cif
1trl.cif
1trm.cif
1trn.cif
1tro.cif
1trp.cif
1trq.cif
1trr.cif
1trs.cif
1tru.cif
1trv.cif
1trw.cif
1try.cif
1trz.cif
1ts0.cif
1ts2.cif
1ts3.cif
1ts4.cif
1ts5.cif
1ts6.cif
1ts7.cif
1ts8.cif
1ts9.cif
1tsd.cif
1tsf.cif
1tsh.cif
1tsi.cif
1tsj.cif
1tsk.cif
1tsl.cif
1tsm.cif
1tsn.cif
1tsp.cif
1tsq.cif
1tsr.cif
1tsu.cif
1tsv.cif
1tsw.cif
1tsx.cif
1tsy.cif
1tsz.cif
1tt0.cif
1tt1.cif
1tt2.cif
1tt3.cif
1tt4.cif
1tt5.cif
1tt6.cif
1tt7.cif
1tt8.cif
1tt9.cif
1tta.cif
1ttb.cif
1ttc.cif
1ttd.cif
1tte.cif
1ttf.cif
1ttg.cif
1tth.cif
1tti.cif
1ttj.cif
1ttk.cif
1ttl.cif
1ttm.cif
1ttn.cif
1tto.cif
1ttp.cif
1ttq.cif
1ttr.cif
1ttt.cif
1ttu.cif
1ttv.cif
1ttw.cif
1ttx.cif
1tty.cif
1ttz.cif
1tu0.cif
1tu1.cif
1tu2.cif
1tu3.cif
1tu4.cif
1tu5.cif
1tu6.cif
1tu7.cif
1tu8.cif
1tu9.cif
1tua.cif
1tub.cif
1tuc.cif
1tud.cif
1tue.cif
1tuf.cif
1tug.cif
1tuh.cif
1tui.cif
1tuj.cif
1tuk.cif
1tul.cif
1tum.cif
1tuo.cif
1tup.cif
1tuq.cif
1tur.cif
1tus.cif
1tut.cif
1tuu.cif
1tuv.cif
1tuw.cif
1tux.cif
1tuy.cif
1tuz.cif
1tv0.cif
1tv2.cif
1tv3.cif
1tv4.cif
1tv5.cif
1tv6.cif
1tv7.cif
1tv8.cif
1tv9.cif
1tva.cif
1tvb.cif
1tvc.cif
1tvd.cif
1tve.cif
1tvf.cif
1tvg.cif
1tvh.cif
1tvi.cif
1tvj.cif
1tvk.cif
1tvl.cif
1tvm.cif
1tvn.cif
1tvo.cif
1tvp.cif
1tvq.cif
1tvr.cif
1tvs.cif
1tvt.cif
1tvu.cif
1tvv.cif
1tvw.cif
1tvx.cif
1tvy.cif
1tvz.cif
1tw0.cif
1tw1.cif
1tw2.cif
1tw3.cif
1tw4.cif
1tw5.cif
1tw6.cif
1tw7.cif
1tw8.cif
1tw9.cif
1twa.cif
1twb.cif
1twc.cif
1twd.cif
1twe.cif
1twf.cif
1twg.cif
1twh.cif
1twi.cif
1twj.cif
1twl.cif
1twm.cif
1twn.cif
1two.cif
1twq.cif
1twr.cif
1tws.cif
1twu.cif
1tww.cif
1twx.cif
1twy.cif
1twz.cif
1tx0.cif
1tx2.cif
1tx3.cif
1tx4.cif
1tx6.cif
1tx7.cif
1tx8.cif
1tx9.cif
1txa.cif
1txb.cif
1txc.cif
1txd.cif
1txe.cif
1txf.cif
1txg.cif
1txi.cif
1txj.cif
1txk.cif
1txl.cif
1txm.cif
1txn.cif
1txo.cif
1txp.cif
1txq.cif
1txr.cif
1txs.cif
1txt.cif
1txu.cif
1txx.cif
1txy.cif
1txz.cif
1ty0.cif
1ty2.cif
1ty4.cif
1ty8.cif
1ty9.cif
1tya.cif
1tyb.cif
1tyc.cif
1tyd.cif
1tye.cif
1tyf.cif
1tyg.cif
1tyh.cif
1tyj.cif
1tyk.cif
1tyl.cif
1tym.cif
1tyn.cif
1tyo.cif
1typ.cif
1tyq.cif
1tyr.cif
1tys.cif
1tyt.cif
1tyu.cif
1tyv.cif
1tyw.cif
1tyx.cif
1tyy.cif
1tyz.cif
1tz0.cif
1tz1.cif
1tz2.cif
1tz3.cif
1tz4.cif
1tz5.cif
1tz6.cif
1tz7.cif
1tz8.cif
1tz9.cif
1tza.cif
1tzb.cif
1tzc.cif
1tzd.cif
1tze.cif
1tzf.cif
1tzg.cif
1tzh.cif
1tzi.cif
1tzj.cif
1tzk.cif
1tzl.cif
1tzm.cif
1tzn.cif
1tzo.cif
1tzp.cif
1tzq.cif
1tzs.cif
1tzt.cif
1tzu.cif
1tzv.cif
1tzw.cif
1tzx.cif
1tzy.cif
1tzz.cif
1u00.cif
1u01.cif
1u02.cif
1u04.cif
1u05.cif
1u06.cif
1u07.cif
1u08.cif
1u09.cif
1u0a.cif
1u0b.cif
1u0c.cif
1u0d.cif
1u0e.cif
1u0f.cif
1u0g.cif
1u0h.cif
1u0i.cif
1u0j.cif
1u0k.cif
1u0l.cif
1u0m.cif
1u0n.cif
1u0o.cif
1u0p.cif
1u0q.cif
1u0r.cif
1u0s.cif
1u0t.cif
1u0u.cif
1u0v.cif
1u0w.cif
1u0x.cif
1u0z.cif
1u10.cif
1u11.cif
1u12.cif
1u13.cif
1u14.cif
1u15.cif
1u16.cif
1u17.cif
1u18.cif
1u19.cif
1u1b.cif
1u1c.cif
1u1d.cif
1u1e.cif
1u1f.cif
1u1g.cif
1u1h.cif
1u1i.cif
1u1j.cif
1u1k.cif
1u1l.cif
1u1m.cif
1u1n.cif
1u1o.cif
1u1p.cif
1u1q.cif
1u1r.cif
1u1s.cif
1u1t.cif
1u1u.cif
1u1v.cif
1u1w.cif
1u1x.cif
1u1y.cif
1u1z.cif
1u20.cif
1u21.cif
1u22.cif
1u24.cif
1u25.cif
1u26.cif
1u27.cif
1u28.cif
1u29.cif
1u2a.cif
1u2b.cif
1u2c.cif
1u2d.cif
1u2e.cif
1u2f.cif
1u2g.cif
1u2h.cif
1u2j.cif
1u2k.cif
1u2l.cif
1u2m.cif
1u2n.cif
1u2o.cif
1u2p.cif
1u2q.cif
1u2r.cif
1u2s.cif
1u2t.cif
1u2u.cif
1u2v.cif
1u2w.cif
1u2x.cif
1u2y.cif
1u2z.cif
1u30.cif
1u31.cif
1u32.cif
1u33.cif
1u34.cif
1u35.cif
1u36.cif
1u37.cif
1u38.cif
1u39.cif
1u3a.cif
1u3b.cif
1u3c.cif
1u3d.cif
1u3e.cif
1u3f.cif
1u3g.cif
1u3h.cif
1u3i.cif
1u3j.cif
1u3k.cif
1u3l.cif
1u3m.cif
1u3n.cif
1u3o.cif
1u3p.cif
1u3q.cif
1u3r.cif
1u3s.cif
1u3t.cif
1u3u.cif
1u3v.cif
1u3w.cif
1u3y.cif
1u3z.cif
1u40.cif
1u41.cif
1u42.cif
1u43.cif
1u45.cif
1u46.cif
1u47.cif
1u48.cif
1u49.cif
1u4a.cif
1u4b.cif
1u4c.cif
1u4d.cif
1u4e.cif
1u4f.cif
1u4g.cif
1u4h.cif
1u4j.cif
1u4l.cif
1u4m.cif
1u4n.cif
1u4o.cif
1u4p.cif
1u4q.cif
1u4r.cif
1u4s.cif
1u53.cif
1u54.cif
1u55.cif
1u56.cif
1u57.cif
1u58.cif
1u59.cif
1u5a.cif
1u5b.cif
1u5c.cif
1u5d.cif
1u5e.cif
1u5f.cif
1u5g.cif
1u5h.cif
1u5i.cif
1u5j.cif
1u5k.cif
1u5l.cif
1u5m.cif
1u5o.cif
1u5p.cif
1u5q.cif
1u5r.cif
1u5s.cif
1u5t.cif
1u5u.cif
1u5v.cif
1u5w.cif
1u5x.cif
1u5y.cif
1u5z.cif
1u60.cif
1u61.cif
1u62.cif
1u63.cif
1u64.cif
1u65.cif
1u67.cif
1u68.cif
1u69.cif
1u6a.cif
1u6b.cif
1u6c.cif
1u6d.cif
1u6e.cif
1u6f.cif
1u6g.cif
1u6h.cif
1u6i.cif
1u6j.cif
1u6k.cif
1u6l.cif
1u6m.cif
1u6n.cif
1u6o.cif
1u6p.cif
1u6q.cif
1u6r.cif
1u6s.cif
1u6t.cif
1u6u.cif
1u6v.cif
1u6z.cif
1u70.cif
1u71.cif
1u72.cif
1u73.cif
1u74.cif
1u75.cif
1u76.cif
1u77.cif
1u78.cif
1u79.cif
1u7b.cif
1u7c.cif
1u7d.cif
1u7f.cif
1u7g.cif
1u7h.cif
1u7i.cif
1u7j.cif
1u7k.cif
1u7l.cif
1u7m.cif
1u7n.cif
1u7o.cif
1u7p.cif
1u7q.cif
1u7r.cif
1u7s.cif
1u7t.cif
1u7u.cif
1u7v.cif
1u7w.cif
1u7x.cif
1u7z.cif
1u80.cif
1u81.cif
1u83.cif
1u84.cif
1u85.cif
1u86.cif
1u87.cif
1u88.cif
1u89.cif
1u8a.cif
1u8b.cif
1u8c.cif
1u8e.cif
1u8f.cif
1u8g.cif
1u8h.cif
1u8i.cif
1u8j.cif
1u8k.cif
1u8l.cif
1u8m.cif
1u8n.cif
1u8o.cif
1u8p.cif
1u8q.cif
1u8r.cif
1u8s.cif
1u8t.cif
1u8u.cif
1u8v.cif
1u8w.cif
1u8x.cif
1u8y.cif
1u8z.cif
1u90.cif
1u91.cif
1u92.cif
1u93.cif
1u94.cif
1u95.cif
1u96.cif
1u97.cif
1u98.cif
1u99.cif
1u9a.cif
1u9b.cif
1u9c.cif
1u9d.cif
1u9e.cif
1u9f.cif
1u9g.cif
1u9h.cif
1u9i.cif
1u9j.cif
1u9k.cif
1u9l.cif
1u9m.cif
1u9n.cif
1u9o.cif
1u9p.cif
1u9q.cif
1u9r.cif
1u9s.cif
1u9t.cif
1u9u.cif
1u9v.cif
1u9w.cif
1u9x.cif
1u9y.cif
1u9z.cif
1ua0.cif
1ua1.cif
1ua2.cif
1ua3.cif
1ua4.cif
1ua5.cif
1ua6.cif
1ua7.cif
1ua8.cif
1uaa.cif
1uab.cif
1uac.cif
1uad.cif
1uae.cif
1uag.cif
1uai.cif
1uaj.cif
1uak.cif
1ual.cif
1uam.cif
1uan.cif
1uao.cif
1uap.cif
1uaq.cif
1uar.cif
1uas.cif
1uat.cif
1uaw.cif
1uax.cif
1uay.cif
1uaz.cif
1ub0.cif
1ub1.cif
1ub2.cif
1ub3.cif
1ub4.cif
1ub5.cif
1ub6.cif
1ub7.cif
1ub8.cif
1ub9.cif
1ubb.cif
1ubc.cif
1ubd.cif
1ube.cif
1ubf.cif
1ubg.cif
1ubh.cif
1ubi.cif
1ubj.cif
1ubk.cif
1ubl.cif
1ubm.cif
1ubn.cif
1ubo.cif
1ubp.cif
1ubq.cif
1ubr.cif
1ubs.cif
1ubt.cif
1ubu.cif
1ubv.cif
1ubw.cif
1ubx.cif
1uby.cif
1ubz.cif
1uc0.cif
1uc2.cif
1uc3.cif
1uc4.cif
1uc5.cif
1uc6.cif
1uc7.cif
1uc8.cif
1uc9.cif
1uca.cif
1ucb.cif
1ucc.cif
1ucd.cif
1ucf.cif
1ucg.cif
1uch.cif
1uci.cif
1ucj.cif
1uck.cif
1ucl.cif
1ucn.cif
1uco.cif
1ucp.cif
1ucq.cif
1ucr.cif
1ucs.cif
1uct.cif
1ucu.cif
1ucv.cif
1ucw.cif
1ucx.cif
1ucy.cif
1ud0.cif
1ud1.cif
1ud2.cif
1ud3.cif
1ud4.cif
1ud5.cif
1ud6.cif
1ud7.cif
1ud8.cif
1ud9.cif
1uda.cif
1udb.cif
1udc.cif
1udd.cif
1ude.cif
1udg.cif
1udh.cif
1udi.cif
1udk.cif
1udl.cif
1udm.cif
1udn.cif
1udo.cif
1udq.cif
1udr.cif
1uds.cif
1udt.cif
1udu.cif
1udv.cif
1udw.cif
1udx.cif
1udy.cif
1udz.cif
1ue0.cif
1ue1.cif
1ue2.cif
1ue3.cif
1ue4.cif
1ue5.cif
1ue6.cif
1ue7.cif
1ue8.cif
1ue9.cif
1uea.cif
1ueb.cif
1uec.cif
1ued.cif
1uef.cif
1ueg.cif
1ueh.cif
1uei.cif
1uej.cif
1uek.cif
1uel.cif
1uem.cif
1uen.cif
1ueo.cif
1uep.cif
1ueq.cif
1uer.cif
1ues.cif
1uet.cif
1ueu.cif
1uev.cif
1uew.cif
1uex.cif
1uey.cif
1uez.cif
1uf0.cif
1uf1.cif
1uf2.cif
1uf3.cif
1uf4.cif
1uf5.cif
1uf7.cif
1uf8.cif
1uf9.cif
1ufa.cif
1ufb.cif
1uff.cif
1ufg.cif
1ufh.cif
1ufi.cif
1ufj.cif
1ufk.cif
1ufl.cif
1ufm.cif
1ufn.cif
1ufo.cif
1ufp.cif
1ufq.cif
1ufr.cif
1ufu.cif
1ufv.cif
1ufw.cif
1ufx.cif
1ufy.cif
1ufz.cif
1ug0.cif
1ug1.cif
1ug2.cif
1ug3.cif
1ug4.cif
1ug6.cif
1ug7.cif
1ug8.cif
1ug9.cif
1uga.cif
1ugb.cif
1ugc.cif
1ugd.cif
1uge.cif
1ugf.cif
1ugg.cif
1ugh.cif
1ugi.cif
1ugj.cif
1ugk.cif
1ugl.cif
1ugm.cif
1ugn.cif
1ugo.cif
1ugp.cif
1ugq.cif
1ugr.cif
1ugs.cif
1ugt.cif
1ugu.cif
1ugv.cif
1ugw.cif
1ugx.cif
1ugy.cif
1uh0.cif
1uh1.cif
1uh2.cif
1uh3.cif
1uh4.cif
1uh5.cif
1uh6.cif
1uh7.cif
1uh8.cif
1uh9.cif
1uha.cif
1uhb.cif
1uhc.cif
1uhd.cif
1uhe.cif
1uhf.cif
1uhg.cif
1uhh.cif
1uhi.cif
1uhj.cif
1uhk.cif
1uhl.cif
1uhm.cif
1uhn.cif
1uho.cif
1uhp.cif
1uhr.cif
1uhs.cif
1uht.cif
1uhu.cif
1uhv.cif
1uhw.cif
1uhx.cif
1uhy.cif
1uhz.cif
1ui0.cif
1ui1.cif
1ui5.cif
1ui6.cif
1ui7.cif
1ui8.cif
1ui9.cif
1uia.cif
1uib.cif
1uic.cif
1uid.cif
1uie.cif
1uif.cif
1uig.cif
1uih.cif
1uii.cif
1uij.cif
1uik.cif
1uil.cif
1uim.cif
1uin.cif
1uio.cif
1uip.cif
1uir.cif
1uis.cif
1uit.cif
1uiu.cif
1uiv.cif
1uiw.cif
1uix.cif
1uiy.cif
1uiz.cif
1uj0.cif
1uj1.cif
1uj2.cif
1uj3.cif
1uj4.cif
1uj5.cif
1uj6.cif
1uj8.cif
1ujb.cif
1ujc.cif
1ujd.cif
1ujj.cif
1ujk.cif
1ujl.cif
1ujm.cif
1ujn.cif
1ujo.cif
1ujp.cif
1ujq.cif
1ujr.cif
1ujs.cif
1ujt.cif
1uju.cif
1ujv.cif
1ujw.cif
1ujx.cif
1ujy.cif
1ujz.cif
1uk0.cif
1uk1.cif
1uk2.cif
1uk3.cif
1uk4.cif
1uk5.cif
1uk6.cif
1uk7.cif
1uk8.cif
1uk9.cif
1uka.cif
1ukb.cif
1ukc.cif
1uke.cif
1ukf.cif
1ukg.cif
1ukh.cif
1uki.cif
1ukj.cif
1ukk.cif
1ukl.cif
1ukm.cif
1uko.cif
1ukp.cif
1ukq.cif
1ukr.cif
1uks.cif
1ukt.cif
1uku.cif
1ukv.cif
1ukw.cif
1ukx.cif
1uky.cif
1ukz.cif
1ul1.cif
1ul2.cif
1ul3.cif
1ul4.cif
1ul5.cif
1ul7.cif
1ul9.cif
1ula.cif
1ulb.cif
1ulc.cif
1uld.cif
1ule.cif
1ulf.cif
1ulg.cif
1ulh.cif
1uli.cif
1ulj.cif
1ulk.cif
1ull.cif
1ulm.cif
1uln.cif
1ulo.cif
1ulp.cif
1ulq.cif
1ulr.cif
1uls.cif
1ult.cif
1ulu.cif
1ulv.cif
1ulw.cif
1ulx.cif
1uly.cif
1ulz.cif
1um0.cif
1um1.cif
1um2.cif
1um4.cif
1um5.cif
1um6.cif
1um7.cif
1um8.cif
1um9.cif
1uma.cif
1umb.cif
1umc.cif
1umd.cif
1umf.cif
1umg.cif
1umh.cif
1umi.cif
1umj.cif
1umk.cif
1uml.cif
1umn.cif
1umo.cif
1ump.cif
1umq.cif
1umr.cif
1ums.cif
1umt.cif
1umu.cif
1umv.cif
1umw.cif
1umx.cif
1umy.cif
1umz.cif
1un0.cif
1un1.cif
1un2.cif
1un3.cif
1un4.cif
1un5.cif
1un6.cif
1un8.cif
1un9.cif
1una.cif
1unb.cif
1unc.cif
1und.cif
1une.cif
1unf.cif
1ung.cif
1unh.cif
1unj.cif
1unk.cif
1unl.cif
1unm.cif
1unn.cif
1uno.cif
1unp.cif
1unq.cif
1unr.cif
1uns.cif
1unt.cif
1unu.cif
1unv.cif
1unw.cif
1unx.cif
1uny.cif
1unz.cif
1uo0.cif
1uo1.cif
1uo2.cif
1uo3.cif
1uo4.cif
1uo5.cif
1uo6.cif
1uo9.cif
1uob.cif
1uoc.cif
1uod.cif
1uoe.cif
1uof.cif
1uog.cif
1uoh.cif
1uoj.cif
1uok.cif
1uol.cif
1uom.cif
1uon.cif
1uoo.cif
1uop.cif
1uoq.cif
1uor.cif
1uos.cif
1uot.cif
1uou.cif
1uov.cif
1uow.cif
1uoy.cif
1uoz.cif
1up0.cif
1up1.cif
1up2.cif
1up3.cif
1up4.cif
1up5.cif
1up6.cif
1up7.cif
1up8.cif
1up9.cif
1upa.cif
1upb.cif
1upc.cif
1upd.cif
1upf.cif
1upg.cif
1uph.cif
1upi.cif
1upj.cif
1upk.cif
1upl.cif
1upm.cif
1upn.cif
1upp.cif
1upq.cif
1upr.cif
1ups.cif
1upt.cif
1upu.cif
1upv.cif
1upw.cif
1upx.cif
1uq4.cif
1uq5.cif
1uqa.cif
1uqb.cif
1uqc.cif
1uqd.cif
1uqe.cif
1uqf.cif
1uqg.cif
1uqr.cif
1uqs.cif
1uqt.cif
1uqu.cif
1uqv.cif
1uqw.cif
1uqx.cif
1uqy.cif
1uqz.cif
1ur0.cif
1ur1.cif
1ur2.cif
1ur3.cif
1ur4.cif
1ur5.cif
1ur6.cif
1ur8.cif
1ur9.cif
1ura.cif
1urb.cif
1urc.cif
1urd.cif
1ure.cif
1urf.cif
1urg.cif
1urh.cif
1uri.cif
1urj.cif
1urk.cif
1url.cif
1urm.cif
1urn.cif
1uro.cif
1urp.cif
1urq.cif
1urr.cif
1urs.cif
1urt.cif
1uru.cif
1urv.cif
1urw.cif
1urx.cif
1ury.cif
1urz.cif
1us0.cif
1us1.cif
1us2.cif
1us3.cif
1us4.cif
1us5.cif
1us6.cif
1us7.cif
1us8.cif
1usb.cif
1usc.cif
1usd.cif
1use.cif
1usf.cif
1usg.cif
1ush.cif
1usi.cif
1usk.cif
1usl.cif
1usm.cif
1usn.cif
1uso.cif
1usp.cif
1usq.cif
1usr.cif
1uss.cif
1ust.cif
1usu.cif
1usv.cif
1usw.cif
1usx.cif
1usy.cif
1usz.cif
1ut0.cif
1ut1.cif
1ut2.cif
1ut3.cif
1ut4.cif
1ut5.cif
1ut6.cif
1ut7.cif
1ut8.cif
1ut9.cif
1uta.cif
1utb.cif
1utc.cif
1utd.cif
1ute.cif
1utg.cif
1uth.cif
1uti.cif
1utj.cif
1utk.cif
1utl.cif
1utm.cif
1utn.cif
1uto.cif
1utp.cif
1utq.cif
1utr.cif
1uts.cif
1utt.cif
1utu.cif
1utx.cif
1uty.cif
1utz.cif
1uu0.cif
1uu1.cif
1uu2.cif
1uu3.cif
1uu4.cif
1uu5.cif
1uu6.cif
1uu7.cif
1uu8.cif
1uu9.cif
1uua.cif
1uub.cif
1uuc.cif
1uud.cif
1uue.cif
1uuf.cif
1uug.cif
1uuh.cif
1uui.cif
1uuj.cif
1uum.cif
1uun.cif
1uuo.cif
1uup.cif
1uuq.cif
1uur.cif
1uus.cif
1uut.cif
1uuu.cif
1uuv.cif
1uuw.cif
1uux.cif
1uuy.cif
1uuz.cif
1uv0.cif
1uv4.cif
1uv5.cif
1uv6.cif
1uv7.cif
1uva.cif
1uvb.cif
1uvc.cif
1uvf.cif
1uvg.cif
1uvh.cif
1uvi.cif
1uvj.cif
1uvk.cif
1uvl.cif
1uvm.cif
1uvn.cif
1uvo.cif
1uvp.cif
1uvq.cif
1uvr.cif
1uvs.cif
1uvt.cif
1uvu.cif
1uvx.cif
1uvy.cif
1uvz.cif
1uw0.cif
1uw1.cif
1uw3.cif
1uw4.cif
1uw5.cif
1uw6.cif
1uw7.cif
1uw8.cif
1uw9.cif
1uwa.cif
1uwb.cif
1uwc.cif
1uwd.cif
1uwe.cif
1uwf.cif
1uwg.cif
1uwh.cif
1uwi.cif
1uwj.cif
1uwk.cif
1uwl.cif
1uwm.cif
1uwn.cif
1uwo.cif
1uwp.cif
1uwq.cif
1uwr.cif
1uws.cif
1uwt.cif
1uwu.cif
1uwv.cif
1uww.cif
1uwx.cif
1uwy.cif
1uwz.cif
1ux0.cif
1ux1.cif
1ux2.cif
1ux4.cif
1ux5.cif
1ux6.cif
1ux7.cif
1ux8.cif
1ux9.cif
1uxa.cif
1uxb.cif
1uxc.cif
1uxd.cif
1uxe.cif
1uxg.cif
1uxh.cif
1uxi.cif
1uxj.cif
1uxk.cif
1uxl.cif
1uxm.cif
1uxn.cif
1uxo.cif
1uxp.cif
1uxq.cif
1uxr.cif
1uxs.cif
1uxt.cif
1uxu.cif
1uxv.cif
1uxw.cif
1uxx.cif
1uxy.cif
1uxz.cif
1uy0.cif
1uy1.cif
1uy2.cif
1uy3.cif
1uy4.cif
1uy6.cif
1uy7.cif
1uy8.cif
1uy9.cif
1uya.cif
1uyb.cif
1uyc.cif
1uyd.cif
1uye.cif
1uyf.cif
1uyg.cif
1uyh.cif
1uyi.cif
1uyj.cif
1uyk.cif
1uyl.cif
1uym.cif
1uyn.cif
1uyo.cif
1uyp.cif
1uyq.cif
1uyr.cif
1uys.cif
1uyt.cif
1uyu.cif
1uyv.cif
1uyw.cif
1uyx.cif
1uyy.cif
1uyz.cif
1uz0.cif
1uz1.cif
1uz2.cif
1uz3.cif
1uz4.cif
1uz5.cif
1uz6.cif
1uz8.cif
1uz9.cif
1uza.cif
1uzb.cif
1uzc.cif
1uzd.cif
1uze.cif
1uzf.cif
1uzg.cif
1uzh.cif
1uzi.cif
1uzj.cif
1uzk.cif
1uzl.cif
1uzm.cif
1uzn.cif
1uzp.cif
1uzq.cif
1uzr.cif
1uzu.cif
1uzv.cif
1uzw.cif
1uzx.cif
1uzy.cif
1uzz.cif
1v00.cif
1v02.cif
1v03.cif
1v04.cif
1v05.cif
1v06.cif
1v07.cif
1v08.cif
1v0a.cif
1v0b.cif
1v0c.cif
1v0d.cif
1v0e.cif
1v0f.cif
1v0h.cif
1v0j.cif
1v0k.cif
1v0l.cif
1v0m.cif
1v0n.cif
1v0o.cif
1v0p.cif
1v0r.cif
1v0s.cif
1v0t.cif
1v0u.cif
1v0v.cif
1v0w.cif
1v0y.cif
1v0z.cif
1v10.cif
1v11.cif
1v13.cif
1v14.cif
1v15.cif
1v16.cif
1v18.cif
1v19.cif
1v1a.cif
1v1b.cif
1v1c.cif
1v1d.cif
1v1f.cif
1v1g.cif
1v1h.cif
1v1i.cif
1v1j.cif
1v1k.cif
1v1m.cif
1v1o.cif
1v1p.cif
1v1q.cif
1v1r.cif
1v1s.cif
1v1t.cif
1v25.cif
1v26.cif
1v27.cif
1v28.cif
1v29.cif
1v2a.cif
1v2b.cif
1v2d.cif
1v2e.cif
1v2f.cif
1v2g.cif
1v2h.cif
1v2i.cif
1v2j.cif
1v2k.cif
1v2l.cif
1v2m.cif
1v2n.cif
1v2o.cif
1v2p.cif
1v2q.cif
1v2r.cif
1v2s.cif
1v2t.cif
1v2u.cif
1v2v.cif
1v2w.cif
1v2x.cif
1v2y.cif
1v2z.cif
1v30.cif
1v31.cif
1v32.cif
1v33.cif
1v34.cif
1v35.cif
1v37.cif
1v38.cif
1v39.cif
1v3a.cif
1v3b.cif
1v3c.cif
1v3d.cif
1v3e.cif
1v3f.cif
1v3h.cif
1v3i.cif
1v3j.cif
1v3k.cif
1v3l.cif
1v3m.cif
1v3n.cif
1v3o.cif
1v3p.cif
1v3q.cif
1v3r.cif
1v3s.cif
1v3t.cif
1v3u.cif
1v3v.cif
1v3w.cif
1v3x.cif
1v3y.cif
1v3z.cif
1v40.cif
1v41.cif
1v43.cif
1v45.cif
1v46.cif
1v47.cif
1v48.cif
1v49.cif
1v4a.cif
1v4b.cif
1v4e.cif
1v4f.cif
1v4g.cif
1v4h.cif
1v4i.cif
1v4j.cif
1v4k.cif
1v4l.cif
1v4n.cif
1v4p.cif
1v4q.cif
1v4r.cif
1v4s.cif
1v4t.cif
1v4u.cif
1v4v.cif
1v4w.cif
1v4x.cif
1v4y.cif
1v4z.cif
1v50.cif
1v51.cif
1v53.cif
1v54.cif
1v55.cif
1v57.cif
1v58.cif
1v59.cif
1v5a.cif
1v5b.cif
1v5c.cif
1v5d.cif
1v5e.cif
1v5f.cif
1v5g.cif
1v5h.cif
1v5i.cif
1v5j.cif
1v5k.cif
1v5l.cif
1v5m.cif
1v5n.cif
1v5o.cif
1v5p.cif
1v5q.cif
1v5r.cif
1v5s.cif
1v5t.cif
1v5u.cif
1v5v.cif
1v5w.cif
1v5x.cif
1v5y.cif
1v5z.cif
1v60.cif
1v61.cif
1v62.cif
1v63.cif
1v64.cif
1v65.cif
1v66.cif
1v67.cif
1v6a.cif
1v6b.cif
1v6c.cif
1v6d.cif
1v6e.cif
1v6f.cif
1v6g.cif
1v6h.cif
1v6i.cif
1v6j.cif
1v6k.cif
1v6l.cif
1v6m.cif
1v6n.cif
1v6o.cif
1v6p.cif
1v6q.cif
1v6r.cif
1v6s.cif
1v6t.cif
1v6u.cif
1v6v.cif
1v6w.cif
1v6x.cif
1v6y.cif
1v6z.cif
1v70.cif
1v71.cif
1v72.cif
1v73.cif
1v74.cif
1v75.cif
1v76.cif
1v77.cif
1v79.cif
1v7a.cif
1v7c.cif
1v7f.cif
1v7h.cif
1v7l.cif
1v7m.cif
1v7n.cif
1v7o.cif
1v7p.cif
1v7q.cif
1v7r.cif
1v7s.cif
1v7t.cif
1v7u.cif
1v7v.cif
1v7w.cif
1v7x.cif
1v7y.cif
1v7z.cif
1v80.cif
1v81.cif
1v82.cif
1v83.cif
1v84.cif
1v85.cif
1v86.cif
1v87.cif
1v88.cif
1v89.cif
1v8b.cif
1v8c.cif
1v8d.cif
1v8e.cif
1v8f.cif
1v8g.cif
1v8h.cif
1v8i.cif
1v8j.cif
1v8k.cif
1v8l.cif
1v8m.cif
1v8n.cif
1v8o.cif
1v8p.cif
1v8q.cif
1v8r.cif
1v8s.cif
1v8t.cif
1v8u.cif
1v8v.cif
1v8w.cif
1v8x.cif
1v8y.cif
1v8z.cif
1v90.cif
1v91.cif
1v92.cif
1v93.cif
1v94.cif
1v95.cif
1v96.cif
1v97.cif
1v98.cif
1v9a.cif
1v9c.cif
1v9d.cif
1v9e.cif
1v9f.cif
1v9g.cif
1v9h.cif
1v9i.cif
1v9j.cif
1v9k.cif
1v9l.cif
1v9m.cif
1v9n.cif
1v9o.cif
1v9p.cif
1v9q.cif
1v9s.cif
1v9t.cif
1v9u.cif
1v9v.cif
1v9w.cif
1v9x.cif
1v9y.cif
1v9z.cif
1va0.cif
1va1.cif
1va2.cif
1va3.cif
1va4.cif
1va5.cif
1va6.cif
1va7.cif
1va8.cif
1va9.cif
1vac.cif
1vad.cif
1vae.cif
1vaf.cif
1vag.cif
1vah.cif
1vai.cif
1vaj.cif
1vak.cif
1val.cif
1vam.cif
1vao.cif
1vap.cif
1vaq.cif
1var.cif
1vas.cif
1vat.cif
1vau.cif
1vav.cif
1vax.cif
1vay.cif
1vaz.cif
1vb0.cif
1vb2.cif
1vb3.cif
1vb4.cif
1vb5.cif
1vb6.cif
1vb7.cif
1vb8.cif
1vb9.cif
1vba.cif
1vbb.cif
1vbc.cif
1vbd.cif
1vbe.cif
1vbf.cif
1vbg.cif
1vbh.cif
1vbi.cif
1vbj.cif
1vbk.cif
1vbl.cif
1vbm.cif
1vbn.cif
1vbo.cif
1vbp.cif
1vbr.cif
1vbs.cif
1vbt.cif
1vbu.cif
1vbw.cif
1vbx.cif
1vby.cif
1vbz.cif
1vc0.cif
1vc1.cif
1vc2.cif
1vc3.cif
1vc4.cif
1vc5.cif
1vc6.cif
1vc8.cif
1vc9.cif
1vca.cif
1vcb.cif
1vcc.cif
1vcd.cif
1vce.cif
1vcf.cif
1vcg.cif
1vch.cif
1vci.cif
1vcj.cif
1vck.cif
1vcl.cif
1vcm.cif
1vcn.cif
1vco.cif
1vcp.cif
1vcq.cif
1vcr.cif
1vcs.cif
1vct.cif
1vcu.cif
1vcv.cif
1vcw.cif
1vcx.cif
1vcy.cif
1vcz.cif
1vd0.cif
1vd1.cif
1vd2.cif
1vd3.cif
1vd4.cif
1vd5.cif
1vd6.cif
1vd7.cif
1vd8.cif
1vd9.cif
1vda.cif
1vdb.cif
1vdc.cif
1vdd.cif
1vde.cif
1vdf.cif
1vdg.cif
1vdh.cif
1vdi.cif
1vdj.cif
1vdk.cif
1vdl.cif
1vdm.cif
1vdn.cif
1vdp.cif
1vdq.cif
1vdr.cif
1vds.cif
1vdt.cif
1vdv.cif
1vdw.cif
1vdx.cif
1vdy.cif
1vdz.cif
1ve0.cif
1ve1.cif
1ve2.cif
1ve3.cif
1ve4.cif
1ve5.cif
1ve6.cif
1ve7.cif
1ve8.cif
1ve9.cif
1vea.cif
1veb.cif
1vec.cif
1ved.cif
1vee.cif
1vef.cif
1veg.cif
1veh.cif
1vei.cif
1vej.cif
1vek.cif
1vel.cif
1vem.cif
1ven.cif
1veo.cif
1vep.cif
1veq.cif
1ver.cif
1ves.cif
1vet.cif
1veu.cif
1vev.cif
1vew.cif
1vex.cif
1vey.cif
1vez.cif
1vf1.cif
1vf2.cif
1vf3.cif
1vf4.cif
1vf5.cif
1vf6.cif
1vf7.cif
1vf8.cif
1vf9.cif
1vfa.cif
1vfb.cif
1vfc.cif
1vfd.cif
1vfe.cif
1vff.cif
1vfg.cif
1vfh.cif
1vfi.cif
1vfj.cif
1vfl.cif
1vfm.cif
1vfn.cif
1vfo.cif
1vfp.cif
1vfq.cif
1vfr.cif
1vfs.cif
1vft.cif
1vfu.cif
1vfv.cif
1vfw.cif
1vfx.cif
1vfy.cif
1vfz.cif
1vg0.cif
1vg1.cif
1vg2.cif
1vg3.cif
1vg4.cif
1vg5.cif
1vg6.cif
1vg7.cif
1vg8.cif
1vg9.cif
1vga.cif
1vgc.cif
1vge.cif
1vgf.cif
1vgg.cif
1vgh.cif
1vgi.cif
1vgj.cif
1vgk.cif
1vgl.cif
1vgm.cif
1vgn.cif
1vgo.cif
1vgp.cif
1vgq.cif
1vgr.cif
1vgt.cif
1vgu.cif
1vgv.cif
1vgw.cif
1vgx.cif
1vgy.cif
1vgz.cif
1vh0.cif
1vh1.cif
1vh2.cif
1vh3.cif
1vh4.cif
1vh5.cif
1vh6.cif
1vh7.cif
1vh8.cif
1vh9.cif
1vha.cif
1vhb.cif
1vhc.cif
1vhd.cif
1vhe.cif
1vhf.cif
1vhg.cif
1vhh.cif
1vhi.cif
1vhj.cif
1vhk.cif
1vhl.cif
1vhm.cif
1vhn.cif
1vho.cif
1vhp.cif
1vhq.cif
1vhr.cif
1vhs.cif
1vht.cif
1vhu.cif
1vhv.cif
1vhw.cif
1vhx.cif
1vhy.cif
1vhz.cif
1vi0.cif
1vi1.cif
1vi2.cif
1vi3.cif
1vi4.cif
1vi5.cif
1vi6.cif
1vi7.cif
1vi8.cif
1vi9.cif
1via.cif
1vib.cif
1vic.cif
1vid.cif
1vie.cif
1vif.cif
1vig.cif
1vih.cif
1vii.cif
1vij.cif
1vik.cif
1vim.cif
1vin.cif
1vio.cif
1vip.cif
1viq.cif
1vis.cif
1vit.cif
1viu.cif
1viv.cif
1viw.cif
1vix.cif
1viy.cif
1viz.cif
1vj0.cif
1vj1.cif
1vj2.cif
1vj3.cif
1vj4.cif
1vj5.cif
1vj6.cif
1vj7.cif
1vj9.cif
1vja.cif
1vjb.cif
1vjc.cif
1vjd.cif
1vje.cif
1vjf.cif
1vjg.cif
1vjh.cif
1vji.cif
1vjk.cif
1vjl.cif
1vjm.cif
1vjn.cif
1vjo.cif
1vjq.cif
1vjr.cif
1vjs.cif
1vjt.cif
1vju.cif
1vjv.cif
1vjw.cif
1vjx.cif
1vjy.cif
1vjz.cif
1vk0.cif
1vk1.cif
1vk2.cif
1vk3.cif
1vk4.cif
1vk5.cif
1vk6.cif
1vk8.cif
1vk9.cif
1vka.cif
1vkb.cif
1vkc.cif
1vkd.cif
1vke.cif
1vkf.cif
1vkg.cif
1vkh.cif
1vki.cif
1vkj.cif
1vkk.cif
1vkl.cif
1vkm.cif
1vkn.cif
1vko.cif
1vkp.cif
1vkq.cif
1vkr.cif
1vkt.cif
1vku.cif
1vkw.cif
1vkx.cif
1vky.cif
1vkz.cif
1vl0.cif
1vl1.cif
1vl2.cif
1vl3.cif
1vl4.cif
1vl5.cif
1vl6.cif
1vl7.cif
1vl8.cif
1vl9.cif
1vla.cif
1vlb.cif
1vlc.cif
1vlg.cif
1vlh.cif
1vli.cif
1vlj.cif
1vlk.cif
1vll.cif
1vlm.cif
1vln.cif
1vlo.cif
1vlp.cif
1vlq.cif
1vlr.cif
1vls.cif
1vlt.cif
1vlu.cif
1vlv.cif
1vlw.cif
1vlx.cif
1vly.cif
1vlz.cif
1vm0.cif
1vm1.cif
1vm2.cif
1vm3.cif
1vm4.cif
1vm5.cif
1vm6.cif
1vm7.cif
1vm8.cif
1vm9.cif
1vma.cif
1vmb.cif
1vmc.cif
1vmd.cif
1vme.cif
1vmf.cif
1vmg.cif
1vmh.cif
1vmi.cif
1vmj.cif
1vmk.cif
1vmo.cif
1vmp.cif
1vna.cif
1vnb.cif
1vnc.cif
1vnd.cif
1vne.cif
1vnf.cif
1vng.cif
1vnh.cif
1vni.cif
1vns.cif
1vok.cif
1vol.cif
1vom.cif
1vop.cif
1vot.cif
1vp2.cif
1vp3.cif
1vp4.cif
1vp5.cif
1vp6.cif
1vp7.cif
1vp8.cif
1vp9.cif
1vpa.cif
1vpb.cif
1vpc.cif
1vpd.cif
1vpe.cif
1vpf.cif
1vph.cif
1vpi.cif
1vpk.cif
1vpl.cif
1vpm.cif
1vpn.cif
1vpo.cif
1vpp.cif
1vpq.cif
1vpr.cif
1vps.cif
1vpt.cif
1vpu.cif
1vpv.cif
1vpw.cif
1vpx.cif
1vpy.cif
1vpz.cif
1vq0.cif
1vq1.cif
1vq2.cif
1vq3.cif
1vq4.cif
1vq5.cif
1vq6.cif
1vq7.cif
1vq8.cif
1vq9.cif
1vqa.cif
1vqb.cif
1vqc.cif
1vqd.cif
1vqe.cif
1vqf.cif
1vqg.cif
1vqh.cif
1vqi.cif
1vqj.cif
1vqk.cif
1vql.cif
1vqm.cif
1vqn.cif
1vqo.cif
1vqp.cif
1vqq.cif
1vqr.cif
1vqs.cif
1vqt.cif
1vqu.cif
1vqv.cif
1vqw.cif
1vqx.cif
1vqy.cif
1vqz.cif
1vr0.cif
1vr1.cif
1vr2.cif
1vr3.cif
1vr4.cif
1vr5.cif
1vr6.cif
1vr7.cif
1vr8.cif
1vr9.cif
1vra.cif
1vrb.cif
1vrc.cif
1vrd.cif
1vre.cif
1vrf.cif
1vrg.cif
1vrh.cif
1vrk.cif
1vrl.cif
1vrm.cif
1vrn.cif
1vro.cif
1vrp.cif
1vrq.cif
1vrr.cif
1vrs.cif
1vrt.cif
1vru.cif
1vrv.cif
1vrw.cif
1vrx.cif
1vry.cif
1vrz.cif
1vs0.cif
1vs1.cif
1vs2.cif
1vs3.cif
1vsb.cif
1vsc.cif
1vsd.cif
1vse.cif
1vsf.cif
1vsg.cif
1vsh.cif
1vsi.cif
1vsj.cif
1vsk.cif
1vsl.cif
1vsm.cif
1vsn.cif
1vso.cif
1vsq.cif
1vsr.cif
1vst.cif
1vsu.cif
1vsv.cif
1vt5.cif
1vt6.cif
1vt7.cif
1vt8.cif
1vt9.cif
1vta.cif
1vtb.cif
1vtc.cif
1vtd.cif
1vte.cif
1vtf.cif
1vtg.cif
1vth.cif
1vti.cif
1vtj.cif
1vtk.cif
1vtl.cif
1vtm.cif
1vtn.cif
1vto.cif
1vtp.cif
1vtq.cif
1vtr.cif
1vtt.cif
1vtu.cif
1vtv.cif
1vtw.cif
1vtx.cif
1vty.cif
1vub.cif
1vvc.cif
1vvd.cif
1vve.cif
1vvj.cif
1vwa.cif
1vwb.cif
1vwc.cif
1vwd.cif
1vwe.cif
1vwf.cif
1vwg.cif
1vwh.cif
1vwi.cif
1vwj.cif
1vwk.cif
1vwl.cif
1vwm.cif
1vwn.cif
1vwo.cif
1vwp.cif
1vwq.cif
1vwr.cif
1vwt.cif
1vxa.cif
1vxb.cif
1vxc.cif
1vxd.cif
1vxe.cif
1vxf.cif
1vxg.cif
1vxh.cif
1vxo.cif
1vxr.cif
1vy4.cif
1vy5.cif
1vy6.cif
1vy7.cif
1vya.cif
1vyb.cif
1vyc.cif
1vyd.cif
1vyf.cif
1vyg.cif
1vyh.cif
1vyi.cif
1vyj.cif
1vyk.cif
1vym.cif
1vyn.cif
1vyo.cif
1vyp.cif
1vyq.cif
1vyr.cif
1vys.cif
1vyt.cif
1vyu.cif
1vyv.cif
1vyw.cif
1vyx.cif
1vyz.cif
1vz0.cif
1vz2.cif
1vz3.cif
1vz4.cif
1vz5.cif
1vz6.cif
1vz7.cif
1vz8.cif
1vza.cif
1vzb.cif
1vzc.cif
1vzd.cif
1vze.cif
1vzg.cif
1vzh.cif
1vzi.cif
1vzj.cif
1vzk.cif
1vzm.cif
1vzo.cif
1vzq.cif
1vzs.cif
1vzt.cif
1vzu.cif
1vzv.cif
1vzw.cif
1vzx.cif
1vzy.cif
1vzz.cif
1w00.cif
1w01.cif
1w02.cif
1w03.cif
1w04.cif
1w05.cif
1w06.cif
1w07.cif
1w08.cif
1w09.cif
1w0a.cif
1w0b.cif
1w0c.cif
1w0d.cif
1w0e.cif
1w0f.cif
1w0g.cif
1w0h.cif
1w0i.cif
1w0j.cif
1w0k.cif
1w0m.cif
1w0n.cif
1w0o.cif
1w0p.cif
1w0r.cif
1w0s.cif
1w0t.cif
1w0u.cif
1w0v.cif
1w0w.cif
1w0x.cif
1w0y.cif
1w0z.cif
1w10.cif
1w11.cif
1w12.cif
1w13.cif
1w14.cif
1w15.cif
1w16.cif
1w17.cif
1w18.cif
1w19.cif
1w1a.cif
1w1b.cif
1w1d.cif
1w1f.cif
1w1g.cif
1w1h.cif
1w1i.cif
1w1j.cif
1w1k.cif
1w1l.cif
1w1m.cif
1w1n.cif
1w1o.cif
1w1p.cif
1w1q.cif
1w1r.cif
1w1s.cif
1w1t.cif
1w1u.cif
1w1v.cif
1w1w.cif
1w1x.cif
1w1y.cif
1w1z.cif
1w20.cif
1w21.cif
1w22.cif
1w23.cif
1w24.cif
1w25.cif
1w26.cif
1w27.cif
1w28.cif
1w29.cif
1w2a.cif
1w2b.cif
1w2c.cif
1w2d.cif
1w2e.cif
1w2f.cif
1w2g.cif
1w2h.cif
1w2i.cif
1w2k.cif
1w2l.cif
1w2m.cif
1w2n.cif
1w2o.cif
1w2p.cif
1w2q.cif
1w2r.cif
1w2s.cif
1w2t.cif
1w2u.cif
1w2v.cif
1w2w.cif
1w2x.cif
1w2y.cif
1w2z.cif
1w30.cif
1w31.cif
1w32.cif
1w33.cif
1w34.cif
1w35.cif
1w36.cif
1w37.cif
1w39.cif
1w3a.cif
1w3b.cif
1w3c.cif
1w3d.cif
1w3e.cif
1w3f.cif
1w3g.cif
1w3h.cif
1w3i.cif
1w3j.cif
1w3k.cif
1w3l.cif
1w3m.cif
1w3n.cif
1w3o.cif
1w3p.cif
1w3q.cif
1w3r.cif
1w3s.cif
1w3t.cif
1w3u.cif
1w3v.cif
1w3w.cif
1w3x.cif
1w3y.cif
1w3z.cif
1w40.cif
1w41.cif
1w42.cif
1w44.cif
1w45.cif
1w46.cif
1w47.cif
1w48.cif
1w49.cif
1w4a.cif
1w4b.cif
1w4c.cif
1w4e.cif
1w4f.cif
1w4g.cif
1w4h.cif
1w4i.cif
1w4j.cif
1w4k.cif
1w4l.cif
1w4m.cif
1w4n.cif
1w4o.cif
1w4p.cif
1w4q.cif
1w4r.cif
1w4s.cif
1w4t.cif
1w4u.cif
1w4v.cif
1w4w.cif
1w4x.cif
1w4y.cif
1w4z.cif
1w50.cif
1w51.cif
1w52.cif
1w53.cif
1w54.cif
1w55.cif
1w56.cif
1w57.cif
1w58.cif
1w59.cif
1w5a.cif
1w5b.cif
1w5c.cif
1w5d.cif
1w5e.cif
1w5f.cif
1w5g.cif
1w5h.cif
1w5i.cif
1w5j.cif
1w5k.cif
1w5l.cif
1w5m.cif
1w5n.cif
1w5o.cif
1w5p.cif
1w5q.cif
1w5r.cif
1w5s.cif
1w5t.cif
1w5u.cif
1w5v.cif
1w5w.cif
1w5x.cif
1w5y.cif
1w5z.cif
1w60.cif
1w61.cif
1w62.cif
1w63.cif
1w66.cif
1w68.cif
1w69.cif
1w6b.cif
1w6c.cif
1w6f.cif
1w6g.cif
1w6h.cif
1w6i.cif
1w6j.cif
1w6k.cif
1w6l.cif
1w6m.cif
1w6n.cif
1w6o.cif
1w6p.cif
1w6q.cif
1w6r.cif
1w6s.cif
1w6t.cif
1w6u.cif
1w6v.cif
1w6w.cif
1w6x.cif
1w6y.cif
1w6z.cif
1w70.cif
1w72.cif
1w73.cif
1w74.cif
1w75.cif
1w76.cif
1w77.cif
1w78.cif
1w79.cif
1w7a.cif
1w7b.cif
1w7c.cif
1w7d.cif
1w7e.cif
1w7f.cif
1w7g.cif
1w7h.cif
1w7i.cif
1w7j.cif
1w7k.cif
1w7l.cif
1w7m.cif
1w7n.cif
1w7o.cif
1w7p.cif
1w7q.cif
1w7r.cif
1w7s.cif
1w7t.cif
1w7u.cif
1w7v.cif
1w7w.cif
1w7x.cif
1w7z.cif
1w80.cif
1w81.cif
1w82.cif
1w83.cif
1w84.cif
1w85.cif
1w86.cif
1w87.cif
1w88.cif
1w89.cif
1w8a.cif
1w8b.cif
1w8c.cif
1w8d.cif
1w8e.cif
1w8f.cif
1w8g.cif
1w8h.cif
1w8i.cif
1w8j.cif
1w8k.cif
1w8l.cif
1w8m.cif
1w8n.cif
1w8o.cif
1w8p.cif
1w8q.cif
1w8s.cif
1w8t.cif
1w8u.cif
1w8v.cif
1w8w.cif
1w8x.cif
1w8y.cif
1w8z.cif
1w90.cif
1w91.cif
1w92.cif
1w93.cif
1w94.cif
1w96.cif
1w97.cif
1w98.cif
1w99.cif
1w9a.cif
1w9b.cif
1w9c.cif
1w9d.cif
1w9e.cif
1w9f.cif
1w9g.cif
1w9h.cif
1w9i.cif
1w9j.cif
1w9k.cif
1w9l.cif
1w9m.cif
1w9n.cif
1w9o.cif
1w9p.cif
1w9q.cif
1w9r.cif
1w9s.cif
1w9t.cif
1w9u.cif
1w9v.cif
1w9w.cif
1w9x.cif
1w9y.cif
1w9z.cif
1wa0.cif
1wa1.cif
1wa2.cif
1wa3.cif
1wa4.cif
1wa5.cif
1wa6.cif
1wa7.cif
1wa8.cif
1wa9.cif
1waa.cif
1wab.cif
1wac.cif
1wad.cif
1wae.cif
1waf.cif
1waj.cif
1wak.cif
1wal.cif
1wam.cif
1wan.cif
1wao.cif
1wap.cif
1waq.cif
1war.cif
1was.cif
1wat.cif
1wau.cif
1wav.cif
1waw.cif
1wax.cif
1way.cif
1waz.cif
1wb0.cif
1wb4.cif
1wb5.cif
1wb6.cif
1wb7.cif
1wb8.cif
1wb9.cif
1wba.cif
1wbb.cif
1wbc.cif
1wbd.cif
1wbe.cif
1wbf.cif
1wbg.cif
1wbh.cif
1wbi.cif
1wbj.cif
1wbk.cif
1wbl.cif
1wbm.cif
1wbn.cif
1wbo.cif
1wbp.cif
1wbq.cif
1wbr.cif
1wbs.cif
1wbt.cif
1wbu.cif
1wbv.cif
1wbw.cif
1wbx.cif
1wby.cif
1wbz.cif
1wc0.cif
1wc1.cif
1wc2.cif
1wc3.cif
1wc4.cif
1wc5.cif
1wc6.cif
1wc7.cif
1wc8.cif
1wc9.cif
1wcb.cif
1wcc.cif
1wcd.cif
1wce.cif
1wcf.cif
1wcg.cif
1wch.cif
1wci.cif
1wcj.cif
1wck.cif
1wcl.cif
1wcm.cif
1wcn.cif
1wco.cif
1wcq.cif
1wcr.cif
1wcs.cif
1wct.cif
1wcu.cif
1wcv.cif
1wcw.cif
1wcx.cif
1wcy.cif
1wcz.cif
1wd0.cif
1wd1.cif
1wd2.cif
1wd3.cif
1wd4.cif
1wd5.cif
1wd6.cif
1wd7.cif
1wd8.cif
1wd9.cif
1wda.cif
1wdc.cif
1wdd.cif
1wde.cif
1wdf.cif
1wdg.cif
1wdi.cif
1wdj.cif
1wdk.cif
1wdl.cif
1wdm.cif
1wdn.cif
1wdp.cif
1wdq.cif
1wdr.cif
1wds.cif
1wdt.cif
1wdu.cif
1wdv.cif
1wdw.cif
1wdx.cif
1wdy.cif
1wdz.cif
1we0.cif
1we1.cif
1we2.cif
1we4.cif
1we5.cif
1we6.cif
1we7.cif
1we8.cif
1we9.cif
1wee.cif
1wef.cif
1weg.cif
1weh.cif
1wei.cif
1wej.cif
1wek.cif
1wel.cif
1wem.cif
1wen.cif
1weo.cif
1wep.cif
1weq.cif
1wer.cif
1wes.cif
1wet.cif
1weu.cif
1wev.cif
1wew.cif
1wex.cif
1wey.cif
1wez.cif
1wf0.cif
1wf1.cif
1wf2.cif
1wf3.cif
1wf5.cif
1wf6.cif
1wf7.cif
1wf8.cif
1wf9.cif
1wfa.cif
1wfb.cif
1wfc.cif
1wfd.cif
1wfe.cif
1wff.cif
1wfg.cif
1wfh.cif
1wfi.cif
1wfj.cif
1wfk.cif
1wfl.cif
1wfm.cif
1wfn.cif
1wfo.cif
1wfp.cif
1wfq.cif
1wfr.cif
1wfs.cif
1wft.cif
1wfu.cif
1wfv.cif
1wfw.cif
1wfx.cif
1wfy.cif
1wfz.cif
1wg0.cif
1wg1.cif
1wg2.cif
1wg3.cif
1wg4.cif
1wg5.cif
1wg6.cif
1wg7.cif
1wg8.cif
1wgb.cif
1wgc.cif
1wgd.cif
1wge.cif
1wgf.cif
1wgg.cif
1wgh.cif
1wgi.cif
1wgj.cif
1wgk.cif
1wgl.cif
1wgm.cif
1wgn.cif
1wgo.cif
1wgp.cif
1wgq.cif
1wgr.cif
1wgs.cif
1wgt.cif
1wgu.cif
1wgv.cif
1wgw.cif
1wgx.cif
1wgy.cif
1wh0.cif
1wh1.cif
1wh2.cif
1wh3.cif
1wh4.cif
1wh5.cif
1wh6.cif
1wh7.cif
1wh8.cif
1wh9.cif
1wha.cif
1whb.cif
1whc.cif
1whd.cif
1whe.cif
1whf.cif
1whg.cif
1whh.cif
1whi.cif
1whj.cif
1whk.cif
1whl.cif
1whm.cif
1whn.cif
1who.cif
1whp.cif
1whq.cif
1whr.cif
1whs.cif
1wht.cif
1whu.cif
1whv.cif
1whw.cif
1whx.cif
1why.cif
1whz.cif
1wi0.cif
1wi1.cif
1wi2.cif
1wi3.cif
1wi4.cif
1wi5.cif
1wi6.cif
1wi7.cif
1wi8.cif
1wi9.cif
1wia.cif
1wib.cif
1wic.cif
1wid.cif
1wie.cif
1wif.cif
1wig.cif
1wih.cif
1wii.cif
1wij.cif
1wik.cif
1wil.cif
1wim.cif
1win.cif
1wio.cif
1wip.cif
1wiq.cif
1wir.cif
1wis.cif
1wit.cif
1wiu.cif
1wiv.cif
1wiw.cif
1wix.cif
1wiy.cif
1wiz.cif
1wj0.cif
1wj1.cif
1wj2.cif
1wj3.cif
1wj4.cif
1wj5.cif
1wj6.cif
1wj7.cif
1wj9.cif
1wja.cif
1wjb.cif
1wjc.cif
1wjd.cif
1wje.cif
1wjf.cif
1wjg.cif
1wji.cif
1wjj.cif
1wjk.cif
1wjl.cif
1wjm.cif
1wjn.cif
1wjo.cif
1wjp.cif
1wjq.cif
1wjr.cif
1wjs.cif
1wjt.cif
1wju.cif
1wjv.cif
1wjw.cif
1wjx.cif
1wjz.cif
1wk0.cif
1wk1.cif
1wk2.cif
1wk4.cif
1wk8.cif
1wk9.cif
1wka.cif
1wkb.cif
1wkc.cif
1wkd.cif
1wke.cif
1wkf.cif
1wkg.cif
1wkh.cif
1wki.cif
1wkj.cif
1wkk.cif
1wkl.cif
1wkm.cif
1wko.cif
1wkp.cif
1wkq.cif
1wkr.cif
1wks.cif
1wkt.cif
1wku.cif
1wkv.cif
1wkw.cif
1wkx.cif
1wky.cif
1wkz.cif
1wl0.cif
1wl1.cif
1wl2.cif
1wl3.cif
1wl4.cif
1wl5.cif
1wl6.cif
1wl7.cif
1wl8.cif
1wl9.cif
1wla.cif
1wlc.cif
1wld.cif
1wle.cif
1wlf.cif
1wlg.cif
1wlh.cif
1wli.cif
1wlj.cif
1wlk.cif
1wlm.cif
1wln.cif
1wlo.cif
1wlp.cif
1wlr.cif
1wls.cif
1wlt.cif
1wlu.cif
1wlv.cif
1wlw.cif
1wlx.cif
1wly.cif
1wlz.cif
1wm0.cif
1wm1.cif
1wm2.cif
1wm3.cif
1wm4.cif
1wm5.cif
1wm6.cif
1wm7.cif
1wm8.cif
1wm9.cif
1wma.cif
1wmb.cif
1wmd.cif
1wme.cif
1wmf.cif
1wmg.cif
1wmh.cif
1wmi.cif
1wmj.cif
1wmk.cif
1wmm.cif
1wmn.cif
1wmo.cif
1wmp.cif
1wmq.cif
1wmr.cif
1wms.cif
1wmt.cif
1wmu.cif
1wmv.cif
1wmw.cif
1wmx.cif
1wmy.cif
1wmz.cif
1wn0.cif
1wn1.cif
1wn2.cif
1wn3.cif
1wn4.cif
1wn5.cif
1wn6.cif
1wn7.cif
1wn8.cif
1wn9.cif
1wna.cif
1wnb.cif
1wnc.cif
1wnd.cif
1wne.cif
1wnf.cif
1wng.cif
1wnh.cif
1wni.cif
1wnj.cif
1wnk.cif
1wnl.cif
1wnm.cif
1wnn.cif
1wno.cif
1wnr.cif
1wns.cif
1wnt.cif
1wnu.cif
1wnv.cif
1wnw.cif
1wnx.cif
1wny.cif
1wnz.cif
1wo0.cif
1wo1.cif
1wo2.cif
1wo3.cif
1wo4.cif
1wo5.cif
1wo6.cif
1wo7.cif
1wo8.cif
1wo9.cif
1woa.cif
1wob.cif
1woc.cif
1wod.cif
1woe.cif
1wof.cif
1wog.cif
1woh.cif
1woi.cif
1woj.cif
1wok.cif
1wol.cif
1wom.cif
1woo.cif
1wop.cif
1woq.cif
1wor.cif
1wos.cif
1wot.cif
1wou.cif
1wov.cif
1wow.cif
1wox.cif
1woy.cif
1woz.cif
1wp0.cif
1wp1.cif
1wp4.cif
1wp5.cif
1wp6.cif
1wp7.cif
1wp8.cif
1wp9.cif
1wpa.cif
1wpb.cif
1wpc.cif
1wpd.cif
1wpg.cif
1wpi.cif
1wpk.cif
1wpl.cif
1wpm.cif
1wpn.cif
1wpo.cif
1wpp.cif
1wpq.cif
1wpr.cif
1wps.cif
1wpt.cif
1wpu.cif
1wpv.cif
1wpw.cif
1wpx.cif
1wpy.cif
1wq1.cif
1wq2.cif
1wq3.cif
1wq4.cif
1wq5.cif
1wq6.cif
1wq7.cif
1wq8.cif
1wq9.cif
1wqa.cif
1wqb.cif
1wqc.cif
1wqd.cif
1wqe.cif
1wqf.cif
1wqg.cif
1wqh.cif
1wqj.cif
1wqk.cif
1wql.cif
1wqm.cif
1wqn.cif
1wqo.cif
1wqp.cif
1wqq.cif
1wqr.cif
1wqs.cif
1wqu.cif
1wqv.cif
1wqw.cif
1wqy.cif
1wqz.cif
1wr0.cif
1wr1.cif
1wr2.cif
1wr3.cif
1wr4.cif
1wr5.cif
1wr6.cif
1wr7.cif
1wr8.cif
1wra.cif
1wrb.cif
1wrd.cif
1wrf.cif
1wrg.cif
1wri.cif
1wrj.cif
1wrk.cif
1wrl.cif
1wrm.cif
1wrn.cif
1wro.cif
1wrp.cif
1wrq.cif
1wrr.cif
1wrs.cif
1wrt.cif
1wru.cif
1wrv.cif
1wry.cif
1wrz.cif
1ws0.cif
1ws1.cif
1ws2.cif
1ws3.cif
1ws4.cif
1ws5.cif
1ws6.cif
1ws7.cif
1ws8.cif
1ws9.cif
1wsa.cif
1wsb.cif
1wsc.cif
1wsd.cif
1wse.cif
1wsf.cif
1wsg.cif
1wsh.cif
1wsi.cif
1wsj.cif
1wso.cif
1wsp.cif
1wsr.cif
1wss.cif
1wst.cif
1wsu.cif
1wsv.cif
1wsw.cif
1wsx.cif
1wsz.cif
1wt0.cif
1wt1.cif
1wt2.cif
1wt3.cif
1wt5.cif
1wt6.cif
1wt7.cif
1wt8.cif
1wt9.cif
1wta.cif
1wtb.cif
1wtc.cif
1wtd.cif
1wte.cif
1wtf.cif
1wtg.cif
1wth.cif
1wtj.cif
1wtl.cif
1wtm.cif
1wtn.cif
1wto.cif
1wtp.cif
1wtq.cif
1wtr.cif
1wts.cif
1wtt.cif
1wtu.cif
1wtv.cif
1wtw.cif
1wtx.cif
1wty.cif
1wu0.cif
1wu1.cif
1wu2.cif
1wu3.cif
1wu4.cif
1wu5.cif
1wu6.cif
1wu7.cif
1wu8.cif
1wu9.cif
1wua.cif
1wub.cif
1wud.cif
1wue.cif
1wuf.cif
1wug.cif
1wuh.cif
1wui.cif
1wuj.cif
1wuk.cif
1wul.cif
1wum.cif
1wun.cif
1wuo.cif
1wup.cif
1wuq.cif
1wur.cif
1wut.cif
1wuu.cif
1wuv.cif
1wuw.cif
1wuy.cif
1wuz.cif
1wv0.cif
1wv1.cif
1wv2.cif
1wv3.cif
1wv4.cif
1wv5.cif
1wv6.cif
1wv7.cif
1wv8.cif
1wv9.cif
1wva.cif
1wvb.cif
1wvc.cif
1wvd.cif
1wve.cif
1wvf.cif
1wvg.cif
1wvh.cif
1wvi.cif
1wvj.cif
1wvk.cif
1wvl.cif
1wvm.cif
1wvn.cif
1wvo.cif
1wvp.cif
1wvq.cif
1wvr.cif
1wvt.cif
1wvu.cif
1wvv.cif
1wvw.cif
1wvx.cif
1wvy.cif
1wvz.cif
1ww1.cif
1ww2.cif
1ww3.cif
1ww4.cif
1ww5.cif
1ww6.cif
1ww7.cif
1ww8.cif
1ww9.cif
1wwa.cif
1wwb.cif
1wwc.cif
1wwd.cif
1wwe.cif
1wwf.cif
1wwg.cif
1wwh.cif
1wwi.cif
1wwj.cif
1wwk.cif
1wwl.cif
1wwm.cif
1wwn.cif
1wwp.cif
1wwq.cif
1wwr.cif
1wws.cif
1wwt.cif
1wwu.cif
1wwv.cif
1www.cif
1wwx.cif
1wwy.cif
1wwz.cif
1wx0.cif
1wx1.cif
1wx2.cif
1wx4.cif
1wx5.cif
1wx6.cif
1wx7.cif
1wx8.cif
1wx9.cif
1wxa.cif
1wxb.cif
1wxc.cif
1wxd.cif
1wxe.cif
1wxf.cif
1wxg.cif
1wxh.cif
1wxi.cif
1wxj.cif
1wxl.cif
1wxm.cif
1wxn.cif
1wxo.cif
1wxp.cif
1wxq.cif
1wxr.cif
1wxs.cif
1wxt.cif
1wxu.cif
1wxv.cif
1wxw.cif
1wxx.cif
1wxy.cif
1wxz.cif
1wy0.cif
1wy1.cif
1wy2.cif
1wy3.cif
1wy4.cif
1wy5.cif
1wy6.cif
1wy7.cif
1wy8.cif
1wy9.cif
1wyb.cif
1wyc.cif
1wyd.cif
1wye.cif
1wyg.cif
1wyh.cif
1wyi.cif
1wyj.cif
1wyk.cif
1wyl.cif
1wym.cif
1wyn.cif
1wyo.cif
1wyp.cif
1wyq.cif
1wyr.cif
1wys.cif
1wyt.cif
1wyu.cif
1wyv.cif
1wyw.cif
1wyx.cif
1wyy.cif
1wyz.cif
1wz0.cif
1wz1.cif
1wz2.cif
1wz3.cif
1wz4.cif
1wz5.cif
1wz6.cif
1wz7.cif
1wz8.cif
1wz9.cif
1wza.cif
1wzb.cif
1wzc.cif
1wzd.cif
1wze.cif
1wzf.cif
1wzg.cif
1wzi.cif
1wzk.cif
1wzl.cif
1wzm.cif
1wzn.cif
1wzo.cif
1wzu.cif
1wzv.cif
1wzw.cif
1wzx.cif
1wzy.cif
1wzz.cif
1x01.cif
1x02.cif
1x03.cif
1x04.cif
1x05.cif
1x06.cif
1x07.cif
1x08.cif
1x09.cif
1x0a.cif
1x0c.cif
1x0f.cif
1x0g.cif
1x0h.cif
1x0i.cif
1x0j.cif
1x0k.cif
1x0l.cif
1x0m.cif
1x0n.cif
1x0o.cif
1x0p.cif
1x0r.cif
1x0s.cif
1x0t.cif
1x0u.cif
1x0v.cif
1x0x.cif
1x10.cif
1x11.cif
1x12.cif
1x13.cif
1x14.cif
1x15.cif
1x18.cif
1x19.cif
1x1a.cif
1x1b.cif
1x1c.cif
1x1d.cif
1x1e.cif
1x1f.cif
1x1g.cif
1x1h.cif
1x1i.cif
1x1j.cif
1x1k.cif
1x1l.cif
1x1m.cif
1x1n.cif
1x1o.cif
1x1p.cif
1x1q.cif
1x1r.cif
1x1s.cif
1x1t.cif
1x1u.cif
1x1v.cif
1x1w.cif
1x1x.cif
1x1y.cif
1x1z.cif
1x22.cif
1x23.cif
1x24.cif
1x25.cif
1x26.cif
1x27.cif
1x28.cif
1x29.cif
1x2a.cif
1x2b.cif
1x2e.cif
1x2g.cif
1x2h.cif
1x2i.cif
1x2j.cif
1x2k.cif
1x2l.cif
1x2m.cif
1x2n.cif
1x2o.cif
1x2p.cif
1x2q.cif
1x2r.cif
1x2s.cif
1x2t.cif
1x2u.cif
1x2v.cif
1x2w.cif
1x2x.cif
1x2y.cif
1x2z.cif
1x30.cif
1x31.cif
1x32.cif
1x33.cif
1x35.cif
1x36.cif
1x37.cif
1x38.cif
1x39.cif
1x3a.cif
1x3b.cif
1x3c.cif
1x3d.cif
1x3e.cif
1x3f.cif
1x3g.cif
1x3h.cif
1x3k.cif
1x3l.cif
1x3m.cif
1x3n.cif
1x3o.cif
1x3p.cif
1x3q.cif
1x3s.cif
1x3u.cif
1x3w.cif
1x3x.cif
1x3z.cif
1x40.cif
1x41.cif
1x42.cif
1x43.cif
1x44.cif
1x45.cif
1x46.cif
1x47.cif
1x48.cif
1x49.cif
1x4a.cif
1x4b.cif
1x4c.cif
1x4d.cif
1x4e.cif
1x4f.cif
1x4g.cif
1x4h.cif
1x4i.cif
1x4j.cif
1x4k.cif
1x4l.cif
1x4m.cif
1x4n.cif
1x4o.cif
1x4p.cif
1x4q.cif
1x4r.cif
1x4s.cif
1x4t.cif
1x4u.cif
1x4v.cif
1x4w.cif
1x4x.cif
1x4y.cif
1x4z.cif
1x50.cif
1x51.cif
1x52.cif
1x53.cif
1x54.cif
1x55.cif
1x56.cif
1x57.cif
1x58.cif
1x59.cif
1x5a.cif
1x5b.cif
1x5c.cif
1x5d.cif
1x5e.cif
1x5f.cif
1x5g.cif
1x5h.cif
1x5i.cif
1x5j.cif
1x5k.cif
1x5l.cif
1x5m.cif
1x5n.cif
1x5o.cif
1x5p.cif
1x5q.cif
1x5r.cif
1x5s.cif
1x5t.cif
1x5v.cif
1x5w.cif
1x5x.cif
1x5y.cif
1x5z.cif
1x60.cif
1x61.cif
1x62.cif
1x63.cif
1x64.cif
1x65.cif
1x66.cif
1x67.cif
1x68.cif
1x69.cif
1x6a.cif
1x6b.cif
1x6c.cif
1x6d.cif
1x6e.cif
1x6f.cif
1x6g.cif
1x6h.cif
1x6i.cif
1x6j.cif
1x6l.cif
1x6m.cif
1x6n.cif
1x6o.cif
1x6p.cif
1x6q.cif
1x6r.cif
1x6u.cif
1x6v.cif
1x6w.cif
1x6x.cif
1x6y.cif
1x6z.cif
1x70.cif
1x71.cif
1x74.cif
1x75.cif
1x76.cif
1x77.cif
1x78.cif
1x79.cif
1x7a.cif
1x7b.cif
1x7d.cif
1x7e.cif
1x7f.cif
1x7g.cif
1x7h.cif
1x7i.cif
1x7j.cif
1x7k.cif
1x7n.cif
1x7o.cif
1x7p.cif
1x7q.cif
1x7r.cif
1x7s.cif
1x7t.cif
1x7v.cif
1x7w.cif
1x7x.cif
1x7y.cif
1x7z.cif
1x80.cif
1x81.cif
1x82.cif
1x83.cif
1x84.cif
1x86.cif
1x87.cif
1x88.cif
1x89.cif
1x8b.cif
1x8c.cif
1x8d.cif
1x8e.cif
1x8f.cif
1x8g.cif
1x8h.cif
1x8i.cif
1x8j.cif
1x8k.cif
1x8l.cif
1x8m.cif
1x8n.cif
1x8o.cif
1x8p.cif
1x8q.cif
1x8r.cif
1x8s.cif
1x8t.cif
1x8u.cif
1x8v.cif
1x8w.cif
1x8x.cif
1x8y.cif
1x8z.cif
1x90.cif
1x91.cif
1x92.cif
1x93.cif
1x94.cif
1x95.cif
1x96.cif
1x97.cif
1x98.cif
1x99.cif
1x9a.cif
1x9b.cif
1x9c.cif
1x9d.cif
1x9e.cif
1x9f.cif
1x9g.cif
1x9h.cif
1x9i.cif
1x9j.cif
1x9k.cif
1x9l.cif
1x9m.cif
1x9n.cif
1x9p.cif
1x9q.cif
1x9r.cif
1x9s.cif
1x9t.cif
1x9u.cif
1x9v.cif
1x9w.cif
1x9x.cif
1x9y.cif
1x9z.cif
1xa0.cif
1xa1.cif
1xa2.cif
1xa3.cif
1xa4.cif
1xa5.cif
1xa6.cif
1xa7.cif
1xa8.cif
1xa9.cif
1xaa.cif
1xab.cif
1xac.cif
1xad.cif
1xae.cif
1xaf.cif
1xag.cif
1xah.cif
1xai.cif
1xaj.cif
1xak.cif
1xal.cif
1xam.cif
1xan.cif
1xao.cif
1xap.cif
1xar.cif
1xas.cif
1xat.cif
1xau.cif
1xav.cif
1xaw.cif
1xax.cif
1xb0.cif
1xb1.cif
1xb2.cif
1xb3.cif
1xb4.cif
1xb6.cif
1xb7.cif
1xb8.cif
1xb9.cif
1xba.cif
1xbb.cif
1xbc.cif
1xbd.cif
1xbf.cif
1xbh.cif
1xbi.cif
1xbl.cif
1xbn.cif
1xbo.cif
1xbp.cif
1xbr.cif
1xbs.cif
1xbt.cif
1xbu.cif
1xbv.cif
1xbw.cif
1xbx.cif
1xby.cif
1xbz.cif
1xc0.cif
1xc1.cif
1xc3.cif
1xc4.cif
1xc5.cif
1xc6.cif
1xc7.cif
1xc8.cif
1xc9.cif
1xca.cif
1xcb.cif
1xcc.cif
1xcd.cif
1xce.cif
1xcf.cif
1xcg.cif
1xch.cif
1xci.cif
1xcj.cif
1xck.cif
1xcl.cif
1xcm.cif
1xco.cif
1xcp.cif
1xcq.cif
1xcr.cif
1xcs.cif
1xct.cif
1xcu.cif
1xcv.cif
1xcw.cif
1xcx.cif
1xcy.cif
1xcz.cif
1xd0.cif
1xd1.cif
1xd2.cif
1xd3.cif
1xd4.cif
1xd5.cif
1xd6.cif
1xd7.cif
1xd8.cif
1xd9.cif
1xda.cif
1xdb.cif
1xdc.cif
1xdd.cif
1xdf.cif
1xdg.cif
1xdh.cif
1xdi.cif
1xdj.cif
1xdk.cif
1xdl.cif
1xdm.cif
1xdn.cif
1xdo.cif
1xdp.cif
1xdq.cif
1xds.cif
1xdt.cif
1xdu.cif
1xdv.cif
1xdw.cif
1xdx.cif
1xdy.cif
1xdz.cif
1xe0.cif
1xe1.cif
1xe3.cif
1xe4.cif
1xe5.cif
1xe6.cif
1xe7.cif
1xe8.cif
1xea.cif
1xeb.cif
1xec.cif
1xed.cif
1xee.cif
1xef.cif
1xeg.cif
1xei.cif
1xej.cif
1xek.cif
1xel.cif
1xem.cif
1xen.cif
1xeo.cif
1xep.cif
1xeq.cif
1xer.cif
1xes.cif
1xet.cif
1xeu.cif
1xev.cif
1xew.cif
1xex.cif
1xey.cif
1xez.cif
1xf0.cif
1xf1.cif
1xf2.cif
1xf3.cif
1xf4.cif
1xf5.cif
1xf6.cif
1xf7.cif
1xf8.cif
1xf9.cif
1xfa.cif
1xfb.cif
1xfc.cif
1xfd.cif
1xfe.cif
1xff.cif
1xfg.cif
1xfh.cif
1xfi.cif
1xfj.cif
1xfk.cif
1xfl.cif
1xfn.cif
1xfo.cif
1xfp.cif
1xfq.cif
1xfr.cif
1xfs.cif
1xft.cif
1xfu.cif
1xfv.cif
1xfw.cif
1xfx.cif
1xfy.cif
1xfz.cif
1xg0.cif
1xg1.cif
1xg2.cif
1xg3.cif
1xg4.cif
1xg5.cif
1xg6.cif
1xg7.cif
1xg8.cif
1xga.cif
1xgb.cif
1xgc.cif
1xgd.cif
1xge.cif
1xgf.cif
1xgi.cif
1xgj.cif
1xgk.cif
1xgl.cif
1xgm.cif
1xgn.cif
1xgo.cif
1xgp.cif
1xgq.cif
1xgr.cif
1xgs.cif
1xgt.cif
1xgu.cif
1xgv.cif
1xgw.cif
1xgy.cif
1xgz.cif
1xh0.cif
1xh1.cif
1xh2.cif
1xh3.cif
1xh4.cif
1xh5.cif
1xh6.cif
1xh7.cif
1xh8.cif
1xh9.cif
1xha.cif
1xhb.cif
1xhc.cif
1xhd.cif
1xhe.cif
1xhf.cif
1xhg.cif
1xhh.cif
1xhj.cif
1xhk.cif
1xhl.cif
1xhm.cif
1xhn.cif
1xho.cif
1xhp.cif
1xhs.cif
1xhu.cif
1xhv.cif
1xhx.cif
1xhy.cif
1xhz.cif
1xi0.cif
1xi1.cif
1xi2.cif
1xi3.cif
1xi4.cif
1xi5.cif
1xi6.cif
1xi7.cif
1xi8.cif
1xi9.cif
1xia.cif
1xib.cif
1xic.cif
1xid.cif
1xie.cif
1xif.cif
1xig.cif
1xih.cif
1xii.cif
1xij.cif
1xik.cif
1xil.cif
1xim.cif
1xin.cif
1xio.cif
1xip.cif
1xiq.cif
1xis.cif
1xiu.cif
1xiv.cif
1xiw.cif
1xix.cif
1xiy.cif
1xiz.cif
1xj0.cif
1xj1.cif
1xj2.cif
1xj3.cif
1xj4.cif
1xj5.cif
1xj6.cif
1xj7.cif
1xj9.cif
1xja.cif
1xjb.cif
1xjc.cif
1xjd.cif
1xje.cif
1xjf.cif
1xjg.cif
1xjh.cif
1xji.cif
1xjj.cif
1xjk.cif
1xjl.cif
1xjm.cif
1xjn.cif
1xjo.cif
1xjq.cif
1xjr.cif
1xjs.cif
1xjt.cif
1xju.cif
1xjv.cif
1xjw.cif
1xjx.cif
1xjy.cif
1xjz.cif
1xk0.cif
1xk1.cif
1xk2.cif
1xk3.cif
1xk4.cif
1xk5.cif
1xk6.cif
1xk7.cif
1xk8.cif
1xk9.cif
1xka.cif
1xkb.cif
1xkd.cif
1xke.cif
1xkf.cif
1xkg.cif
1xkh.cif
1xki.cif
1xkj.cif
1xkk.cif
1xkl.cif
1xkm.cif
1xkn.cif
1xko.cif
1xkp.cif
1xkq.cif
1xkr.cif
1xks.cif
1xkt.cif
1xku.cif
1xkv.cif
1xkw.cif
1xkx.cif
1xky.cif
1xkz.cif
1xl0.cif
1xl1.cif
1xl2.cif
1xl3.cif
1xl4.cif
1xl5.cif
1xl6.cif
1xl7.cif
1xl8.cif
1xl9.cif
1xla.cif
1xlb.cif
1xlc.cif
1xld.cif
1xle.cif
1xlf.cif
1xlg.cif
1xlh.cif
1xli.cif
1xlj.cif
1xlk.cif
1xll.cif
1xlm.cif
1xln.cif
1xlo.cif
1xlp.cif
1xlq.cif
1xlr.cif
1xls.cif
1xlt.cif
1xlu.cif
1xlv.cif
1xlw.cif
1xlx.cif
1xly.cif
1xlz.cif
1xm1.cif
1xm2.cif
1xm3.cif
1xm4.cif
1xm5.cif
1xm6.cif
1xm7.cif
1xm8.cif
1xm9.cif
1xma.cif
1xmb.cif
1xmc.cif
1xmd.cif
1xme.cif
1xmf.cif
1xmg.cif
1xmh.cif
1xmi.cif
1xmj.cif
1xmk.cif
1xml.cif
1xmm.cif
1xmn.cif
1xmo.cif
1xmp.cif
1xmq.cif
1xms.cif
1xmt.cif
1xmu.cif
1xmv.cif
1xmw.cif
1xmx.cif
1xmy.cif
1xmz.cif
1xn0.cif
1xn1.cif
1xn2.cif
1xn3.cif
1xn4.cif
1xn5.cif
1xn6.cif
1xn7.cif
1xn8.cif
1xn9.cif
1xna.cif
1xnb.cif
1xnc.cif
1xnd.cif
1xne.cif
1xnf.cif
1xng.cif
1xnh.cif
1xni.cif
1xnj.cif
1xnk.cif
1xnl.cif
1xnn.cif
1xnq.cif
1xnr.cif
1xns.cif
1xnt.cif
1xnv.cif
1xnw.cif
1xnx.cif
1xny.cif
1xnz.cif
1xo0.cif
1xo1.cif
1xo2.cif
1xo3.cif
1xo5.cif
1xo6.cif
1xo7.cif
1xo8.cif
1xoa.cif
1xob.cif
1xoc.cif
1xod.cif
1xoe.cif
1xof.cif
1xog.cif
1xoi.cif
1xok.cif
1xom.cif
1xon.cif
1xoo.cif
1xop.cif
1xoq.cif
1xor.cif
1xos.cif
1xot.cif
1xou.cif
1xov.cif
1xow.cif
1xox.cif
1xoy.cif
1xoz.cif
1xp0.cif
1xp1.cif
1xp3.cif
1xp4.cif
1xp5.cif
1xp6.cif
1xp7.cif
1xp8.cif
1xp9.cif
1xpa.cif
1xpb.cif
1xpc.cif
1xpe.cif
1xpf.cif
1xpg.cif
1xph.cif
1xpi.cif
1xpj.cif
1xpk.cif
1xpl.cif
1xpm.cif
1xpn.cif
1xpo.cif
1xpp.cif
1xpq.cif
1xpr.cif
1xps.cif
1xpt.cif
1xpu.cif
1xpv.cif
1xpw.cif
1xpx.cif
1xpy.cif
1xpz.cif
1xq0.cif
1xq1.cif
1xq3.cif
1xq4.cif
1xq5.cif
1xq6.cif
1xq7.cif
1xq8.cif
1xq9.cif
1xqa.cif
1xqb.cif
1xqc.cif
1xqd.cif
1xqe.cif
1xqf.cif
1xqg.cif
1xqh.cif
1xqi.cif
1xqj.cif
1xqk.cif
1xql.cif
1xqm.cif
1xqn.cif
1xqo.cif
1xqp.cif
1xqq.cif
1xqr.cif
1xqs.cif
1xqv.cif
1xqw.cif
1xqx.cif
1xqy.cif
1xqz.cif
1xr0.cif
1xr1.cif
1xr2.cif
1xr3.cif
1xr4.cif
1xr5.cif
1xr6.cif
1xr7.cif
1xr8.cif
1xr9.cif
1xra.cif
1xrb.cif
1xrc.cif
1xrd.cif
1xre.cif
1xrf.cif
1xrg.cif
1xrh.cif
1xri.cif
1xrj.cif
1xrk.cif
1xrl.cif
1xrm.cif
1xrn.cif
1xro.cif
1xrp.cif
1xrq.cif
1xrr.cif
1xrs.cif
1xrt.cif
1xru.cif
1xrv.cif
1xrw.cif
1xrx.cif
1xry.cif
1xrz.cif
1xs0.cif
1xs1.cif
1xs2.cif
1xs3.cif
1xs4.cif
1xs5.cif
1xs6.cif
1xs7.cif
1xs8.cif
1xs9.cif
1xsa.cif
1xsb.cif
1xsc.cif
1xsd.cif
1xse.cif
1xsf.cif
1xsg.cif
1xsh.cif
1xsi.cif
1xsj.cif
1xsk.cif
1xsl.cif
1xsm.cif
1xsn.cif
1xso.cif
1xsp.cif
1xsq.cif
1xsr.cif
1xss.cif
1xst.cif
1xsu.cif
1xsv.cif
1xsw.cif
1xsx.cif
1xsz.cif
1xt0.cif
1xt3.cif
1xt4.cif
1xt5.cif
1xt6.cif
1xt7.cif
1xt8.cif
1xt9.cif
1xta.cif
1xtb.cif
1xtc.cif
1xtd.cif
1xte.cif
1xtf.cif
1xtg.cif
1xti.cif
1xtj.cif
1xtk.cif
1xtl.cif
1xtm.cif
1xtn.cif
1xto.cif
1xtp.cif
1xtq.cif
1xtr.cif
1xts.cif
1xtt.cif
1xtu.cif
1xtv.cif
1xty.cif
1xtz.cif
1xu0.cif
1xu1.cif
1xu2.cif
1xu3.cif
1xu4.cif
1xu5.cif
1xu6.cif
1xu7.cif
1xu8.cif
1xu9.cif
1xua.cif
1xub.cif
1xuc.cif
1xud.cif
1xue.cif
1xuf.cif
1xug.cif
1xuh.cif
1xui.cif
1xuj.cif
1xuk.cif
1xuo.cif
1xup.cif
1xuq.cif
1xur.cif
1xut.cif
1xuu.cif
1xuv.cif
1xuw.cif
1xux.cif
1xuz.cif
1xv0.cif
1xv2.cif
1xv3.cif
1xv4.cif
1xv5.cif
1xv6.cif
1xv7.cif
1xv8.cif
1xv9.cif
1xva.cif
1xvb.cif
1xvc.cif
1xvd.cif
1xve.cif
1xvf.cif
1xvg.cif
1xvi.cif
1xvj.cif
1xvk.cif
1xvl.cif
1xvm.cif
1xvn.cif
1xvo.cif
1xvp.cif
1xvq.cif
1xvr.cif
1xvs.cif
1xvt.cif
1xvu.cif
1xvv.cif
1xvw.cif
1xvx.cif
1xvy.cif
1xw2.cif
1xw3.cif
1xw4.cif
1xw5.cif
1xw6.cif
1xw7.cif
1xw8.cif
1xw9.cif
1xwa.cif
1xwb.cif
1xwc.cif
1xwd.cif
1xwe.cif
1xwf.cif
1xwg.cif
1xwh.cif
1xwi.cif
1xwj.cif
1xwk.cif
1xwl.cif
1xwm.cif
1xwn.cif
1xwo.cif
1xwp.cif
1xwq.cif
1xwr.cif
1xws.cif
1xwt.cif
1xwu.cif
1xwv.cif
1xww.cif
1xwy.cif
1xx0.cif
1xx1.cif
1xx2.cif
1xx3.cif
1xx4.cif
1xx5.cif
1xx6.cif
1xx7.cif
1xx8.cif
1xx9.cif
1xxa.cif
1xxb.cif
1xxc.cif
1xxd.cif
1xxe.cif
1xxf.cif
1xxg.cif
1xxh.cif
1xxi.cif
1xxj.cif
1xxl.cif
1xxm.cif
1xxn.cif
1xxo.cif
1xxp.cif
1xxq.cif
1xxr.cif
1xxs.cif
1xxt.cif
1xxu.cif
1xxv.cif
1xxw.cif
1xxx.cif
1xxz.cif
1xy0.cif
1xy1.cif
1xy2.cif
1xy3.cif
1xy4.cif
1xy5.cif
1xy6.cif
1xy7.cif
1xy8.cif
1xy9.cif
1xya.cif
1xyb.cif
1xyc.cif
1xyd.cif
1xye.cif
1xyf.cif
1xyg.cif
1xyh.cif
1xyi.cif
1xyj.cif
1xyk.cif
1xyl.cif
1xym.cif
1xyn.cif
1xyo.cif
1xyp.cif
1xyq.cif
1xyr.cif
1xys.cif
1xyu.cif
1xyv.cif
1xyw.cif
1xyx.cif
1xyy.cif
1xyz.cif
1xz0.cif
1xz1.cif
1xz2.cif
1xz3.cif
1xz4.cif
1xz5.cif
1xz6.cif
1xz7.cif
1xz8.cif
1xz9.cif
1xza.cif
1xzb.cif
1xzc.cif
1xzd.cif
1xze.cif
1xzf.cif
1xzg.cif
1xzh.cif
1xzi.cif
1xzj.cif
1xzk.cif
1xzl.cif
1xzm.cif
1xzn.cif
1xzo.cif
1xzp.cif
1xzq.cif
1xzu.cif
1xzv.cif
1xzw.cif
1xzx.cif
1xzy.cif
1xzz.cif
1y00.cif
1y01.cif
1y02.cif
1y03.cif
1y04.cif
1y07.cif
1y08.cif
1y09.cif
1y0a.cif
1y0b.cif
1y0c.cif
1y0d.cif
1y0e.cif
1y0g.cif
1y0h.cif
1y0j.cif
1y0k.cif
1y0l.cif
1y0m.cif
1y0n.cif
1y0o.cif
1y0p.cif
1y0q.cif
1y0r.cif
1y0s.cif
1y0t.cif
1y0u.cif
1y0v.cif
1y0w.cif
1y0x.cif
1y0y.cif
1y0z.cif
1y10.cif
1y11.cif
1y12.cif
1y13.cif
1y14.cif
1y15.cif
1y16.cif
1y17.cif
1y18.cif
1y19.cif
1y1a.cif
1y1b.cif
1y1c.cif
1y1d.cif
1y1e.cif
1y1f.cif
1y1g.cif
1y1h.cif
1y1i.cif
1y1j.cif
1y1k.cif
1y1l.cif
1y1m.cif
1y1n.cif
1y1o.cif
1y1p.cif
1y1q.cif
1y1r.cif
1y1s.cif
1y1t.cif
1y1u.cif
1y1v.cif
1y1w.cif
1y1x.cif
1y1y.cif
1y1z.cif
1y20.cif
1y21.cif
1y22.cif
1y23.cif
1y25.cif
1y26.cif
1y27.cif
1y28.cif
1y29.cif
1y2a.cif
1y2b.cif
1y2c.cif
1y2d.cif
1y2e.cif
1y2f.cif
1y2g.cif
1y2h.cif
1y2i.cif
1y2j.cif
1y2k.cif
1y2m.cif
1y2o.cif
1y2p.cif
1y2q.cif
1y2s.cif
1y2t.cif
1y2u.cif
1y2v.cif
1y2w.cif
1y2x.cif
1y2y.cif
1y2z.cif
1y30.cif
1y31.cif
1y32.cif
1y33.cif
1y34.cif
1y35.cif
1y37.cif
1y38.cif
1y39.cif
1y3a.cif
1y3b.cif
1y3c.cif
1y3d.cif
1y3f.cif
1y3g.cif
1y3h.cif
1y3i.cif
1y3j.cif
1y3k.cif
1y3n.cif
1y3o.cif
1y3p.cif
1y3q.cif
1y3s.cif
1y3t.cif
1y3u.cif
1y3v.cif
1y3w.cif
1y3x.cif
1y3y.cif
1y42.cif
1y43.cif
1y44.cif
1y45.cif
1y46.cif
1y47.cif
1y48.cif
1y49.cif
1y4a.cif
1y4b.cif
1y4c.cif
1y4d.cif
1y4e.cif
1y4f.cif
1y4g.cif
1y4h.cif
1y4i.cif
1y4j.cif
1y4k.cif
1y4l.cif
1y4m.cif
1y4o.cif
1y4p.cif
1y4q.cif
1y4r.cif
1y4s.cif
1y4t.cif
1y4u.cif
1y4v.cif
1y4w.cif
1y4y.cif
1y4z.cif
1y50.cif
1y51.cif
1y52.cif
1y53.cif
1y54.cif
1y55.cif
1y56.cif
1y57.cif
1y58.cif
1y59.cif
1y5a.cif
1y5b.cif
1y5c.cif
1y5e.cif
1y5f.cif
1y5h.cif
1y5i.cif
1y5j.cif
1y5k.cif
1y5l.cif
1y5m.cif
1y5n.cif
1y5o.cif
1y5r.cif
1y5u.cif
1y5v.cif
1y5w.cif
1y5x.cif
1y5y.cif
1y60.cif
1y62.cif
1y63.cif
1y64.cif
1y65.cif
1y66.cif
1y67.cif
1y69.cif
1y6a.cif
1y6b.cif
1y6d.cif
1y6e.cif
1y6f.cif
1y6g.cif
1y6h.cif
1y6i.cif
1y6j.cif
1y6k.cif
1y6l.cif
1y6m.cif
1y6n.cif
1y6o.cif
1y6p.cif
1y6q.cif
1y6r.cif
1y6s.cif
1y6t.cif
1y6u.cif
1y6v.cif
1y6w.cif
1y6x.cif
1y6z.cif
1y71.cif
1y73.cif
1y74.cif
1y75.cif
1y76.cif
1y77.cif
1y79.cif
1y7a.cif
1y7b.cif
1y7c.cif
1y7d.cif
1y7e.cif
1y7f.cif
1y7g.cif
1y7h.cif
1y7i.cif
1y7j.cif
1y7k.cif
1y7l.cif
1y7m.cif
1y7n.cif
1y7o.cif
1y7p.cif
1y7q.cif
1y7r.cif
1y7t.cif
1y7u.cif
1y7v.cif
1y7w.cif
1y7x.cif
1y7y.cif
1y7z.cif
1y80.cif
1y81.cif
1y82.cif
1y83.cif
1y84.cif
1y85.cif
1y86.cif
1y88.cif
1y89.cif
1y8a.cif
1y8b.cif
1y8c.cif
1y8d.cif
1y8f.cif
1y8g.cif
1y8h.cif
1y8i.cif
1y8j.cif
1y8k.cif
1y8l.cif
1y8m.cif
1y8n.cif
1y8o.cif
1y8p.cif
1y8q.cif
1y8r.cif
1y8t.cif
1y8v.cif
1y8w.cif
1y8x.cif
1y8y.cif
1y8z.cif
1y90.cif
1y91.cif
1y92.cif
1y93.cif
1y94.cif
1y95.cif
1y96.cif
1y97.cif
1y98.cif
1y99.cif
1y9a.cif
1y9b.cif
1y9d.cif
1y9e.cif
1y9f.cif
1y9g.cif
1y9h.cif
1y9i.cif
1y9j.cif
1y9k.cif
1y9l.cif
1y9m.cif
1y9o.cif
1y9q.cif
1y9r.cif
1y9s.cif
1y9t.cif
1y9u.cif
1y9w.cif
1y9x.cif
1y9z.cif
1ya0.cif
1ya3.cif
1ya4.cif
1ya5.cif
1ya6.cif
1ya7.cif
1ya8.cif
1ya9.cif
1yaa.cif
1yab.cif
1yac.cif
1yad.cif
1yae.cif
1yaf.cif
1yag.cif
1yah.cif
1yai.cif
1yaj.cif
1yak.cif
1yal.cif
1yam.cif
1yan.cif
1yao.cif
1yap.cif
1yaq.cif
1yar.cif
1yas.cif
1yat.cif
1yau.cif
1yav.cif
1yax.cif
1yaz.cif
1yb0.cif
1yb1.cif
1yb2.cif
1yb3.cif
1yb4.cif
1yb5.cif
1yb6.cif
1yb7.cif
1yb9.cif
1yba.cif
1ybc.cif
1ybd.cif
1ybe.cif
1ybf.cif
1ybg.cif
1ybh.cif
1ybi.cif
1ybj.cif
1ybk.cif
1ybl.cif
1ybm.cif
1ybn.cif
1ybo.cif
1ybq.cif
1ybr.cif
1ybt.cif
1ybu.cif
1ybv.cif
1ybw.cif
1ybx.cif
1yby.cif
1ybz.cif
1yc0.cif
1yc1.cif
1yc2.cif
1yc3.cif
1yc4.cif
1yc5.cif
1yc6.cif
1yc7.cif
1yc8.cif
1yc9.cif
1yca.cif
1ycb.cif
1ycc.cif
1ycd.cif
1yce.cif
1ycf.cif
1ycg.cif
1ych.cif
1yci.cif
1ycj.cif
1yck.cif
1ycl.cif
1ycm.cif
1ycn.cif
1yco.cif
1ycp.cif
1ycq.cif
1ycr.cif
1ycs.cif
1yct.cif
1ycw.cif
1ycy.cif
1ycz.cif
1yd0.cif
1yd1.cif
1yd2.cif
1yd3.cif
1yd4.cif
1yd5.cif
1yd6.cif
1yd7.cif
1yd8.cif
1yd9.cif
1yda.cif
1ydb.cif
1ydc.cif
1ydd.cif
1yde.cif
1ydf.cif
1ydg.cif
1ydh.cif
1ydi.cif
1ydk.cif
1ydl.cif
1ydm.cif
1ydn.cif
1ydo.cif
1ydp.cif
1ydr.cif
1yds.cif
1ydt.cif
1ydu.cif
1ydv.cif
1ydw.cif
1ydx.cif
1ydy.cif
1ydz.cif
1ye0.cif
1ye1.cif
1ye2.cif
1ye3.cif
1ye4.cif
1ye5.cif
1ye6.cif
1ye8.cif
1ye9.cif
1yea.cif
1yeb.cif
1yec.cif
1yed.cif
1yee.cif
1yef.cif
1yeg.cif
1yeh.cif
1yei.cif
1yej.cif
1yek.cif
1yel.cif
1yem.cif
1yen.cif
1yeo.cif
1yep.cif
1yeq.cif
1yer.cif
1yes.cif
1yet.cif
1yeu.cif
1yev.cif
1yew.cif
1yex.cif
1yey.cif
1yez.cif
1yf0.cif
1yf1.cif
1yf2.cif
1yf3.cif
1yf4.cif
1yf5.cif
1yf6.cif
1yf8.cif
1yf9.cif
1yfb.cif
1yfc.cif
1yfd.cif
1yfe.cif
1yff.cif
1yfg.cif
1yfh.cif
1yfi.cif
1yfj.cif
1yfk.cif
1yfl.cif
1yfm.cif
1yfn.cif
1yfo.cif
1yfp.cif
1yfq.cif
1yfr.cif
1yfs.cif
1yft.cif
1yfu.cif
1yfv.cif
1yfw.cif
1yfx.cif
1yfy.cif
1yfz.cif
1yg0.cif
1yg2.cif
1yg3.cif
1yg4.cif
1yg5.cif
1yg6.cif
1yg8.cif
1yg9.cif
1yga.cif
1ygb.cif
1ygc.cif
1ygd.cif
1yge.cif
1ygf.cif
1ygg.cif
1ygh.cif
1ygj.cif
1ygk.cif
1ygm.cif
1ygo.cif
1ygp.cif
1ygr.cif
1ygs.cif
1ygt.cif
1ygu.cif
1ygw.cif
1ygy.cif
1ygz.cif
1yh2.cif
1yh3.cif
1yh5.cif
1yh8.cif
1yh9.cif
1yha.cif
1yhb.cif
1yhc.cif
1yhd.cif
1yhe.cif
1yhf.cif
1yhg.cif
1yhh.cif
1yhi.cif
1yhj.cif
1yhk.cif
1yhl.cif
1yhm.cif
1yhn.cif
1yho.cif
1yhp.cif
1yhq.cif
1yhr.cif
1yhs.cif
1yht.cif
1yhu.cif
1yhv.cif
1yhw.cif
1yhy.cif
1yhz.cif
1yi0.cif
1yi1.cif
1yi2.cif
1yi3.cif
1yi4.cif
1yi5.cif
1yi6.cif
1yi7.cif
1yi8.cif
1yi9.cif
1yia.cif
1yib.cif
1yic.cif
1yid.cif
1yie.cif
1yif.cif
1yig.cif
1yih.cif
1yii.cif
1yij.cif
1yik.cif
1yil.cif
1yim.cif
1yin.cif
1yio.cif
1yip.cif
1yiq.cif
1yir.cif
1yis.cif
1yit.cif
1yiu.cif
1yiv.cif
1yiw.cif
1yix.cif
1yiy.cif
1yiz.cif
1yj0.cif
1yj1.cif
1yj2.cif
1yj3.cif
1yj4.cif
1yj5.cif
1yj6.cif
1yj7.cif
1yj8.cif
1yj9.cif
1yja.cif
1yjb.cif
1yjc.cif
1yjd.cif
1yje.cif
1yjf.cif
1yjg.cif
1yjh.cif
1yji.cif
1yjj.cif
1yjk.cif
1yjl.cif
1yjm.cif
1yjn.cif
1yjo.cif
1yjp.cif
1yjq.cif
1yjr.cif
1yjs.cif
1yjt.cif
1yju.cif
1yjv.cif
1yjw.cif
1yjx.cif
1yjy.cif
1yjz.cif
1yk0.cif
1yk1.cif
1yk3.cif
1yk4.cif
1yk5.cif
1yk7.cif
1yk8.cif
1yk9.cif
1yka.cif
1ykb.cif
1ykc.cif
1ykd.cif
1yke.cif
1ykf.cif
1ykg.cif
1ykh.cif
1yki.cif
1ykj.cif
1ykk.cif
1ykl.cif
1ykm.cif
1ykn.cif
1yko.cif
1ykp.cif
1ykq.cif
1ykr.cif
1yks.cif
1ykt.cif
1ykv.cif
1ykw.cif
1ykx.cif
1yky.cif
1ykz.cif
1yl0.cif
1yl1.cif
1yl5.cif
1yl6.cif
1yl7.cif
1yl8.cif
1yl9.cif
1yla.cif
1ylb.cif
1ylc.cif
1yld.cif
1yle.cif
1ylf.cif
1ylg.cif
1ylh.cif
1yli.cif
1ylj.cif
1ylk.cif
1yll.cif
1ylm.cif
1yln.cif
1ylo.cif
1ylp.cif
1ylq.cif
1ylr.cif
1yls.cif
1ylt.cif
1ylu.cif
1ylv.cif
1ylw.cif
1ylx.cif
1yly.cif
1ylz.cif
1ym0.cif
1ym1.cif
1ym2.cif
1ym3.cif
1ym4.cif
1ym5.cif
1ym7.cif
1ym8.cif
1ym9.cif
1yma.cif
1ymb.cif
1ymc.cif
1ymd.cif
1yme.cif
1ymg.cif
1ymh.cif
1ymk.cif
1yml.cif
1ymm.cif
1ymn.cif
1ymo.cif
1ymp.cif
1ymq.cif
1ymr.cif
1yms.cif
1ymt.cif
1ymu.cif
1ymv.cif
1ymw.cif
1ymx.cif
1ymy.cif
1ymz.cif
1yn1.cif
1yn2.cif
1yn3.cif
1yn4.cif
1yn5.cif
1yn6.cif
1yn7.cif
1yn8.cif
1yn9.cif
1yna.cif
1ynb.cif
1ync.cif
1ynd.cif
1yne.cif
1ynf.cif
1yng.cif
1ynh.cif
1yni.cif
1ynj.cif
1ynk.cif
1ynl.cif
1ynm.cif
1ynn.cif
1yno.cif
1ynp.cif
1ynq.cif
1ynr.cif
1yns.cif
1ynt.cif
1ynu.cif
1ynv.cif
1ynw.cif
1ynx.cif
1yny.cif
1ynz.cif
1yo0.cif
1yo1.cif
1yo2.cif
1yo4.cif
1yo5.cif
1yo6.cif
1yo7.cif
1yo8.cif
1yoa.cif
1yob.cif
1yoc.cif
1yod.cif
1yoe.cif
1yog.cif
1yoh.cif
1yoi.cif
1yoj.cif
1yok.cif
1yol.cif
1yom.cif
1yon.cif
1yoo.cif
1yop.cif
1you.cif
1yov.cif
1yow.cif
1yox.cif
1yoy.cif
1yoz.cif
1yp0.cif
1yp1.cif
1yp2.cif
1yp3.cif
1yp4.cif
1yp5.cif
1yp6.cif
1yp7.cif
1yp8.cif
1yp9.cif
1ypa.cif
1ypb.cif
1ypc.cif
1ype.cif
1ypf.cif
1ypg.cif
1yph.cif
1ypi.cif
1ypj.cif
1ypk.cif
1ypl.cif
1ypm.cif
1ypn.cif
1ypo.cif
1ypp.cif
1ypq.cif
1ypr.cif
1ypt.cif
1ypu.cif
1ypv.cif
1ypx.cif
1ypy.cif
1ypz.cif
1yq1.cif
1yq2.cif
1yq3.cif
1yq4.cif
1yq5.cif
1yq6.cif
1yq7.cif
1yq8.cif
1yq9.cif
1yqa.cif
1yqb.cif
1yqc.cif
1yqd.cif
1yqe.cif
1yqf.cif
1yqg.cif
1yqh.cif
1yqj.cif
1yqk.cif
1yql.cif
1yqm.cif
1yqn.cif
1yqo.cif
1yqp.cif
1yqq.cif
1yqr.cif
1yqs.cif
1yqt.cif
1yqu.cif
1yqv.cif
1yqw.cif
1yqx.cif
1yqy.cif
1yqz.cif
1yr0.cif
1yr1.cif
1yr2.cif
1yr3.cif
1yr5.cif
1yr6.cif
1yr7.cif
1yr8.cif
1yr9.cif
1yra.cif
1yrb.cif
1yrc.cif
1yrd.cif
1yre.cif
1yrf.cif
1yrg.cif
1yrh.cif
1yri.cif
1yrj.cif
1yrk.cif
1yrl.cif
1yrm.cif
1yrn.cif
1yro.cif
1yrp.cif
1yrq.cif
1yrr.cif
1yrs.cif
1yrt.cif
1yru.cif
1yrv.cif
1yrw.cif
1yrx.cif
1yry.cif
1yrz.cif
1ys0.cif
1ys1.cif
1ys2.cif
1ys3.cif
1ys4.cif
1ys5.cif
1ys6.cif
1ys7.cif
1ys9.cif
1ysa.cif
1ysb.cif
1ysc.cif
1ysd.cif
1yse.cif
1ysf.cif
1ysg.cif
1ysh.cif
1ysi.cif
1ysj.cif
1ysl.cif
1ysm.cif
1ysn.cif
1yso.cif
1ysp.cif
1ysq.cif
1ysr.cif
1yst.cif
1ysv.cif
1ysw.cif
1ysx.cif
1ysy.cif
1ysz.cif
1yt0.cif
1yt1.cif
1yt2.cif
1yt3.cif
1yt4.cif
1yt5.cif
1yt6.cif
1yt7.cif
1yt8.cif
1yt9.cif
1yta.cif
1ytb.cif
1ytc.cif
1ytd.cif
1yte.cif
1ytf.cif
1ytg.cif
1yth.cif
1yti.cif
1ytj.cif
1ytk.cif
1ytl.cif
1ytm.cif
1ytn.cif
1yto.cif
1ytp.cif
1ytq.cif
1ytr.cif
1yts.cif
1ytt.cif
1ytu.cif
1ytv.cif
1ytw.cif
1yty.cif
1ytz.cif
1yu0.cif
1yu1.cif
1yu2.cif
1yu3.cif
1yu4.cif
1yu5.cif
1yu6.cif
1yu7.cif
1yu8.cif
1yu9.cif
1yua.cif
1yub.cif
1yuc.cif
1yud.cif
1yue.cif
1yuf.cif
1yug.cif
1yuh.cif
1yui.cif
1yuj.cif
1yuk.cif
1yul.cif
1yum.cif
1yun.cif
1yuo.cif
1yup.cif
1yur.cif
1yus.cif
1yut.cif
1yuu.cif
1yuw.cif
1yux.cif
1yuy.cif
1yuz.cif
1yv0.cif
1yv1.cif
1yv2.cif
1yv3.cif
1yv4.cif
1yv5.cif
1yv6.cif
1yv7.cif
1yv8.cif
1yv9.cif
1yva.cif
1yvb.cif
1yvc.cif
1yvd.cif
1yve.cif
1yvf.cif
1yvg.cif
1yvh.cif
1yvi.cif
1yvj.cif
1yvk.cif
1yvl.cif
1yvm.cif
1yvn.cif
1yvo.cif
1yvp.cif
1yvq.cif
1yvr.cif
1yvs.cif
1yvt.cif
1yvu.cif
1yvw.cif
1yvx.cif
1yvy.cif
1yvz.cif
1yw0.cif
1yw1.cif
1yw2.cif
1yw4.cif
1yw5.cif
1yw6.cif
1yw7.cif
1yw8.cif
1yw9.cif
1ywa.cif
1ywb.cif
1ywc.cif
1ywd.cif
1ywf.cif
1ywg.cif
1ywh.cif
1ywi.cif
1ywj.cif
1ywk.cif
1ywl.cif
1ywm.cif
1ywn.cif
1ywo.cif
1ywp.cif
1ywq.cif
1ywr.cif
1yws.cif
1ywt.cif
1ywu.cif
1ywv.cif
1yww.cif
1ywx.cif
1ywy.cif
1yx0.cif
1yx1.cif
1yx2.cif
1yx3.cif
1yx4.cif
1yx5.cif
1yx6.cif
1yx7.cif
1yx8.cif
1yx9.cif
1yxa.cif
1yxb.cif
1yxc.cif
1yxd.cif
1yxe.cif
1yxh.cif
1yxi.cif
1yxj.cif
1yxk.cif
1yxl.cif
1yxm.cif
1yxn.cif
1yxo.cif
1yxp.cif
1yxq.cif
1yxr.cif
1yxs.cif
1yxt.cif
1yxu.cif
1yxv.cif
1yxw.cif
1yxx.cif
1yxy.cif
1yy0.cif
1yy1.cif
1yy2.cif
1yy3.cif
1yy4.cif
1yy5.cif
1yy6.cif
1yy7.cif
1yy8.cif
1yy9.cif
1yya.cif
1yyb.cif
1yyc.cif
1yyd.cif
1yye.cif
1yyf.cif
1yyg.cif
1yyh.cif
1yyj.cif
1yyk.cif
1yyl.cif
1yym.cif
1yyn.cif
1yyo.cif
1yyp.cif
1yyq.cif
1yyr.cif
1yys.cif
1yyt.cif
1yyu.cif
1yyv.cif
1yyw.cif
1yyx.cif
1yyy.cif
1yyz.cif
1yz0.cif
1yz1.cif
1yz2.cif
1yz3.cif
1yz4.cif
1yz5.cif
1yz6.cif
1yz7.cif
1yz9.cif
1yza.cif
1yzb.cif
1yzc.cif
1yzd.cif
1yze.cif
1yzf.cif
1yzg.cif
1yzh.cif
1yzi.cif
1yzk.cif
1yzl.cif
1yzm.cif
1yzn.cif
1yzp.cif
1yzq.cif
1yzr.cif
1yzs.cif
1yzt.cif
1yzu.cif
1yzv.cif
1yzw.cif
1yzx.cif
1yzy.cif
1yzz.cif
1z00.cif
1z01.cif
1z02.cif
1z03.cif
1z05.cif
1z06.cif
1z07.cif
1z08.cif
1z09.cif
1z0a.cif
1z0b.cif
1z0c.cif
1z0d.cif
1z0e.cif
1z0f.cif
1z0g.cif
1z0h.cif
1z0i.cif
1z0j.cif
1z0k.cif
1z0m.cif
1z0n.cif
1z0p.cif
1z0q.cif
1z0r.cif
1z0s.cif
1z0t.cif
1z0u.cif
1z0v.cif
1z0w.cif
1z0x.cif
1z0z.cif
1z10.cif
1z11.cif
1z12.cif
1z13.cif
1z14.cif
1z15.cif
1z16.cif
1z17.cif
1z18.cif
1z19.cif
1z1a.cif
1z1b.cif
1z1c.cif
1z1d.cif
1z1e.cif
1z1f.cif
1z1g.cif
1z1h.cif
1z1i.cif
1z1j.cif
1z1l.cif
1z1m.cif
1z1n.cif
1z1p.cif
1z1q.cif
1z1r.cif
1z1s.cif
1z1v.cif
1z1w.cif
1z1x.cif
1z1y.cif
1z1z.cif
1z21.cif
1z22.cif
1z23.cif
1z24.cif
1z25.cif
1z26.cif
1z27.cif
1z28.cif
1z29.cif
1z2a.cif
1z2b.cif
1z2c.cif
1z2d.cif
1z2e.cif
1z2f.cif
1z2g.cif
1z2i.cif
1z2j.cif
1z2k.cif
1z2l.cif
1z2m.cif
1z2n.cif
1z2o.cif
1z2p.cif
1z2q.cif
1z2t.cif
1z2u.cif
1z2v.cif
1z2w.cif
1z2x.cif
1z2z.cif
1z30.cif
1z31.cif
1z32.cif
1z33.cif
1z34.cif
1z35.cif
1z36.cif
1z37.cif
1z38.cif
1z39.cif
1z3a.cif
1z3c.cif
1z3d.cif
1z3e.cif
1z3f.cif
1z3g.cif
1z3h.cif
1z3i.cif
1z3j.cif
1z3k.cif
1z3l.cif
1z3m.cif
1z3n.cif
1z3p.cif
1z3q.cif
1z3r.cif
1z3s.cif
1z3t.cif
1z3u.cif
1z3v.cif
1z3w.cif
1z3x.cif
1z3y.cif
1z3z.cif
1z40.cif
1z41.cif
1z42.cif
1z43.cif
1z44.cif
1z45.cif
1z47.cif
1z48.cif
1z4a.cif
1z4e.cif
1z4h.cif
1z4i.cif
1z4j.cif
1z4k.cif
1z4l.cif
1z4m.cif
1z4n.cif
1z4o.cif
1z4p.cif
1z4q.cif
1z4r.cif
1z4s.cif
1z4u.cif
1z4v.cif
1z4w.cif
1z4x.cif
1z4y.cif
1z4z.cif
1z50.cif
1z52.cif
1z53.cif
1z54.cif
1z55.cif
1z56.cif
1z57.cif
1z58.cif
1z59.cif
1z5a.cif
1z5b.cif
1z5c.cif
1z5f.cif
1z5g.cif
1z5h.cif
1z5l.cif
1z5m.cif
1z5n.cif
1z5o.cif
1z5p.cif
1z5r.cif
1z5s.cif
1z5t.cif
1z5u.cif
1z5v.cif
1z5w.cif
1z5x.cif
1z5y.cif
1z5z.cif
1z60.cif
1z62.cif
1z63.cif
1z64.cif
1z65.cif
1z66.cif
1z67.cif
1z68.cif
1z69.cif
1z6a.cif
1z6b.cif
1z6c.cif
1z6d.cif
1z6e.cif
1z6f.cif
1z6g.cif
1z6h.cif
1z6i.cif
1z6j.cif
1z6k.cif
1z6l.cif
1z6m.cif
1z6n.cif
1z6o.cif
1z6p.cif
1z6q.cif
1z6r.cif
1z6s.cif
1z6t.cif
1z6u.cif
1z6v.cif
1z6w.cif
1z6x.cif
1z6y.cif
1z6z.cif
1z70.cif
1z71.cif
1z72.cif
1z73.cif
1z74.cif
1z75.cif
1z76.cif
1z77.cif
1z78.cif
1z79.cif
1z7a.cif
1z7b.cif
1z7c.cif
1z7d.cif
1z7e.cif
1z7f.cif
1z7g.cif
1z7h.cif
1z7i.cif
1z7j.cif
1z7k.cif
1z7l.cif
1z7m.cif
1z7n.cif
1z7p.cif
1z7q.cif
1z7r.cif
1z7s.cif
1z7t.cif
1z7u.cif
1z7w.cif
1z7x.cif
1z7y.cif
1z7z.cif
1z81.cif
1z82.cif
1z83.cif
1z84.cif
1z85.cif
1z86.cif
1z87.cif
1z88.cif
1z89.cif
1z8a.cif
1z8c.cif
1z8d.cif
1z8f.cif
1z8g.cif
1z8h.cif
1z8i.cif
1z8j.cif
1z8k.cif
1z8l.cif
1z8m.cif
1z8n.cif
1z8o.cif
1z8p.cif
1z8q.cif
1z8r.cif
1z8s.cif
1z8t.cif
1z8u.cif
1z8v.cif
1z8w.cif
1z8x.cif
1z8y.cif
1z90.cif
1z91.cif
1z92.cif
1z93.cif
1z94.cif
1z95.cif
1z96.cif
1z97.cif
1z98.cif
1z99.cif
1z9a.cif
1z9b.cif
1z9c.cif
1z9d.cif
1z9e.cif
1z9f.cif
1z9g.cif
1z9h.cif
1z9i.cif
1z9j.cif
1z9k.cif
1z9l.cif
1z9m.cif
1z9n.cif
1z9o.cif
1z9p.cif
1z9q.cif
1z9s.cif
1z9t.cif
1z9u.cif
1z9v.cif
1z9w.cif
1z9x.cif
1z9y.cif
1z9z.cif
1za0.cif
1za1.cif
1za2.cif
1za3.cif
1za4.cif
1za5.cif
1za6.cif
1za7.cif
1za8.cif
1zaa.cif
1zab.cif
1zac.cif
1zad.cif
1zae.cif
1zaf.cif
1zag.cif
1zah.cif
1zai.cif
1zaj.cif
1zak.cif
1zal.cif
1zan.cif
1zao.cif
1zap.cif
1zaq.cif
1zar.cif
1zat.cif
1zau.cif
1zav.cif
1zaw.cif
1zax.cif
1zay.cif
1zb1.cif
1zb5.cif
1zb6.cif
1zb7.cif
1zb8.cif
1zb9.cif
1zba.cif
1zbb.cif
1zbc.cif
1zbd.cif
1zbe.cif
1zbf.cif
1zbg.cif
1zbh.cif
1zbi.cif
1zbj.cif
1zbk.cif
1zbl.cif
1zbm.cif
1zbn.cif
1zbo.cif
1zbp.cif
1zbq.cif
1zbr.cif
1zbs.cif
1zbt.cif
1zbu.cif
1zbv.cif
1zbw.cif
1zbx.cif
1zby.cif
1zbz.cif
1zc0.cif
1zc1.cif
1zc2.cif
1zc3.cif
1zc4.cif
1zc5.cif
1zc6.cif
1zc8.cif
1zc9.cif
1zca.cif
1zcb.cif
1zcc.cif
1zcd.cif
1zce.cif
1zcf.cif
1zch.cif
1zci.cif
1zcj.cif
1zck.cif
1zcl.cif
1zcm.cif
1zcn.cif
1zco.cif
1zcp.cif
1zcr.cif
1zct.cif
1zcu.cif
1zcv.cif
1zcw.cif
1zcy.cif
1zcz.cif
1zd0.cif
1zd1.cif
1zd2.cif
1zd3.cif
1zd4.cif
1zd5.cif
1zd6.cif
1zd7.cif
1zd8.cif
1zd9.cif
1zda.cif
1zdb.cif
1zdc.cif
1zdd.cif
1zde.cif
1zdf.cif
1zdg.cif
1zdh.cif
1zdi.cif
1zdj.cif
1zdk.cif
1zdl.cif
1zdm.cif
1zdn.cif
1zdp.cif
1zdq.cif
1zdr.cif
1zds.cif
1zdt.cif
1zdu.cif
1zdv.cif
1zdw.cif
1zdx.cif
1zdy.cif
1ze1.cif
1ze2.cif
1ze3.cif
1ze7.cif
1ze8.cif
1ze9.cif
1zea.cif
1zeb.cif
1zec.cif
1zed.cif
1zee.cif
1zef.cif
1zeg.cif
1zeh.cif
1zei.cif
1zej.cif
1zel.cif
1zem.cif
1zen.cif
1zeo.cif
1zeq.cif
1zes.cif
1zet.cif
1zev.cif
1zew.cif
1zex.cif
1zey.cif
1zez.cif
1zf0.cif
1zf1.cif
1zf2.cif
1zf3.cif
1zf4.cif
1zf5.cif
1zf6.cif
1zf7.cif
1zf8.cif
1zf9.cif
1zfa.cif
1zfb.cif
1zfc.cif
1zfd.cif
1zfe.cif
1zff.cif
1zfg.cif
1zfh.cif
1zfi.cif
1zfj.cif
1zfk.cif
1zfl.cif
1zfm.cif
1zfn.cif
1zfo.cif
1zfp.cif
1zfq.cif
1zfs.cif
1zft.cif
1zfu.cif
1zfv.cif
1zfx.cif
1zg1.cif
1zg2.cif
1zg3.cif
1zg4.cif
1zg5.cif
1zg6.cif
1zg7.cif
1zg8.cif
1zg9.cif
1zga.cif
1zgb.cif
1zgc.cif
1zgd.cif
1zge.cif
1zgf.cif
1zgg.cif
1zgh.cif
1zgi.cif
1zgj.cif
1zgk.cif
1zgl.cif
1zgn.cif
1zgo.cif
1zgp.cif
1zgq.cif
1zgr.cif
1zgs.cif
1zgt.cif
1zgu.cif
1zgv.cif
1zgw.cif
1zgx.cif
1zgy.cif
1zgz.cif
1zh0.cif
1zh1.cif
1zh2.cif
1zh4.cif
1zh5.cif
1zh6.cif
1zh7.cif
1zh8.cif
1zh9.cif
1zha.cif
1zhb.cif
1zhc.cif
1zhf.cif
1zhg.cif
1zhh.cif
1zhi.cif
1zhj.cif
1zhk.cif
1zhl.cif
1zhm.cif
1zhn.cif
1zho.cif
1zhp.cif
1zhq.cif
1zhr.cif
1zhs.cif
1zht.cif
1zhu.cif
1zhv.cif
1zhw.cif
1zhx.cif
1zhy.cif
1zhz.cif
1zi0.cif
1zi1.cif
1zi3.cif
1zi4.cif
1zi5.cif
1zi6.cif
1zi7.cif
1zi8.cif
1zi9.cif
1zia.cif
1zib.cif
1zic.cif
1zid.cif
1zie.cif
1zif.cif
1zig.cif
1zih.cif
1zii.cif
1zij.cif
1zik.cif
1zil.cif
1zim.cif
1zin.cif
1zio.cif
1zip.cif
1ziq.cif
1zir.cif
1zis.cif
1zit.cif
1ziu.cif
1ziv.cif
1ziw.cif
1zix.cif
1ziy.cif
1ziz.cif
1zj0.cif
1zj1.cif
1zj2.cif
1zj3.cif
1zj4.cif
1zj5.cif
1zj6.cif
1zj7.cif
1zj8.cif
1zj9.cif
1zja.cif
1zjb.cif
1zjc.cif
1zjd.cif
1zje.cif
1zjf.cif
1zjg.cif
1zjh.cif
1zji.cif
1zjj.cif
1zjk.cif
1zjl.cif
1zjm.cif
1zjn.cif
1zjo.cif
1zjp.cif
1zjq.cif
1zjr.cif
1zjw.cif
1zjy.cif
1zjz.cif
1zk0.cif
1zk1.cif
1zk2.cif
1zk3.cif
1zk4.cif
1zk5.cif
1zk6.cif
1zk7.cif
1zk8.cif
1zk9.cif
1zka.cif
1zkb.cif
1zkc.cif
1zkd.cif
1zke.cif
1zkf.cif
1zkg.cif
1zkh.cif
1zki.cif
1zkj.cif
1zkk.cif
1zkl.cif
1zkm.cif
1zkn.cif
1zko.cif
1zkp.cif
1zkq.cif
1zkr.cif
1zku.cif
1zkw.cif
1zkx.cif
1zky.cif
1zkz.cif
1zl0.cif
1zl1.cif
1zl2.cif
1zl3.cif
1zl5.cif
1zl6.cif
1zl7.cif
1zl8.cif
1zl9.cif
1zla.cif
1zlb.cif
1zlc.cif
1zld.cif
1zle.cif
1zlf.cif
1zlg.cif
1zlh.cif
1zli.cif
1zlj.cif
1zlk.cif
1zll.cif
1zlm.cif
1zlp.cif
1zlq.cif
1zlr.cif
1zlt.cif
1zlx.cif
1zly.cif
1zlz.cif
1zm0.cif
1zm1.cif
1zm2.cif
1zm3.cif
1zm4.cif
1zm5.cif
1zm6.cif
1zm7.cif
1zm8.cif
1zm9.cif
1zma.cif
1zmb.cif
1zmc.cif
1zmd.cif
1zme.cif
1zmf.cif
1zmg.cif
1zmh.cif
1zmi.cif
1zmj.cif
1zmk.cif
1zml.cif
1zmm.cif
1zmn.cif
1zmo.cif
1zmp.cif
1zmq.cif
1zmr.cif
1zms.cif
1zmt.cif
1zmu.cif
1zmv.cif
1zmw.cif
1zmx.cif
1zmy.cif
1zmz.cif
1zn0.cif
1zn1.cif
1zn2.cif
1zn3.cif
1zn5.cif
1zn6.cif
1zn7.cif
1zn8.cif
1zn9.cif
1zna.cif
1znb.cif
1znc.cif
1znd.cif
1zne.cif
1znf.cif
1zng.cif
1znh.cif
1zni.cif
1znj.cif
1znk.cif
1znl.cif
1znm.cif
1znn.cif
1zno.cif
1znp.cif
1znq.cif
1zns.cif
1znt.cif
1znu.cif
1znv.cif
1znw.cif
1znx.cif
1zny.cif
1znz.cif
1zo0.cif
1zo1.cif
1zo2.cif
1zo3.cif
1zo4.cif
1zo8.cif
1zo9.cif
1zoa.cif
1zob.cif
1zod.cif
1zoe.cif
1zof.cif
1zog.cif
1zoh.cif
1zoi.cif
1zok.cif
1zol.cif
1zom.cif
1zon.cif
1zoo.cif
1zop.cif
1zoq.cif
1zor.cif
1zos.cif
1zot.cif
1zov.cif
1zow.cif
1zox.cif
1zoy.cif
1zp0.cif
1zp2.cif
1zp3.cif
1zp4.cif
1zp5.cif
1zp6.cif
1zp7.cif
1zp8.cif
1zp9.cif
1zpa.cif
1zpb.cif
1zpc.cif
1zpd.cif
1zpe.cif
1zpg.cif
1zph.cif
1zpi.cif
1zpk.cif
1zpl.cif
1zpq.cif
1zpr.cif
1zps.cif
1zpt.cif
1zpu.cif
1zpv.cif
1zpw.cif
1zpx.cif
1zpz.cif
1zq1.cif
1zq3.cif
1zq5.cif
1zq7.cif
1zq9.cif
1zqa.cif
1zqb.cif
1zqc.cif
1zqd.cif
1zqe.cif
1zqf.cif
1zqg.cif
1zqh.cif
1zqi.cif
1zqj.cif
1zqk.cif
1zql.cif
1zqm.cif
1zqn.cif
1zqo.cif
1zqp.cif
1zqq.cif
1zqr.cif
1zqs.cif
1zqt.cif
1zqu.cif
1zqv.cif
1zqw.cif
1zqx.cif
1zqy.cif
1zqz.cif
1zr0.cif
1zr2.cif
1zr3.cif
1zr4.cif
1zr5.cif
1zr6.cif
1zr7.cif
1zr8.cif
1zr9.cif
1zrb.cif
1zrc.cif
1zrd.cif
1zre.cif
1zrf.cif
1zrh.cif
1zri.cif
1zrj.cif
1zrk.cif
1zrl.cif
1zrm.cif
1zrn.cif
1zro.cif
1zrp.cif
1zrq.cif
1zrr.cif
1zrs.cif
1zrt.cif
1zru.cif
1zrv.cif
1zrw.cif
1zrx.cif
1zry.cif
1zrz.cif
1zs0.cif
1zs2.cif
1zs3.cif
1zs4.cif
1zs5.cif
1zs6.cif
1zs7.cif
1zs8.cif
1zs9.cif
1zsa.cif
1zsb.cif
1zsc.cif
1zsd.cif
1zse.cif
1zsf.cif
1zsg.cif
1zsh.cif
1zsj.cif
1zsk.cif
1zsl.cif
1zsn.cif
1zso.cif
1zsp.cif
1zsq.cif
1zsr.cif
1zsv.cif
1zsw.cif
1zsx.cif
1zsy.cif
1zsz.cif
1zt1.cif
1zt2.cif
1zt3.cif
1zt4.cif
1zt5.cif
1zt7.cif
1zt9.cif
1zta.cif
1ztb.cif
1ztc.cif
1ztd.cif
1zte.cif
1ztf.cif
1ztg.cif
1zth.cif
1ztj.cif
1ztk.cif
1ztl.cif
1ztm.cif
1ztn.cif
1zto.cif
1ztp.cif
1ztq.cif
1ztr.cif
1zts.cif
1ztt.cif
1ztu.cif
1ztv.cif
1ztw.cif
1ztx.cif
1zty.cif
1ztz.cif
1zu0.cif
1zu1.cif
1zu2.cif
1zu3.cif
1zu4.cif
1zu5.cif
1zu8.cif
1zua.cif
1zub.cif
1zuc.cif
1zud.cif
1zue.cif
1zuf.cif
1zug.cif
1zuh.cif
1zui.cif
1zuj.cif
1zuk.cif
1zum.cif
1zun.cif
1zuo.cif
1zup.cif
1zuq.cif
1zur.cif
1zut.cif
1zuu.cif
1zuv.cif
1zuw.cif
1zux.cif
1zuy.cif
1zuz.cif
1zv1.cif
1zv2.cif
1zv4.cif
1zv5.cif
1zv6.cif
1zv7.cif
1zv8.cif
1zv9.cif
1zva.cif
1zvb.cif
1zvc.cif
1zvd.cif
1zve.cif
1zvf.cif
1zvg.cif
1zvh.cif
1zvi.cif
1zvj.cif
1zvk.cif
1zvl.cif
1zvm.cif
1zvn.cif
1zvo.cif
1zvp.cif
1zvq.cif
1zvr.cif
1zvs.cif
1zvt.cif
1zvu.cif
1zvv.cif
1zvw.cif
1zvx.cif
1zvy.cif
1zvz.cif
1zw0.cif
1zw1.cif
1zw2.cif
1zw3.cif
1zw5.cif
1zw6.cif
1zw7.cif
1zw8.cif
1zw9.cif
1zwa.cif
1zwb.cif
1zwc.cif
1zwd.cif
1zwe.cif
1zwf.cif
1zwg.cif
1zwh.cif
1zwi.cif
1zwj.cif
1zwk.cif
1zwl.cif
1zwm.cif
1zwn.cif
1zwo.cif
1zwp.cif
1zws.cif
1zwt.cif
1zwu.cif
1zwv.cif
1zww.cif
1zwx.cif
1zwy.cif
1zwz.cif
1zx1.cif
1zx2.cif
1zx3.cif
1zx4.cif
1zx5.cif
1zx6.cif
1zx7.cif
1zx8.cif
1zx9.cif
1zxa.cif
1zxb.cif
1zxc.cif
1zxe.cif
1zxf.cif
1zxg.cif
1zxh.cif
1zxi.cif
1zxj.cif
1zxk.cif
1zxl.cif
1zxm.cif
1zxn.cif
1zxo.cif
1zxq.cif
1zxt.cif
1zxu.cif
1zxv.cif
1zxx.cif
1zxy.cif
1zxz.cif
1zy0.cif
1zy1.cif
1zy2.cif
1zy3.cif
1zy4.cif
1zy5.cif
1zy6.cif
1zy7.cif
1zy8.cif
1zy9.cif
1zyb.cif
1zyc.cif
1zyd.cif
1zye.cif
1zyf.cif
1zyg.cif
1zyh.cif
1zyi.cif
1zyj.cif
1zyk.cif
1zyl.cif
1zym.cif
1zyn.cif
1zyo.cif
1zyp.cif
1zyq.cif
1zyr.cif
1zys.cif
1zyt.cif
1zyu.cif
1zyv.cif
1zyw.cif
1zyx.cif
1zyz.cif
1zz0.cif
1zz1.cif
1zz2.cif
1zz3.cif
1zz5.cif
1zz6.cif
1zz7.cif
1zz8.cif
1zz9.cif
1zza.cif
1zzb.cif
1zzc.cif
1zzd.cif
1zze.cif
1zzf.cif
1zzg.cif
1zzh.cif
1zzi.cif
1zzj.cif
1zzk.cif
1zzl.cif
1zzm.cif
1zzn.cif
1zzp.cif
1zzq.cif
1zzr.cif
1zzs.cif
1zzt.cif
1zzu.cif
1zzv.cif
1zzw.cif
1zzy.cif
1zzz.cif
200d.cif
200l.cif
201d.cif
201l.cif
202d.cif
203d.cif
204d.cif
205d.cif
205l.cif
206d.cif
206l.cif
207d.cif
207l.cif
208d.cif
208l.cif
209d.cif
209l.cif
20gs.cif
210d.cif
210l.cif
211d.cif
211l.cif
212d.cif
212l.cif
213d.cif
213l.cif
214d.cif
214l.cif
215d.cif
215l.cif
216d.cif
216l.cif
217d.cif
217l.cif
218d.cif
218l.cif
219d.cif
219l.cif
21bi.cif
220d.cif
220l.cif
221d.cif
221l.cif
221p.cif
222d.cif
222l.cif
223d.cif
223l.cif
224d.cif
224l.cif
225d.cif
225l.cif
226d.cif
226l.cif
227d.cif
227l.cif
228l.cif
229d.cif
229l.cif
22gs.cif
230d.cif
230l.cif
231d.cif
231l.cif
232d.cif
232l.cif
233d.cif
233l.cif
234d.cif
234l.cif
235d.cif
235l.cif
236d.cif
236l.cif
237d.cif
237l.cif
238d.cif
238l.cif
239d.cif
239l.cif
240d.cif
240l.cif
241d.cif
241l.cif
242d.cif
242l.cif
243d.cif
243l.cif
244d.cif
244l.cif
245d.cif
245l.cif
246d.cif
246l.cif
247d.cif
247l.cif
248d.cif
248l.cif
249d.cif
249l.cif
250d.cif
250l.cif
251d.cif
251l.cif
252d.cif
252l.cif
253d.cif
253l.cif
254d.cif
254l.cif
255d.cif
255l.cif
256b.cif
256d.cif
256l.cif
257d.cif
257l.cif
258d.cif
258l.cif
259d.cif
259l.cif
25c8.cif
260d.cif
260l.cif
261d.cif
261l.cif
262l.cif
263d.cif
264d.cif
265d.cif
266d.cif
267d.cif
268d.cif
269d.cif
270d.cif
271d.cif
272d.cif
274d.cif
275d.cif
276d.cif
277d.cif
278d.cif
279d.cif
280d.cif
281d.cif
282d.cif
283d.cif
284d.cif
285d.cif
286d.cif
287d.cif
288d.cif
289d.cif
28dn.cif
28sp.cif
28sr.cif
290d.cif
291d.cif
292d.cif
293d.cif
294d.cif
295d.cif
296d.cif
297d.cif
298d.cif
299d.cif
2a00.cif
2a02.cif
2a03.cif
2a04.cif
2a05.cif
2a06.cif
2a07.cif
2a08.cif
2a0a.cif
2a0b.cif
2a0c.cif
2a0f.cif
2a0i.cif
2a0j.cif
2a0k.cif
2a0l.cif
2a0m.cif
2a0n.cif
2a0p.cif
2a0q.cif
2a0s.cif
2a0t.cif
2a0u.cif
2a0w.cif
2a0x.cif
2a0y.cif
2a0z.cif
2a10.cif
2a11.cif
2a13.cif
2a14.cif
2a15.cif
2a18.cif
2a19.cif
2a1a.cif
2a1b.cif
2a1c.cif
2a1d.cif
2a1e.cif
2a1f.cif
2a1h.cif
2a1i.cif
2a1j.cif
2a1k.cif
2a1l.cif
2a1m.cif
2a1n.cif
2a1o.cif
2a1r.cif
2a1s.cif
2a1t.cif
2a1u.cif
2a1v.cif
2a1w.cif
2a1x.cif
2a1y.cif
2a20.cif
2a21.cif
2a22.cif
2a24.cif
2a25.cif
2a26.cif
2a27.cif
2a28.cif
2a29.cif
2a2a.cif
2a2b.cif
2a2c.cif
2a2d.cif
2a2e.cif
2a2f.cif
2a2g.cif
2a2i.cif
2a2j.cif
2a2k.cif
2a2l.cif
2a2m.cif
2a2n.cif
2a2o.cif
2a2p.cif
2a2q.cif
2a2r.cif
2a2s.cif
2a2t.cif
2a2u.cif
2a2v.cif
2a2x.cif
2a2y.cif
2a2z.cif
2a30.cif
2a31.cif
2a32.cif
2a33.cif
2a35.cif
2a36.cif
2a37.cif
2a38.cif
2a39.cif
2a3a.cif
2a3b.cif
2a3c.cif
2a3d.cif
2a3e.cif
2a3f.cif
2a3g.cif
2a3h.cif
2a3i.cif
2a3j.cif
2a3k.cif
2a3l.cif
2a3m.cif
2a3n.cif
2a3p.cif
2a3q.cif
2a3r.cif
2a3s.cif
2a3t.cif
2a3u.cif
2a3v.cif
2a3w.cif
2a3x.cif
2a3y.cif
2a3z.cif
2a40.cif
2a41.cif
2a42.cif
2a43.cif
2a45.cif
2a46.cif
2a47.cif
2a48.cif
2a49.cif
2a4a.cif
2a4c.cif
2a4d.cif
2a4e.cif
2a4f.cif
2a4g.cif
2a4h.cif
2a4j.cif
2a4k.cif
2a4l.cif
2a4m.cif
2a4n.cif
2a4o.cif
2a4q.cif
2a4r.cif
2a4t.cif
2a4v.cif
2a4w.cif
2a4x.cif
2a4z.cif
2a50.cif
2a51.cif
2a52.cif
2a53.cif
2a54.cif
2a55.cif
2a56.cif
2a57.cif
2a58.cif
2a59.cif
2a5a.cif
2a5b.cif
2a5c.cif
2a5d.cif
2a5e.cif
2a5f.cif
2a5g.cif
2a5h.cif
2a5i.cif
2a5j.cif
2a5k.cif
2a5l.cif
2a5m.cif
2a5p.cif
2a5r.cif
2a5s.cif
2a5t.cif
2a5u.cif
2a5v.cif
2a5w.cif
2a5x.cif
2a5y.cif
2a5z.cif
2a61.cif
2a62.cif
2a63.cif
2a64.cif
2a65.cif
2a66.cif
2a67.cif
2a68.cif
2a69.cif
2a6a.cif
2a6b.cif
2a6c.cif
2a6d.cif
2a6e.cif
2a6h.cif
2a6i.cif
2a6j.cif
2a6k.cif
2a6l.cif
2a6m.cif
2a6n.cif
2a6o.cif
2a6p.cif
2a6q.cif
2a6r.cif
2a6s.cif
2a6t.cif
2a6u.cif
2a6v.cif
2a6w.cif
2a6x.cif
2a6y.cif
2a6z.cif
2a70.cif
2a71.cif
2a72.cif
2a73.cif
2a74.cif
2a75.cif
2a77.cif
2a78.cif
2a79.cif
2a7a.cif
2a7b.cif
2a7c.cif
2a7d.cif
2a7e.cif
2a7f.cif
2a7g.cif
2a7h.cif
2a7i.cif
2a7j.cif
2a7k.cif
2a7l.cif
2a7m.cif
2a7n.cif
2a7o.cif
2a7p.cif
2a7q.cif
2a7r.cif
2a7s.cif
2a7t.cif
2a7u.cif
2a7w.cif
2a7x.cif
2a7y.cif
2a81.cif
2a83.cif
2a84.cif
2a85.cif
2a86.cif
2a87.cif
2a88.cif
2a89.cif
2a8a.cif
2a8b.cif
2a8c.cif
2a8d.cif
2a8e.cif
2a8f.cif
2a8g.cif
2a8h.cif
2a8i.cif
2a8j.cif
2a8k.cif
2a8l.cif
2a8m.cif
2a8n.cif
2a8p.cif
2a8q.cif
2a8r.cif
2a8s.cif
2a8t.cif
2a8u.cif
2a8v.cif
2a8w.cif
2a8x.cif
2a8y.cif
2a8z.cif
2a90.cif
2a91.cif
2a92.cif
2a93.cif
2a94.cif
2a96.cif
2a97.cif
2a98.cif
2a99.cif
2a9a.cif
2a9b.cif
2a9c.cif
2a9d.cif
2a9e.cif
2a9f.cif
2a9g.cif
2a9h.cif
2a9i.cif
2a9j.cif
2a9k.cif
2a9l.cif
2a9m.cif
2a9n.cif
2a9o.cif
2a9p.cif
2a9r.cif
2a9s.cif
2a9u.cif
2a9v.cif
2a9w.cif
2a9x.cif
2a9y.cif
2a9z.cif
2aa0.cif
2aa1.cif
2aa2.cif
2aa3.cif
2aa4.cif
2aa5.cif
2aa6.cif
2aa7.cif
2aa9.cif
2aaa.cif
2aab.cif
2aac.cif
2aad.cif
2aae.cif
2aaf.cif
2aag.cif
2aai.cif
2aaj.cif
2aak.cif
2aal.cif
2aam.cif
2aan.cif
2aao.cif
2aap.cif
2aaq.cif
2aar.cif
2aas.cif
2aat.cif
2aav.cif
2aaw.cif
2aax.cif
2aay.cif
2aaz.cif
2ab0.cif
2ab1.cif
2ab2.cif
2ab3.cif
2ab4.cif
2ab5.cif
2ab6.cif
2ab7.cif
2ab8.cif
2ab9.cif
2aba.cif
2abb.cif
2abd.cif
2abe.cif
2abh.cif
2abi.cif
2abj.cif
2abk.cif
2abl.cif
2abm.cif
2abo.cif
2abq.cif
2abr.cif
2abs.cif
2abw.cif
2abx.cif
2aby.cif
2abz.cif
2ac0.cif
2ac1.cif
2ac2.cif
2ac3.cif
2ac4.cif
2ac5.cif
2ac7.cif
2aca.cif
2ace.cif
2acf.cif
2acg.cif
2ach.cif
2aci.cif
2acj.cif
2ack.cif
2acl.cif
2acm.cif
2aco.cif
2acp.cif
2acq.cif
2acr.cif
2acs.cif
2act.cif
2acu.cif
2acv.cif
2acw.cif
2acx.cif
2acy.cif
2acz.cif
2ad1.cif
2ad5.cif
2ad6.cif
2ad7.cif
2ad8.cif
2ad9.cif
2ada.cif
2adb.cif
2adc.cif
2add.cif
2ade.cif
2adf.cif
2adg.cif
2adi.cif
2adj.cif
2adl.cif
2adm.cif
2adn.cif
2ado.cif
2adp.cif
2adq.cif
2adr.cif
2adt.cif
2adu.cif
2adv.cif
2adw.cif
2adx.cif
2ady.cif
2adz.cif
2ae0.cif
2ae1.cif
2ae2.cif
2ae3.cif
2ae4.cif
2ae5.cif
2ae6.cif
2ae7.cif
2ae8.cif
2ae9.cif
2aeb.cif
2aec.cif
2aee.cif
2aef.cif
2aeg.cif
2aeh.cif
2aei.cif
2aej.cif
2aek.cif
2ael.cif
2aem.cif
2aen.cif
2aeo.cif
2aep.cif
2aeq.cif
2aer.cif
2aes.cif
2aet.cif
2aeu.cif
2aev.cif
2aew.cif
2aex.cif
2aey.cif
2aez.cif
2af0.cif
2af1.cif
2af2.cif
2af3.cif
2af4.cif
2af5.cif
2af6.cif
2af7.cif
2af8.cif
2af9.cif
2afa.cif
2afb.cif
2afc.cif
2afd.cif
2afe.cif
2aff.cif
2afg.cif
2afh.cif
2afi.cif
2afj.cif
2afm.cif
2afn.cif
2afo.cif
2afp.cif
2afq.cif
2afr.cif
2afs.cif
2aft.cif
2afu.cif
2afv.cif
2afw.cif
2afx.cif
2afy.cif
2afz.cif
2ag0.cif
2ag1.cif
2ag2.cif
2ag3.cif
2ag4.cif
2ag5.cif
2ag6.cif
2ag8.cif
2ag9.cif
2aga.cif
2agc.cif
2agd.cif
2age.cif
2agg.cif
2agh.cif
2agi.cif
2agj.cif
2agk.cif
2agl.cif
2agm.cif
2agn.cif
2ago.cif
2agp.cif
2agq.cif
2ags.cif
2agt.cif
2agv.cif
2agw.cif
2agx.cif
2agy.cif
2agz.cif
2ah0.cif
2ah1.cif
2ah2.cif
2ah4.cif
2ah5.cif
2ah6.cif
2ah7.cif
2ah8.cif
2ah9.cif
2aha.cif
2ahb.cif
2ahc.cif
2ahd.cif
2ahe.cif
2ahf.cif
2ahg.cif
2ahi.cif
2ahj.cif
2ahk.cif
2ahl.cif
2ahm.cif
2ahn.cif
2aho.cif
2ahp.cif
2ahq.cif
2ahr.cif
2ahs.cif
2aht.cif
2ahu.cif
2ahv.cif
2ahw.cif
2ahx.cif
2ahy.cif
2ahz.cif
2ai0.cif
2ai1.cif
2ai2.cif
2ai3.cif
2ai5.cif
2ai6.cif
2ai7.cif
2ai8.cif
2ai9.cif
2aia.cif
2aib.cif
2aid.cif
2aie.cif
2aif.cif
2aig.cif
2aih.cif
2aii.cif
2aij.cif
2aik.cif
2aim.cif
2ain.cif
2aio.cif
2aip.cif
2aiq.cif
2air.cif
2ait.cif
2aiu.cif
2aiv.cif
2aix.cif
2aiy.cif
2aiz.cif
2aj0.cif
2aj1.cif
2aj2.cif
2aj3.cif
2aj4.cif
2aj6.cif
2aj7.cif
2aj8.cif
2aj9.cif
2aja.cif
2ajb.cif
2ajc.cif
2ajd.cif
2aje.cif
2ajf.cif
2ajg.cif
2ajh.cif
2aji.cif
2ajj.cif
2ajl.cif
2ajm.cif
2ajn.cif
2ajo.cif
2ajp.cif
2ajq.cif
2ajr.cif
2ajs.cif
2ajt.cif
2aju.cif
2ajv.cif
2ajw.cif
2ajx.cif
2ajy.cif
2ajz.cif
2ak0.cif
2ak1.cif
2ak2.cif
2ak3.cif
2ak4.cif
2ak5.cif
2ak7.cif
2aka.cif
2akc.cif
2ake.cif
2akf.cif
2akg.cif
2akh.cif
2aki.cif
2akj.cif
2akk.cif
2akl.cif
2akm.cif
2ako.cif
2akp.cif
2akq.cif
2akr.cif
2akw.cif
2aky.cif
2akz.cif
2al0.cif
2al1.cif
2al2.cif
2al3.cif
2al4.cif
2al5.cif
2al6.cif
2al7.cif
2ala.cif
2alb.cif
2alc.cif
2ald.cif
2ale.cif
2alf.cif
2alg.cif
2alj.cif
2all.cif
2alm.cif
2alp.cif
2alr.cif
2alu.cif
2alv.cif
2alw.cif
2alx.cif
2aly.cif
2alz.cif
2am1.cif
2am2.cif
2am3.cif
2am4.cif
2am5.cif
2am9.cif
2ama.cif
2amb.cif
2amc.cif
2amd.cif
2ame.cif
2amf.cif
2amg.cif
2amh.cif
2ami.cif
2amj.cif
2aml.cif
2amm.cif
2amn.cif
2amo.cif
2amp.cif
2amq.cif
2ams.cif
2amt.cif
2amu.cif
2amv.cif
2amx.cif
2amy.cif
2an0.cif
2an1.cif
2an2.cif
2an3.cif
2an4.cif
2an5.cif
2an6.cif
2an7.cif
2an9.cif
2ana.cif
2anb.cif
2anc.cif
2ane.cif
2ang.cif
2anh.cif
2ani.cif
2anj.cif
2ank.cif
2anl.cif
2anm.cif
2ann.cif
2ano.cif
2anp.cif
2anq.cif
2anr.cif
2ans.cif
2ant.cif
2anu.cif
2anv.cif
2anw.cif
2anx.cif
2any.cif
2anz.cif
2ao2.cif
2ao5.cif
2ao6.cif
2ao7.cif
2ao9.cif
2aoa.cif
2aob.cif
2aoc.cif
2aod.cif
2aoe.cif
2aof.cif
2aog.cif
2aoh.cif
2aoi.cif
2aoj.cif
2aop.cif
2aoq.cif
2aor.cif
2aos.cif
2aot.cif
2aou.cif
2aov.cif
2aow.cif
2aox.cif
2aoz.cif
2ap0.cif
2ap1.cif
2ap2.cif
2ap3.cif
2ap5.cif
2ap6.cif
2ap7.cif
2ap8.cif
2ap9.cif
2apb.cif
2apc.cif
2apf.cif
2apg.cif
2aph.cif
2apj.cif
2apl.cif
2apn.cif
2apo.cif
2apq.cif
2apr.cif
2aps.cif
2apt.cif
2apv.cif
2apw.cif
2apx.cif
2aq0.cif
2aq1.cif
2aq2.cif
2aq3.cif
2aq4.cif
2aq5.cif
2aq6.cif
2aq7.cif
2aq8.cif
2aq9.cif
2aqa.cif
2aqb.cif
2aqc.cif
2aqd.cif
2aqe.cif
2aqf.cif
2aqh.cif
2aqi.cif
2aqj.cif
2aqk.cif
2aql.cif
2aqn.cif
2aqo.cif
2aqp.cif
2aqq.cif
2aqr.cif
2aqs.cif
2aqt.cif
2aqu.cif
2aqv.cif
2aqw.cif
2aqx.cif
2aqy.cif
2aqz.cif
2ar0.cif
2ar1.cif
2ar3.cif
2ar5.cif
2ar6.cif
2ar7.cif
2ar8.cif
2ar9.cif
2ara.cif
2arb.cif
2arc.cif
2ard.cif
2are.cif
2arf.cif
2arg.cif
2arh.cif
2ari.cif
2arj.cif
2ark.cif
2arl.cif
2arm.cif
2aro.cif
2arp.cif
2arq.cif
2arr.cif
2ars.cif
2art.cif
2aru.cif
2arv.cif
2arw.cif
2arx.cif
2ary.cif
2arz.cif
2as0.cif
2as1.cif
2as2.cif
2as3.cif
2as4.cif
2as5.cif
2as6.cif
2as8.cif
2as9.cif
2asb.cif
2asc.cif
2asd.cif
2ase.cif
2asf.cif
2ash.cif
2asi.cif
2asj.cif
2ask.cif
2asl.cif
2asm.cif
2asn.cif
2aso.cif
2asp.cif
2asq.cif
2asr.cif
2ass.cif
2ast.cif
2asu.cif
2asv.cif
2asy.cif
2at0.cif
2at1.cif
2at2.cif
2at3.cif
2at5.cif
2at6.cif
2at8.cif
2at9.cif
2ata.cif
2atb.cif
2atc.cif
2ate.cif
2atf.cif
2atg.cif
2ath.cif
2ati.cif
2atj.cif
2atk.cif
2atl.cif
2atm.cif
2ato.cif
2atp.cif
2atq.cif
2atr.cif
2ats.cif
2atv.cif
2atw.cif
2atx.cif
2aty.cif
2atz.cif
2au0.cif
2au1.cif
2au3.cif
2au4.cif
2au5.cif
2au6.cif
2au7.cif
2au8.cif
2au9.cif
2aua.cif
2aub.cif
2auc.cif
2aud.cif
2aug.cif
2auh.cif
2auj.cif
2auk.cif
2aum.cif
2aun.cif
2auo.cif
2aup.cif
2auq.cif
2aur.cif
2aus.cif
2aut.cif
2auu.cif
2auv.cif
2auw.cif
2aux.cif
2auy.cif
2auz.cif
2av0.cif
2av1.cif
2av3.cif
2av4.cif
2av5.cif
2av6.cif
2av7.cif
2av8.cif
2av9.cif
2ava.cif
2avd.cif
2avf.cif
2avg.cif
2avh.cif
2avi.cif
2avj.cif
2avk.cif
2avm.cif
2avn.cif
2avo.cif
2avp.cif
2avq.cif
2avs.cif
2avt.cif
2avu.cif
2avv.cif
2avw.cif
2avx.cif
2aw0.cif
2aw1.cif
2aw2.cif
2aw3.cif
2aw5.cif
2aw6.cif
2aw9.cif
2awa.cif
2awc.cif
2awd.cif
2awe.cif
2awf.cif
2awg.cif
2awh.cif
2awi.cif
2awj.cif
2awk.cif
2awl.cif
2awm.cif
2awn.cif
2awo.cif
2awp.cif
2awq.cif
2awt.cif
2awu.cif
2awv.cif
2aww.cif
2awx.cif
2awy.cif
2awz.cif
2ax0.cif
2ax1.cif
2ax2.cif
2ax3.cif
2ax4.cif
2ax5.cif
2ax6.cif
2ax7.cif
2ax8.cif
2ax9.cif
2axa.cif
2axb.cif
2axc.cif
2axd.cif
2axe.cif
2axf.cif
2axg.cif
2axh.cif
2axi.cif
2axj.cif
2axk.cif
2axl.cif
2axm.cif
2axn.cif
2axo.cif
2axp.cif
2axq.cif
2axr.cif
2axt.cif
2axu.cif
2axv.cif
2axw.cif
2axx.cif
2axy.cif
2axz.cif
2ay0.cif
2ay1.cif
2ay2.cif
2ay3.cif
2ay4.cif
2ay5.cif
2ay6.cif
2ay7.cif
2ay8.cif
2ay9.cif
2aya.cif
2ayb.cif
2ayd.cif
2aye.cif
2ayg.cif
2ayh.cif
2ayi.cif
2ayj.cif
2ayk.cif
2ayl.cif
2aym.cif
2ayn.cif
2ayo.cif
2ayp.cif
2ayq.cif
2ayr.cif
2ays.cif
2ayt.cif
2ayu.cif
2ayv.cif
2ayw.cif
2ayx.cif
2ayy.cif
2ayz.cif
2az0.cif
2az1.cif
2az2.cif
2az3.cif
2az4.cif
2az5.cif
2az8.cif
2az9.cif
2aza.cif
2azb.cif
2azc.cif
2azd.cif
2aze.cif
2azh.cif
2azj.cif
2azk.cif
2azl.cif
2azm.cif
2azn.cif
2azo.cif
2azp.cif
2azq.cif
2azr.cif
2azs.cif
2azt.cif
2azu.cif
2azv.cif
2azw.cif
2azx.cif
2azy.cif
2azz.cif
2b00.cif
2b01.cif
2b02.cif
2b03.cif
2b04.cif
2b05.cif
2b06.cif
2b07.cif
2b08.cif
2b0a.cif
2b0c.cif
2b0d.cif
2b0e.cif
2b0f.cif
2b0g.cif
2b0h.cif
2b0j.cif
2b0k.cif
2b0l.cif
2b0m.cif
2b0o.cif
2b0p.cif
2b0q.cif
2b0r.cif
2b0s.cif
2b0t.cif
2b0u.cif
2b0v.cif
2b0y.cif
2b0z.cif
2b10.cif
2b11.cif
2b12.cif
2b13.cif
2b14.cif
2b15.cif
2b16.cif
2b17.cif
2b18.cif
2b19.cif
2b1a.cif
2b1b.cif
2b1c.cif
2b1d.cif
2b1e.cif
2b1f.cif
2b1g.cif
2b1h.cif
2b1i.cif
2b1j.cif
2b1k.cif
2b1l.cif
2b1m.cif
2b1n.cif
2b1o.cif
2b1p.cif
2b1q.cif
2b1r.cif
2b1u.cif
2b1v.cif
2b1w.cif
2b1x.cif
2b1y.cif
2b1z.cif
2b20.cif
2b21.cif
2b22.cif
2b23.cif
2b24.cif
2b25.cif
2b26.cif
2b29.cif
2b2a.cif
2b2b.cif
2b2c.cif
2b2d.cif
2b2e.cif
2b2f.cif
2b2g.cif
2b2h.cif
2b2i.cif
2b2j.cif
2b2k.cif
2b2n.cif
2b2t.cif
2b2u.cif
2b2v.cif
2b2w.cif
2b2x.cif
2b2y.cif
2b30.cif
2b31.cif
2b33.cif
2b34.cif
2b35.cif
2b36.cif
2b37.cif
2b38.cif
2b39.cif
2b3a.cif
2b3b.cif
2b3c.cif
2b3d.cif
2b3e.cif
2b3f.cif
2b3g.cif
2b3h.cif
2b3i.cif
2b3j.cif
2b3k.cif
2b3l.cif
2b3m.cif
2b3o.cif
2b3p.cif
2b3q.cif
2b3r.cif
2b3s.cif
2b3t.cif
2b3u.cif
2b3v.cif
2b3w.cif
2b3x.cif
2b3y.cif
2b3z.cif
2b42.cif
2b43.cif
2b44.cif
2b45.cif
2b46.cif
2b48.cif
2b49.cif
2b4a.cif
2b4b.cif
2b4c.cif
2b4d.cif
2b4e.cif
2b4f.cif
2b4g.cif
2b4h.cif
2b4i.cif
2b4j.cif
2b4k.cif
2b4l.cif
2b4m.cif
2b4n.cif
2b4o.cif
2b4p.cif
2b4q.cif
2b4r.cif
2b4s.cif
2b4t.cif
2b4u.cif
2b4v.cif
2b4w.cif
2b4x.cif
2b4y.cif
2b4z.cif
2b50.cif
2b51.cif
2b52.cif
2b53.cif
2b54.cif
2b55.cif
2b56.cif
2b57.cif
2b58.cif
2b59.cif
2b5a.cif
2b5b.cif
2b5d.cif
2b5e.cif
2b5f.cif
2b5g.cif
2b5h.cif
2b5i.cif
2b5j.cif
2b5k.cif
2b5l.cif
2b5m.cif
2b5n.cif
2b5o.cif
2b5p.cif
2b5q.cif
2b5r.cif
2b5s.cif
2b5t.cif
2b5u.cif
2b5v.cif
2b5w.cif
2b5x.cif
2b5y.cif
2b5z.cif
2b60.cif
2b61.cif
2b63.cif
2b65.cif
2b67.cif
2b68.cif
2b69.cif
2b6a.cif
2b6b.cif
2b6c.cif
2b6e.cif
2b6f.cif
2b6g.cif
2b6h.cif
2b6m.cif
2b6n.cif
2b6o.cif
2b6p.cif
2b6t.cif
2b6w.cif
2b6x.cif
2b6y.cif
2b6z.cif
2b70.cif
2b71.cif
2b72.cif
2b73.cif
2b74.cif
2b75.cif
2b76.cif
2b77.cif
2b78.cif
2b7a.cif
2b7b.cif
2b7c.cif
2b7d.cif
2b7e.cif
2b7f.cif
2b7g.cif
2b7h.cif
2b7j.cif
2b7k.cif
2b7l.cif
2b7m.cif
2b7n.cif
2b7o.cif
2b7p.cif
2b7q.cif
2b7r.cif
2b7s.cif
2b7t.cif
2b7u.cif
2b7v.cif
2b7x.cif
2b7y.cif
2b7z.cif
2b81.cif
2b82.cif
2b83.cif
2b86.cif
2b87.cif
2b88.cif
2b89.cif
2b8a.cif
2b8e.cif
2b8f.cif
2b8g.cif
2b8h.cif
2b8i.cif
2b8j.cif
2b8k.cif
2b8l.cif
2b8m.cif
2b8n.cif
2b8o.cif
2b8p.cif
2b8q.cif
2b8r.cif
2b8s.cif
2b8t.cif
2b8u.cif
2b8v.cif
2b8w.cif
2b8x.cif
2b8y.cif
2b8z.cif
2b90.cif
2b91.cif
2b92.cif
2b94.cif
2b95.cif
2b96.cif
2b97.cif
2b98.cif
2b99.cif
2b9a.cif
2b9b.cif
2b9c.cif
2b9d.cif
2b9e.cif
2b9f.cif
2b9h.cif
2b9i.cif
2b9j.cif
2b9k.cif
2b9l.cif
2b9r.cif
2b9s.cif
2b9u.cif
2b9v.cif
2b9w.cif
2b9x.cif
2b9y.cif
2b9z.cif
2ba0.cif
2ba1.cif
2ba2.cif
2ba3.cif
2ba9.cif
2baa.cif
2bab.cif
2bac.cif
2baf.cif
2bag.cif
2bai.cif
2baj.cif
2bak.cif
2bal.cif
2bam.cif
2ban.cif
2bao.cif
2bap.cif
2baq.cif
2bas.cif
2bat.cif
2bau.cif
2baw.cif
2bax.cif
2bay.cif
2baz.cif
2bb0.cif
2bb2.cif
2bb3.cif
2bb4.cif
2bb5.cif
2bb6.cif
2bb7.cif
2bb8.cif
2bb9.cif
2bba.cif
2bbb.cif
2bbc.cif
2bbd.cif
2bbe.cif
2bbf.cif
2bbg.cif
2bbh.cif
2bbi.cif
2bbj.cif
2bbk.cif
2bbl.cif
2bbm.cif
2bbn.cif
2bbo.cif
2bbp.cif
2bbq.cif
2bbr.cif
2bbs.cif
2bbt.cif
2bbu.cif
2bbv.cif
2bbw.cif
2bbx.cif
2bby.cif
2bbz.cif
2bc0.cif
2bc1.cif
2bc2.cif
2bc3.cif
2bc4.cif
2bc5.cif
2bc7.cif
2bc8.cif
2bc9.cif
2bca.cif
2bcb.cif
2bcc.cif
2bcd.cif
2bce.cif
2bcg.cif
2bch.cif
2bcj.cif
2bck.cif
2bcm.cif
2bcn.cif
2bco.cif
2bcp.cif
2bcq.cif
2bcr.cif
2bcs.cif
2bct.cif
2bcu.cif
2bcv.cif
2bcw.cif
2bcx.cif
2bcy.cif
2bcz.cif
2bd0.cif
2bd1.cif
2bd2.cif
2bd3.cif
2bd4.cif
2bd5.cif
2bd7.cif
2bd8.cif
2bd9.cif
2bda.cif
2bdb.cif
2bdc.cif
2bdd.cif
2bde.cif
2bdf.cif
2bdg.cif
2bdh.cif
2bdi.cif
2bdj.cif
2bdl.cif
2bdm.cif
2bdn.cif
2bdo.cif
2bdp.cif
2bdq.cif
2bdr.cif
2bds.cif
2bdt.cif
2bdu.cif
2bdv.cif
2bdw.cif
2bdx.cif
2bdy.cif
2bdz.cif
2be0.cif
2be1.cif
2be2.cif
2be3.cif
2be4.cif
2be5.cif
2be6.cif
2be7.cif
2be9.cif
2bea.cif
2beb.cif
2bec.cif
2bed.cif
2bee.cif
2bef.cif
2beg.cif
2beh.cif
2bei.cif
2bej.cif
2bek.cif
2bel.cif
2bem.cif
2ben.cif
2beo.cif
2bep.cif
2beq.cif
2ber.cif
2bes.cif
2bet.cif
2beu.cif
2bev.cif
2bew.cif
2bex.cif
2bey.cif
2bez.cif
2bf0.cif
2bf1.cif
2bf2.cif
2bf3.cif
2bf4.cif
2bf5.cif
2bf6.cif
2bf7.cif
2bf8.cif
2bf9.cif
2bfa.cif
2bfb.cif
2bfc.cif
2bfd.cif
2bfe.cif
2bff.cif
2bfg.cif
2bfh.cif
2bfi.cif
2bfk.cif
2bfl.cif
2bfm.cif
2bfn.cif
2bfo.cif
2bfp.cif
2bfq.cif
2bfr.cif
2bfu.cif
2bfv.cif
2bfw.cif
2bfx.cif
2bfy.cif
2bfz.cif
2bg1.cif
2bg2.cif
2bg5.cif
2bg6.cif
2bg7.cif
2bg8.cif
2bg9.cif
2bga.cif
2bgc.cif
2bgd.cif
2bge.cif
2bgf.cif
2bgg.cif
2bgh.cif
2bgi.cif
2bgj.cif
2bgk.cif
2bgl.cif
2bgm.cif
2bgn.cif
2bgo.cif
2bgp.cif
2bgq.cif
2bgr.cif
2bgs.cif
2bgt.cif
2bgu.cif
2bgv.cif
2bgw.cif
2bgy.cif
2bgz.cif
2bh0.cif
2bh1.cif
2bh2.cif
2bh3.cif
2bh4.cif
2bh5.cif
2bh7.cif
2bh8.cif
2bh9.cif
2bha.cif
2bhb.cif
2bhc.cif
2bhd.cif
2bhe.cif
2bhf.cif
2bhg.cif
2bhh.cif
2bhi.cif
2bhj.cif
2bhk.cif
2bhl.cif
2bhm.cif
2bhn.cif
2bho.cif
2bhp.cif
2bhq.cif
2bhr.cif
2bhs.cif
2bht.cif
2bhu.cif
2bhv.cif
2bhw.cif
2bhx.cif
2bhy.cif
2bhz.cif
2bi0.cif
2bi1.cif
2bi2.cif
2bi3.cif
2bi4.cif
2bi5.cif
2bi6.cif
2bi7.cif
2bi8.cif
2bi9.cif
2bia.cif
2bib.cif
2bic.cif
2bid.cif
2bie.cif
2bif.cif
2big.cif
2bih.cif
2bii.cif
2bij.cif
2bik.cif
2bil.cif
2bim.cif
2bin.cif
2bio.cif
2bip.cif
2biq.cif
2bir.cif
2bis.cif
2bit.cif
2biu.cif
2biv.cif
2biw.cif
2bix.cif
2biy.cif
2bj0.cif
2bj1.cif
2bj2.cif
2bj3.cif
2bj4.cif
2bj6.cif
2bj7.cif
2bj8.cif
2bj9.cif
2bja.cif
2bjb.cif
2bjc.cif
2bjd.cif
2bje.cif
2bjf.cif
2bjg.cif
2bjh.cif
2bji.cif
2bjj.cif
2bjk.cif
2bjm.cif
2bjn.cif
2bjo.cif
2bjq.cif
2bjr.cif
2bjs.cif
2bju.cif
2bjv.cif
2bjw.cif
2bjx.cif
2bjy.cif
2bk0.cif
2bk1.cif
2bk2.cif
2bk3.cif
2bk4.cif
2bk5.cif
2bk6.cif
2bk8.cif
2bk9.cif
2bka.cif
2bkb.cif
2bkc.cif
2bkd.cif
2bke.cif
2bkf.cif
2bkg.cif
2bkh.cif
2bki.cif
2bkj.cif
2bkk.cif
2bkl.cif
2bkm.cif
2bkn.cif
2bko.cif
2bkp.cif
2bkq.cif
2bkr.cif
2bks.cif
2bkt.cif
2bku.cif
2bkv.cif
2bkw.cif
2bkx.cif
2bky.cif
2bkz.cif
2bl0.cif
2bl1.cif
2bl2.cif
2bl4.cif
2bl5.cif
2bl6.cif
2bl7.cif
2bl8.cif
2bl9.cif
2bla.cif
2blb.cif
2blc.cif
2ble.cif
2blf.cif
2blg.cif
2blh.cif
2bli.cif
2blj.cif
2bll.cif
2blm.cif
2bln.cif
2blo.cif
2blp.cif
2blq.cif
2blr.cif
2bls.cif
2blu.cif
2blv.cif
2blw.cif
2blx.cif
2bly.cif
2blz.cif
2bm0.cif
2bm1.cif
2bm2.cif
2bm3.cif
2bm4.cif
2bm5.cif
2bm6.cif
2bm7.cif
2bm8.cif
2bm9.cif
2bma.cif
2bmb.cif
2bmc.cif
2bmd.cif
2bme.cif
2bmf.cif
2bmg.cif
2bmh.cif
2bmi.cif
2bmj.cif
2bmk.cif
2bml.cif
2bmm.cif
2bmo.cif
2bmq.cif
2bmr.cif
2bmt.cif
2bmu.cif
2bmv.cif
2bmw.cif
2bmx.cif
2bmy.cif
2bmz.cif
2bn0.cif
2bn1.cif
2bn2.cif
2bn3.cif
2bn4.cif
2bn5.cif
2bn6.cif
2bn7.cif
2bn8.cif
2bna.cif
2bnd.cif
2bne.cif
2bnf.cif
2bng.cif
2bnh.cif
2bni.cif
2bnj.cif
2bnk.cif
2bnl.cif
2bnm.cif
2bnn.cif
2bno.cif
2bnp.cif
2bnq.cif
2bnr.cif
2bns.cif
2bnu.cif
2bnw.cif
2bnx.cif
2bny.cif
2bnz.cif
2bo0.cif
2bo1.cif
2bo2.cif
2bo3.cif
2bo4.cif
2bo5.cif
2bo6.cif
2bo7.cif
2bo8.cif
2bo9.cif
2boa.cif
2bob.cif
2boc.cif
2bod.cif
2boe.cif
2bof.cif
2bog.cif
2boh.cif
2boi.cif
2boj.cif
2bok.cif
2bol.cif
2bon.cif
2boo.cif
2bop.cif
2boq.cif
2bos.cif
2bou.cif
2bov.cif
2bow.cif
2box.cif
2boy.cif
2boz.cif
2bp0.cif
2bp1.cif
2bp2.cif
2bp3.cif
2bp4.cif
2bp5.cif
2bp6.cif
2bp7.cif
2bp8.cif
2bpa.cif
2bpb.cif
2bpc.cif
2bpd.cif
2bpe.cif
2bpf.cif
2bpg.cif
2bph.cif
2bpi.cif
2bpm.cif
2bpn.cif
2bpo.cif
2bpp.cif
2bpq.cif
2bpr.cif
2bps.cif
2bpu.cif
2bpv.cif
2bpw.cif
2bpx.cif
2bpy.cif
2bpz.cif
2bq0.cif
2bq1.cif
2bq2.cif
2bq3.cif
2bq4.cif
2bq5.cif
2bq6.cif
2bq7.cif
2bq8.cif
2bqa.cif
2bqb.cif
2bqc.cif
2bqd.cif
2bqe.cif
2bqf.cif
2bqg.cif
2bqh.cif
2bqi.cif
2bqj.cif
2bqk.cif
2bql.cif
2bqm.cif
2bqn.cif
2bqo.cif
2bqp.cif
2bqq.cif
2bqr.cif
2bqu.cif
2bqv.cif
2bqw.cif
2bqx.cif
2bqy.cif
2bqz.cif
2br0.cif
2br1.cif
2br2.cif
2br3.cif
2br4.cif
2br5.cif
2br6.cif
2br7.cif
2br8.cif
2br9.cif
2bra.cif
2brb.cif
2brc.cif
2brd.cif
2bre.cif
2brf.cif
2brg.cif
2brh.cif
2bri.cif
2brj.cif
2brk.cif
2brl.cif
2brm.cif
2brn.cif
2bro.cif
2brp.cif
2brq.cif
2brr.cif
2brs.cif
2brt.cif
2bru.cif
2brv.cif
2brw.cif
2brx.cif
2bry.cif
2brz.cif
2bs0.cif
2bs1.cif
2bs2.cif
2bs3.cif
2bs4.cif
2bs5.cif
2bs6.cif
2bs7.cif
2bs8.cif
2bs9.cif
2bsa.cif
2bsb.cif
2bsc.cif
2bsd.cif
2bse.cif
2bsf.cif
2bsg.cif
2bsh.cif
2bsi.cif
2bsj.cif
2bsk.cif
2bsl.cif
2bsm.cif
2bsp.cif
2bsq.cif
2bsr.cif
2bss.cif
2bst.cif
2bsw.cif
2bsx.cif
2bsy.cif
2bsz.cif
2bt0.cif
2bt1.cif
2bt2.cif
2bt3.cif
2bt4.cif
2bt6.cif
2bt7.cif
2bt8.cif
2bt9.cif
2bta.cif
2btb.cif
2btc.cif
2btd.cif
2bte.cif
2btf.cif
2btg.cif
2bth.cif
2bti.cif
2btj.cif
2btl.cif
2btm.cif
2btn.cif
2bto.cif
2btp.cif
2btq.cif
2btr.cif
2bts.cif
2btt.cif
2btu.cif
2btv.cif
2btw.cif
2btx.cif
2bty.cif
2btz.cif
2bu1.cif
2bu2.cif
2bu3.cif
2bu4.cif
2bu5.cif
2bu6.cif
2bu7.cif
2bu8.cif
2bu9.cif
2bua.cif
2bub.cif
2buc.cif
2bud.cif
2bue.cif
2buf.cif
2bug.cif
2buh.cif
2bui.cif
2buj.cif
2buk.cif
2bum.cif
2bun.cif
2buo.cif
2bup.cif
2buq.cif
2bur.cif
2bus.cif
2but.cif
2buu.cif
2buv.cif
2buw.cif
2bux.cif
2buy.cif
2buz.cif
2bv0.cif
2bv1.cif
2bv2.cif
2bv3.cif
2bv4.cif
2bv5.cif
2bv6.cif
2bv7.cif
2bv8.cif
2bv9.cif
2bva.cif
2bvb.cif
2bvc.cif
2bvd.cif
2bve.cif
2bvf.cif
2bvg.cif
2bvh.cif
2bvj.cif
2bvk.cif
2bvl.cif
2bvm.cif
2bvn.cif
2bvo.cif
2bvp.cif
2bvq.cif
2bvr.cif
2bvs.cif
2bvt.cif
2bvu.cif
2bvv.cif
2bvw.cif
2bvx.cif
2bvy.cif
2bvz.cif
2bw0.cif
2bw1.cif
2bw2.cif
2bw3.cif
2bw4.cif
2bw5.cif
2bw7.cif
2bw8.cif
2bw9.cif
2bwa.cif
2bwb.cif
2bwc.cif
2bwd.cif
2bwe.cif
2bwf.cif
2bwg.cif
2bwh.cif
2bwi.cif
2bwj.cif
2bwk.cif
2bwl.cif
2bwm.cif
2bwn.cif
2bwo.cif
2bwp.cif
2bwq.cif
2bwr.cif
2bws.cif
2bwt.cif
2bwu.cif
2bwv.cif
2bww.cif
2bwx.cif
2bwy.cif
2bx2.cif
2bx3.cif
2bx4.cif
2bx5.cif
2bx6.cif
2bx7.cif
2bx8.cif
2bx9.cif
2bxa.cif
2bxb.cif
2bxc.cif
2bxd.cif
2bxe.cif
2bxf.cif
2bxg.cif
2bxh.cif
2bxi.cif
2bxj.cif
2bxk.cif
2bxl.cif
2bxm.cif
2bxn.cif
2bxo.cif
2bxp.cif
2bxq.cif
2bxr.cif
2bxs.cif
2bxt.cif
2bxu.cif
2bxv.cif
2bxw.cif
2bxx.cif
2bxy.cif
2bxz.cif
2by0.cif
2by1.cif
2by2.cif
2by3.cif
2by4.cif
2by5.cif
2by6.cif
2by7.cif
2by8.cif
2by9.cif
2bya.cif
2byb.cif
2byc.cif
2byd.cif
2bye.cif
2byf.cif
2byg.cif
2byh.cif
2byi.cif
2byj.cif
2byk.cif
2byl.cif
2bym.cif
2byn.cif
2byo.cif
2byp.cif
2byq.cif
2byr.cif
2bys.cif
2byt.cif
2byu.cif
2byv.cif
2byw.cif
2byx.cif
2byy.cif
2byz.cif
2bz0.cif
2bz1.cif
2bz2.cif
2bz3.cif
2bz4.cif
2bz5.cif
2bz6.cif
2bz7.cif
2bz8.cif
2bz9.cif
2bza.cif
2bzb.cif
2bzc.cif
2bzd.cif
2bze.cif
2bzf.cif
2bzg.cif
2bzh.cif
2bzi.cif
2bzj.cif
2bzk.cif
2bzl.cif
2bzm.cif
2bzn.cif
2bzr.cif
2bzs.cif
2bzt.cif
2bzu.cif
2bzv.cif
2bzw.cif
2bzx.cif
2bzy.cif
2bzz.cif
2c00.cif
2c01.cif
2c02.cif
2c03.cif
2c04.cif
2c05.cif
2c06.cif
2c07.cif
2c08.cif
2c0a.cif
2c0b.cif
2c0c.cif
2c0d.cif
2c0e.cif
2c0f.cif
2c0g.cif
2c0h.cif
2c0i.cif
2c0j.cif
2c0k.cif
2c0l.cif
2c0m.cif
2c0n.cif
2c0o.cif
2c0p.cif
2c0q.cif
2c0r.cif
2c0s.cif
2c0t.cif
2c0u.cif
2c0w.cif
2c0x.cif
2c0y.cif
2c0z.cif
2c10.cif
2c11.cif
2c12.cif
2c13.cif
2c14.cif
2c15.cif
2c16.cif
2c18.cif
2c19.cif
2c1a.cif
2c1b.cif
2c1c.cif
2c1d.cif
2c1e.cif
2c1f.cif
2c1g.cif
2c1h.cif
2c1i.cif
2c1j.cif
2c1l.cif
2c1m.cif
2c1n.cif
2c1o.cif
2c1p.cif
2c1q.cif
2c1s.cif
2c1t.cif
2c1u.cif
2c1v.cif
2c1w.cif
2c1x.cif
2c1y.cif
2c1z.cif
2c20.cif
2c21.cif
2c22.cif
2c23.cif
2c24.cif
2c25.cif
2c26.cif
2c27.cif
2c28.cif
2c29.cif
2c2a.cif
2c2b.cif
2c2c.cif
2c2d.cif
2c2e.cif
2c2f.cif
2c2g.cif
2c2h.cif
2c2i.cif
2c2j.cif
2c2k.cif
2c2l.cif
2c2m.cif
2c2n.cif
2c2o.cif
2c2p.cif
2c2q.cif
2c2r.cif
2c2s.cif
2c2t.cif
2c2u.cif
2c2v.cif
2c2w.cif
2c2x.cif
2c2y.cif
2c2z.cif
2c30.cif
2c31.cif
2c32.cif
2c34.cif
2c35.cif
2c36.cif
2c37.cif
2c38.cif
2c39.cif
2c3a.cif
2c3b.cif
2c3c.cif
2c3d.cif
2c3e.cif
2c3f.cif
2c3g.cif
2c3h.cif
2c3i.cif
2c3j.cif
2c3k.cif
2c3l.cif
2c3m.cif
2c3n.cif
2c3o.cif
2c3p.cif
2c3q.cif
2c3s.cif
2c3t.cif
2c3u.cif
2c3v.cif
2c3w.cif
2c3x.cif
2c3y.cif
2c3z.cif
2c40.cif
2c41.cif
2c42.cif
2c43.cif
2c44.cif
2c45.cif
2c46.cif
2c47.cif
2c49.cif
2c4a.cif
2c4b.cif
2c4c.cif
2c4d.cif
2c4e.cif
2c4f.cif
2c4g.cif
2c4h.cif
2c4i.cif
2c4j.cif
2c4k.cif
2c4l.cif
2c4m.cif
2c4n.cif
2c4p.cif
2c4q.cif
2c4r.cif
2c4s.cif
2c4t.cif
2c4u.cif
2c4v.cif
2c4w.cif
2c4x.cif
2c4y.cif
2c4z.cif
2c50.cif
2c51.cif
2c52.cif
2c53.cif
2c54.cif
2c55.cif
2c56.cif
2c57.cif
2c58.cif
2c59.cif
2c5a.cif
2c5b.cif
2c5c.cif
2c5d.cif
2c5e.cif
2c5f.cif
2c5g.cif
2c5h.cif
2c5i.cif
2c5j.cif
2c5k.cif
2c5l.cif
2c5n.cif
2c5o.cif
2c5q.cif
2c5r.cif
2c5s.cif
2c5u.cif
2c5v.cif
2c5w.cif
2c5x.cif
2c5y.cif
2c5z.cif
2c60.cif
2c61.cif
2c62.cif
2c63.cif
2c64.cif
2c65.cif
2c66.cif
2c67.cif
2c68.cif
2c69.cif
2c6a.cif
2c6b.cif
2c6c.cif
2c6d.cif
2c6e.cif
2c6f.cif
2c6g.cif
2c6h.cif
2c6i.cif
2c6k.cif
2c6l.cif
2c6m.cif
2c6n.cif
2c6o.cif
2c6p.cif
2c6q.cif
2c6r.cif
2c6s.cif
2c6t.cif
2c6u.cif
2c6w.cif
2c6x.cif
2c6y.cif
2c6z.cif
2c70.cif
2c71.cif
2c72.cif
2c73.cif
2c74.cif
2c75.cif
2c76.cif
2c77.cif
2c78.cif
2c79.cif
2c7a.cif
2c7b.cif
2c7c.cif
2c7d.cif
2c7e.cif
2c7f.cif
2c7g.cif
2c7h.cif
2c7i.cif
2c7j.cif
2c7k.cif
2c7l.cif
2c7m.cif
2c7n.cif
2c7o.cif
2c7p.cif
2c7q.cif
2c7r.cif
2c7s.cif
2c7t.cif
2c7u.cif
2c7v.cif
2c7w.cif
2c7x.cif
2c7y.cif
2c7z.cif
2c80.cif
2c81.cif
2c82.cif
2c83.cif
2c84.cif
2c86.cif
2c88.cif
2c89.cif
2c8a.cif
2c8b.cif
2c8c.cif
2c8d.cif
2c8e.cif
2c8f.cif
2c8g.cif
2c8h.cif
2c8i.cif
2c8j.cif
2c8k.cif
2c8l.cif
2c8m.cif
2c8n.cif
2c8o.cif
2c8p.cif
2c8q.cif
2c8r.cif
2c8s.cif
2c8t.cif
2c8u.cif
2c8v.cif
2c8w.cif
2c8x.cif
2c8y.cif
2c8z.cif
2c90.cif
2c91.cif
2c92.cif
2c93.cif
2c94.cif
2c95.cif
2c96.cif
2c97.cif
2c98.cif
2c99.cif
2c9a.cif
2c9b.cif
2c9c.cif
2c9d.cif
2c9e.cif
2c9f.cif
2c9g.cif
2c9h.cif
2c9i.cif
2c9j.cif
2c9k.cif
2c9l.cif
2c9m.cif
2c9n.cif
2c9o.cif
2c9p.cif
2c9q.cif
2c9r.cif
2c9s.cif
2c9t.cif
2c9u.cif
2c9v.cif
2c9w.cif
2c9x.cif
2c9y.cif
2c9z.cif
2ca0.cif
2ca1.cif
2ca2.cif
2ca3.cif
2ca4.cif
2ca5.cif
2ca6.cif
2ca7.cif
2ca8.cif
2ca9.cif
2cab.cif
2cad.cif
2cag.cif
2cah.cif
2cai.cif
2caj.cif
2cak.cif
2cal.cif
2cam.cif
2can.cif
2caq.cif
2car.cif
2cas.cif
2cau.cif
2cav.cif
2cax.cif
2cay.cif
2caz.cif
2cb0.cif
2cb1.cif
2cb2.cif
2cb3.cif
2cb4.cif
2cb5.cif
2cb6.cif
2cb8.cif
2cb9.cif
2cba.cif
2cbb.cif
2cbc.cif
2cbd.cif
2cbe.cif
2cbf.cif
2cbg.cif
2cbh.cif
2cbi.cif
2cbj.cif
2cbl.cif
2cbm.cif
2cbn.cif
2cbo.cif
2cbp.cif
2cbq.cif
2cbr.cif
2cbs.cif
2cbt.cif
2cbu.cif
2cbv.cif
2cbx.cif
2cby.cif
2cbz.cif
2cc0.cif
2cc1.cif
2cc2.cif
2cc3.cif
2cc6.cif
2cc7.cif
2cc8.cif
2cc9.cif
2cca.cif
2ccb.cif
2ccc.cif
2ccd.cif
2cce.cif
2ccf.cif
2ccg.cif
2cch.cif
2cci.cif
2ccj.cif
2cck.cif
2ccl.cif
2ccm.cif
2ccn.cif
2cco.cif
2ccp.cif
2ccq.cif
2ccr.cif
2ccs.cif
2cct.cif
2ccu.cif
2ccv.cif
2ccw.cif
2ccx.cif
2ccy.cif
2ccz.cif
2cd0.cif
2cd1.cif
2cd2.cif
2cd3.cif
2cd5.cif
2cd6.cif
2cd7.cif
2cd8.cif
2cd9.cif
2cda.cif
2cdb.cif
2cdc.cif
2cde.cif
2cdf.cif
2cdg.cif
2cdh.cif
2cdm.cif
2cdn.cif
2cdo.cif
2cdp.cif
2cdq.cif
2cdr.cif
2cds.cif
2cdt.cif
2cdu.cif
2cdv.cif
2cdx.cif
2cdy.cif
2cdz.cif
2ce0.cif
2ce1.cif
2ce2.cif
2ce3.cif
2ce4.cif
2ce6.cif
2ce7.cif
2ce8.cif
2ce9.cif
2cea.cif
2cef.cif
2ceh.cif
2cei.cif
2cej.cif
2cek.cif
2cel.cif
2cem.cif
2cen.cif
2ceo.cif
2cep.cif
2ceq.cif
2cer.cif
2ces.cif
2cet.cif
2ceu.cif
2cev.cif
2cex.cif
2cey.cif
2cez.cif
2cf2.cif
2cf4.cif
2cf5.cif
2cf6.cif
2cf7.cif
2cf8.cif
2cf9.cif
2cfa.cif
2cfb.cif
2cfc.cif
2cfd.cif
2cfe.cif
2cff.cif
2cfg.cif
2cfh.cif
2cfi.cif
2cfj.cif
2cfk.cif
2cfl.cif
2cfm.cif
2cfo.cif
2cfp.cif
2cfq.cif
2cfr.cif
2cfs.cif
2cft.cif
2cfu.cif
2cfv.cif
2cfw.cif
2cfx.cif
2cfy.cif
2cfz.cif
2cg0.cif
2cg1.cif
2cg2.cif
2cg3.cif
2cg4.cif
2cg5.cif
2cg6.cif
2cg7.cif
2cg8.cif
2cg9.cif
2cga.cif
2cge.cif
2cgf.cif
2cgh.cif
2cgi.cif
2cgj.cif
2cgk.cif
2cgl.cif
2cgn.cif
2cgo.cif
2cgp.cif
2cgq.cif
2cgr.cif
2cgt.cif
2cgu.cif
2cgv.cif
2cgw.cif
2cgx.cif
2cgy.cif
2cgz.cif
2ch0.cif
2ch1.cif
2ch2.cif
2ch4.cif
2ch5.cif
2ch6.cif
2ch7.cif
2ch8.cif
2ch9.cif
2cha.cif
2chb.cif
2chc.cif
2chd.cif
2che.cif
2chf.cif
2chg.cif
2chh.cif
2chi.cif
2chj.cif
2chk.cif
2chl.cif
2chm.cif
2chn.cif
2cho.cif
2chp.cif
2chq.cif
2chr.cif
2chs.cif
2cht.cif
2chu.cif
2chv.cif
2chw.cif
2chx.cif
2chy.cif
2chz.cif
2ci0.cif
2ci1.cif
2ci2.cif
2ci3.cif
2ci4.cif
2ci5.cif
2ci6.cif
2ci7.cif
2ci8.cif
2ci9.cif
2cia.cif
2cib.cif
2cic.cif
2cie.cif
2cif.cif
2cig.cif
2cih.cif
2cii.cif
2cij.cif
2cik.cif
2cim.cif
2cin.cif
2cio.cif
2cip.cif
2ciq.cif
2cir.cif
2cis.cif
2cit.cif
2ciu.cif
2civ.cif
2ciw.cif
2cix.cif
2ciy.cif
2ciz.cif
2cj0.cif
2cj1.cif
2cj2.cif
2cj3.cif
2cj4.cif
2cj5.cif
2cj6.cif
2cj7.cif
2cj8.cif
2cj9.cif
2cja.cif
2cjb.cif
2cjc.cif
2cjd.cif
2cje.cif
2cjf.cif
2cjg.cif
2cjh.cif
2cji.cif
2cjj.cif
2cjk.cif
2cjl.cif
2cjm.cif
2cjn.cif
2cjo.cif
2cjp.cif
2cjq.cif
2cjr.cif
2cjs.cif
2cjt.cif
2cju.cif
2cjw.cif
2cjx.cif
2cjy.cif
2cjz.cif
2ck0.cif
2ck1.cif
2ck2.cif
2ck3.cif
2ck4.cif
2ck5.cif
2cka.cif
2ckb.cif
2ckc.cif
2ckd.cif
2cke.cif
2ckf.cif
2ckg.cif
2ckh.cif
2cki.cif
2ckj.cif
2ckk.cif
2ckl.cif
2ckm.cif
2ckn.cif
2cko.cif
2ckp.cif
2ckq.cif
2ckr.cif
2cks.cif
2cku.cif
2ckw.cif
2ckx.cif
2cky.cif
2ckz.cif
2cl0.cif
2cl2.cif
2cl3.cif
2cl4.cif
2cl5.cif
2cl6.cif
2cl7.cif
2cl8.cif
2cla.cif
2clb.cif
2clc.cif
2cld.cif
2cle.cif
2clf.cif
2clh.cif
2cli.cif
2clk.cif
2cll.cif
2clm.cif
2clo.cif
2clp.cif
2clq.cif
2clr.cif
2cls.cif
2clt.cif
2clu.cif
2clv.cif
2clw.cif
2clx.cif
2cly.cif
2clz.cif
2cm0.cif
2cm1.cif
2cm2.cif
2cm3.cif
2cm4.cif
2cm5.cif
2cm6.cif
2cm7.cif
2cm8.cif
2cm9.cif
2cma.cif
2cmb.cif
2cmc.cif
2cmd.cif
2cme.cif
2cmf.cif
2cmg.cif
2cmh.cif
2cmk.cif
2cml.cif
2cmm.cif
2cmn.cif
2cmo.cif
2cmp.cif
2cmr.cif
2cmt.cif
2cmu.cif
2cmw.cif
2cmy.cif
2cn0.cif
2cn1.cif
2cn2.cif
2cn3.cif
2cn4.cif
2cn5.cif
2cn6.cif
2cn7.cif
2cn8.cif
2cna.cif
2cnb.cif
2cnc.cif
2cnd.cif
2cne.cif
2cnf.cif
2cng.cif
2cnh.cif
2cni.cif
2cnj.cif
2cnk.cif
2cnl.cif
2cnm.cif
2cnn.cif
2cno.cif
2cnp.cif
2cnq.cif
2cnr.cif
2cns.cif
2cnt.cif
2cnu.cif
2cnv.cif
2cnw.cif
2cnx.cif
2cny.cif
2cnz.cif
2co0.cif
2co1.cif
2co2.cif
2co3.cif
2co4.cif
2co5.cif
2co6.cif
2co7.cif
2co8.cif
2co9.cif
2coa.cif
2cob.cif
2coc.cif
2cod.cif
2coe.cif
2cof.cif
2cog.cif
2coi.cif
2coj.cif
2cok.cif
2col.cif
2com.cif
2con.cif
2coo.cif
2cop.cif
2coq.cif
2cor.cif
2cos.cif
2cot.cif
2cou.cif
2cov.cif
2cow.cif
2coy.cif
2coz.cif
2cp0.cif
2cp2.cif
2cp3.cif
2cp4.cif
2cp5.cif
2cp6.cif
2cp7.cif
2cp8.cif
2cp9.cif
2cpb.cif
2cpc.cif
2cpd.cif
2cpe.cif
2cpf.cif
2cpg.cif
2cph.cif
2cpi.cif
2cpj.cif
2cpk.cif
2cpl.cif
2cpm.cif
2cpn.cif
2cpo.cif
2cpp.cif
2cpq.cif
2cpr.cif
2cps.cif
2cpt.cif
2cpu.cif
2cpw.cif
2cpx.cif
2cpy.cif
2cpz.cif
2cq0.cif
2cq1.cif
2cq2.cif
2cq3.cif
2cq4.cif
2cq7.cif
2cq8.cif
2cq9.cif
2cqa.cif
2cqb.cif
2cqc.cif
2cqd.cif
2cqe.cif
2cqf.cif
2cqg.cif
2cqh.cif
2cqi.cif
2cqj.cif
2cqk.cif
2cql.cif
2cqm.cif
2cqn.cif
2cqo.cif
2cqp.cif
2cqq.cif
2cqr.cif
2cqs.cif
2cqt.cif
2cqu.cif
2cqv.cif
2cqw.cif
2cqx.cif
2cqy.cif
2cqz.cif
2cr0.cif
2cr2.cif
2cr3.cif
2cr4.cif
2cr5.cif
2cr6.cif
2cr7.cif
2cr8.cif
2cr9.cif
2cra.cif
2crb.cif
2crc.cif
2crd.cif
2cre.cif
2crf.cif
2crg.cif
2crh.cif
2cri.cif
2crj.cif
2crk.cif
2crl.cif
2crm.cif
2crn.cif
2cro.cif
2crp.cif
2crq.cif
2crr.cif
2crs.cif
2crt.cif
2cru.cif
2crv.cif
2crw.cif
2crx.cif
2cry.cif
2crz.cif
2cs0.cif
2cs1.cif
2cs2.cif
2cs3.cif
2cs4.cif
2cs5.cif
2cs7.cif
2cs8.cif
2csa.cif
2csb.cif
2csc.cif
2csd.cif
2cse.cif
2csf.cif
2csg.cif
2csh.cif
2csi.cif
2csj.cif
2csk.cif
2csl.cif
2csm.cif
2csn.cif
2cso.cif
2csp.cif
2csq.cif
2css.cif
2cst.cif
2csu.cif
2csv.cif
2csw.cif
2csx.cif
2csy.cif
2csz.cif
2ct0.cif
2ct1.cif
2ct2.cif
2ct3.cif
2ct4.cif
2ct5.cif
2ct6.cif
2ct7.cif
2ct8.cif
2ct9.cif
2ctb.cif
2ctc.cif
2ctd.cif
2cte.cif
2ctf.cif
2cth.cif
2cti.cif
2ctj.cif
2ctk.cif
2ctl.cif
2ctm.cif
2ctn.cif
2cto.cif
2ctp.cif
2ctq.cif
2ctr.cif
2cts.cif
2ctt.cif
2ctu.cif
2ctv.cif
2ctw.cif
2ctx.cif
2ctz.cif
2cu0.cif
2cu1.cif
2cu2.cif
2cu3.cif
2cu5.cif
2cu6.cif
2cu7.cif
2cu8.cif
2cu9.cif
2cua.cif
2cub.cif
2cuc.cif
2cud.cif
2cue.cif
2cuf.cif
2cug.cif
2cuh.cif
2cui.cif
2cuj.cif
2cuk.cif
2cul.cif
2cum.cif
2cun.cif
2cuo.cif
2cup.cif
2cuq.cif
2cur.cif
2cut.cif
2cuu.cif
2cuw.cif
2cuy.cif
2cuz.cif
2cv0.cif
2cv1.cif
2cv2.cif
2cv3.cif
2cv4.cif
2cv5.cif
2cv6.cif
2cv8.cif
2cv9.cif
2cvb.cif
2cvc.cif
2cvd.cif
2cve.cif
2cvf.cif
2cvh.cif
2cvi.cif
2cvj.cif
2cvk.cif
2cvl.cif
2cvo.cif
2cvp.cif
2cvq.cif
2cvr.cif
2cvs.cif
2cvt.cif
2cvu.cif
2cvv.cif
2cvw.cif
2cvx.cif
2cvy.cif
2cvz.cif
2cw0.cif
2cw1.cif
2cw2.cif
2cw3.cif
2cw4.cif
2cw5.cif
2cw6.cif
2cw7.cif
2cw8.cif
2cw9.cif
2cwa.cif
2cwb.cif
2cwc.cif
2cwd.cif
2cwe.cif
2cwf.cif
2cwg.cif
2cwh.cif
2cwi.cif
2cwj.cif
2cwk.cif
2cwl.cif
2cwm.cif
2cwn.cif
2cwo.cif
2cwp.cif
2cwq.cif
2cwr.cif
2cws.cif
2cwt.cif
2cwu.cif
2cwv.cif
2cww.cif
2cwx.cif
2cwy.cif
2cwz.cif
2cx0.cif
2cx1.cif
2cx3.cif
2cx4.cif
2cx5.cif
2cx6.cif
2cx7.cif
2cx8.cif
2cx9.cif
2cxa.cif
2cxb.cif
2cxc.cif
2cxd.cif
2cxe.cif
2cxf.cif
2cxg.cif
2cxh.cif
2cxi.cif
2cxj.cif
2cxk.cif
2cxl.cif
2cxn.cif
2cxo.cif
2cxp.cif
2cxq.cif
2cxr.cif
2cxs.cif
2cxt.cif
2cxu.cif
2cxv.cif
2cxx.cif
2cxy.cif
2cy0.cif
2cy1.cif
2cy2.cif
2cy3.cif
2cy4.cif
2cy5.cif
2cy6.cif
2cy7.cif
2cy8.cif
2cy9.cif
2cya.cif
2cyb.cif
2cyc.cif
2cyd.cif
2cye.cif
2cyf.cif
2cyg.cif
2cyh.cif
2cyj.cif
2cyk.cif
2cym.cif
2cyp.cif
2cyu.cif
2cyx.cif
2cyy.cif
2cyz.cif
2cz0.cif
2cz1.cif
2cz2.cif
2cz3.cif
2cz4.cif
2cz5.cif
2cz6.cif
2cz7.cif
2cz8.cif
2cz9.cif
2czc.cif
2czd.cif
2cze.cif
2czf.cif
2czg.cif
2czh.cif
2czi.cif
2czj.cif
2czk.cif
2czl.cif
2czn.cif
2czo.cif
2czp.cif
2czq.cif
2czr.cif
2czs.cif
2czt.cif
2czu.cif
2czv.cif
2czw.cif
2czy.cif
2d00.cif
2d01.cif
2d02.cif
2d03.cif
2d04.cif
2d05.cif
2d06.cif
2d07.cif
2d09.cif
2d0a.cif
2d0b.cif
2d0c.cif
2d0d.cif
2d0e.cif
2d0f.cif
2d0g.cif
2d0h.cif
2d0i.cif
2d0j.cif
2d0k.cif
2d0n.cif
2d0o.cif
2d0p.cif
2d0q.cif
2d0s.cif
2d0t.cif
2d0u.cif
2d0v.cif
2d0w.cif
2d10.cif
2d11.cif
2d13.cif
2d16.cif
2d17.cif
2d18.cif
2d19.cif
2d1a.cif
2d1b.cif
2d1c.cif
2d1e.cif
2d1f.cif
2d1g.cif
2d1h.cif
2d1i.cif
2d1j.cif
2d1k.cif
2d1l.cif
2d1n.cif
2d1o.cif
2d1p.cif
2d1q.cif
2d1r.cif
2d1s.cif
2d1t.cif
2d1u.cif
2d1v.cif
2d1w.cif
2d1x.cif
2d1y.cif
2d1z.cif
2d20.cif
2d21.cif
2d22.cif
2d23.cif
2d24.cif
2d25.cif
2d26.cif
2d27.cif
2d28.cif
2d29.cif
2d2a.cif
2d2c.cif
2d2d.cif
2d2e.cif
2d2f.cif
2d2g.cif
2d2h.cif
2d2i.cif
2d2j.cif
2d2k.cif
2d2l.cif
2d2m.cif
2d2n.cif
2d2o.cif
2d2p.cif
2d2q.cif
2d2r.cif
2d2s.cif
2d2v.cif
2d2w.cif
2d2x.cif
2d2z.cif
2d30.cif
2d31.cif
2d32.cif
2d33.cif
2d34.cif
2d35.cif
2d36.cif
2d37.cif
2d38.cif
2d39.cif
2d3a.cif
2d3b.cif
2d3c.cif
2d3d.cif
2d3e.cif
2d3f.cif
2d3g.cif
2d3h.cif
2d3i.cif
2d3j.cif
2d3k.cif
2d3l.cif
2d3m.cif
2d3n.cif
2d3o.cif
2d3p.cif
2d3q.cif
2d3r.cif
2d3s.cif
2d3t.cif
2d3u.cif
2d3v.cif
2d3w.cif
2d3y.cif
2d3z.cif
2d40.cif
2d41.cif
2d42.cif
2d43.cif
2d44.cif
2d45.cif
2d46.cif
2d47.cif
2d48.cif
2d49.cif
2d4a.cif
2d4c.cif
2d4d.cif
2d4e.cif
2d4f.cif
2d4g.cif
2d4h.cif
2d4i.cif
2d4j.cif
2d4k.cif
2d4l.cif
2d4m.cif
2d4n.cif
2d4o.cif
2d4p.cif
2d4q.cif
2d4r.cif
2d4u.cif
2d4v.cif
2d4w.cif
2d4x.cif
2d4y.cif
2d4z.cif
2d51.cif
2d52.cif
2d54.cif
2d55.cif
2d56.cif
2d57.cif
2d58.cif
2d59.cif
2d5a.cif
2d5b.cif
2d5c.cif
2d5d.cif
2d5f.cif
2d5g.cif
2d5h.cif
2d5i.cif
2d5j.cif
2d5k.cif
2d5l.cif
2d5m.cif
2d5n.cif
2d5r.cif
2d5u.cif
2d5v.cif
2d5w.cif
2d5x.cif
2d5y.cif
2d5z.cif
2d60.cif
2d61.cif
2d62.cif
2d63.cif
2d64.cif
2d65.cif
2d66.cif
2d68.cif
2d69.cif
2d6b.cif
2d6c.cif
2d6f.cif
2d6k.cif
2d6l.cif
2d6m.cif
2d6n.cif
2d6o.cif
2d6p.cif
2d6y.cif
2d73.cif
2d74.cif
2d7c.cif
2d7d.cif
2d7e.cif
2d7f.cif
2d7g.cif
2d7h.cif
2d7i.cif
2d7j.cif
2d7l.cif
2d7m.cif
2d7n.cif
2d7o.cif
2d7p.cif
2d7q.cif
2d7r.cif
2d7s.cif
2d7t.cif
2d7u.cif
2d7v.cif
2d7y.cif
2d7z.cif
2d80.cif
2d81.cif
2d82.cif
2d85.cif
2d86.cif
2d87.cif
2d88.cif
2d89.cif
2d8a.cif
2d8b.cif
2d8c.cif
2d8d.cif
2d8e.cif
2d8h.cif
2d8i.cif
2d8j.cif
2d8k.cif
2d8l.cif
2d8m.cif
2d8n.cif
2d8o.cif
2d8p.cif
2d8q.cif
2d8r.cif
2d8s.cif
2d8t.cif
2d8u.cif
2d8v.cif
2d8w.cif
2d8x.cif
2d8y.cif
2d8z.cif
2d90.cif
2d91.cif
2d92.cif
2d93.cif
2d94.cif
2d95.cif
2d96.cif
2d97.cif
2d98.cif
2d99.cif
2d9a.cif
2d9b.cif
2d9c.cif
2d9d.cif
2d9e.cif
2d9f.cif
2d9g.cif
2d9h.cif
2d9i.cif
2d9j.cif
2d9k.cif
2d9l.cif
2d9m.cif
2d9n.cif
2d9o.cif
2d9p.cif
2d9q.cif
2d9r.cif
2d9s.cif
2d9t.cif
2d9u.cif
2d9v.cif
2d9w.cif
2d9x.cif
2d9y.cif
2d9z.cif
2da0.cif
2da1.cif
2da2.cif
2da3.cif
2da4.cif
2da5.cif
2da6.cif
2da7.cif
2da8.cif
2da9.cif
2daa.cif
2dab.cif
2dad.cif
2dae.cif
2daf.cif
2dag.cif
2dah.cif
2dai.cif
2daj.cif
2dak.cif
2dal.cif
2dam.cif
2dan.cif
2dao.cif
2dap.cif
2daq.cif
2dar.cif
2das.cif
2dat.cif
2dau.cif
2dav.cif
2daw.cif
2dax.cif
2day.cif
2daz.cif
2db0.cif
2db1.cif
2db2.cif
2db3.cif
2db4.cif
2db5.cif
2db6.cif
2db7.cif
2db8.cif
2db9.cif
2dba.cif
2dbb.cif
2dbc.cif
2dbd.cif
2dbe.cif
2dbf.cif
2dbg.cif
2dbh.cif
2dbi.cif
2dbj.cif
2dbk.cif
2dbl.cif
2dbm.cif
2dbn.cif
2dbo.cif
2dbq.cif
2dbr.cif
2dbs.cif
2dbt.cif
2dbu.cif
2dbv.cif
2dbw.cif
2dbx.cif
2dby.cif
2dbz.cif
2dc0.cif
2dc1.cif
2dc2.cif
2dc3.cif
2dc4.cif
2dc5.cif
2dc6.cif
2dc7.cif
2dc8.cif
2dc9.cif
2dca.cif
2dcb.cif
2dcc.cif
2dcd.cif
2dce.cif
2dcf.cif
2dcg.cif
2dch.cif
2dci.cif
2dcj.cif
2dck.cif
2dcl.cif
2dcm.cif
2dcn.cif
2dco.cif
2dcp.cif
2dcq.cif
2dcr.cif
2dct.cif
2dcu.cif
2dcv.cif
2dcw.cif
2dcx.cif
2dcy.cif
2dcz.cif
2dd1.cif
2dd2.cif
2dd3.cif
2dd4.cif
2dd5.cif
2dd6.cif
2dd7.cif
2dd8.cif
2dd9.cif
2dda.cif
2ddb.cif
2ddc.cif
2ddd.cif
2dde.cif
2ddf.cif
2ddg.cif
2ddh.cif
2ddi.cif
2ddj.cif
2ddk.cif
2ddl.cif
2ddm.cif
2ddo.cif
2ddq.cif
2ddr.cif
2dds.cif
2ddt.cif
2ddu.cif
2ddw.cif
2ddx.cif
2ddy.cif
2ddz.cif
2de0.cif
2de2.cif
2de3.cif
2de4.cif
2de5.cif
2de6.cif
2de7.cif
2de8.cif
2de9.cif
2dea.cif
2deb.cif
2dec.cif
2def.cif
2deg.cif
2deh.cif
2dei.cif
2dej.cif
2dek.cif
2dem.cif
2den.cif
2deo.cif
2dep.cif
2deq.cif
2der.cif
2des.cif
2det.cif
2deu.cif
2dev.cif
2dew.cif
2dex.cif
2dey.cif
2dez.cif
2df0.cif
2df3.cif
2df4.cif
2df5.cif
2df6.cif
2df7.cif
2df8.cif
2dfa.cif
2dfb.cif
2dfc.cif
2dfd.cif
2dfe.cif
2dff.cif
2dfh.cif
2dfi.cif
2dfj.cif
2dfk.cif
2dfl.cif
2dfn.cif
2dfp.cif
2dfs.cif
2dft.cif
2dfu.cif
2dfv.cif
2dfx.cif
2dfy.cif
2dg0.cif
2dg1.cif
2dg2.cif
2dg3.cif
2dg4.cif
2dg5.cif
2dg6.cif
2dg7.cif
2dg8.cif
2dg9.cif
2dga.cif
2dgb.cif
2dgc.cif
2dgd.cif
2dge.cif
2dgj.cif
2dgk.cif
2dgl.cif
2dgm.cif
2dgn.cif
2dgo.cif
2dgp.cif
2dgq.cif
2dgr.cif
2dgs.cif
2dgt.cif
2dgu.cif
2dgv.cif
2dgw.cif
2dgx.cif
2dgy.cif
2dgz.cif
2dh1.cif
2dh2.cif
2dh3.cif
2dh4.cif
2dh5.cif
2dh6.cif
2dh7.cif
2dh8.cif
2dh9.cif
2dha.cif
2dhb.cif
2dhc.cif
2dhd.cif
2dhe.cif
2dhf.cif
2dhg.cif
2dhh.cif
2dhi.cif
2dhj.cif
2dhk.cif
2dhm.cif
2dhn.cif
2dho.cif
2dhq.cif
2dhr.cif
2dhs.cif
2dht.cif
2dhx.cif
2dhy.cif
2dhz.cif
2di0.cif
2di2.cif
2di3.cif
2di4.cif
2di7.cif
2di8.cif
2di9.cif
2dia.cif
2dib.cif
2dic.cif
2did.cif
2die.cif
2dif.cif
2dig.cif
2dii.cif
2dij.cif
2dik.cif
2dil.cif
2dim.cif
2din.cif
2dio.cif
2dip.cif
2diq.cif
2dir.cif
2dis.cif
2dit.cif
2diu.cif
2div.cif
2diw.cif
2dix.cif
2diy.cif
2diz.cif
2dj0.cif
2dj1.cif
2dj2.cif
2dj3.cif
2dj4.cif
2dj5.cif
2dj6.cif
2dj7.cif
2dj8.cif
2dj9.cif
2dja.cif
2djb.cif
2djc.cif
2djf.cif
2djg.cif
2djh.cif
2dji.cif
2djj.cif
2djk.cif
2djl.cif
2djm.cif
2djn.cif
2djp.cif
2djq.cif
2djr.cif
2djs.cif
2djt.cif
2dju.cif
2djv.cif
2djw.cif
2djx.cif
2djy.cif
2djz.cif
2dk1.cif
2dk2.cif
2dk3.cif
2dk4.cif
2dk5.cif
2dk6.cif
2dk7.cif
2dk8.cif
2dk9.cif
2dka.cif
2dkb.cif
2dkc.cif
2dkd.cif
2dke.cif
2dkf.cif
2dkg.cif
2dkh.cif
2dki.cif
2dkj.cif
2dkk.cif
2dkl.cif
2dkm.cif
2dkn.cif
2dko.cif
2dkp.cif
2dkq.cif
2dkr.cif
2dks.cif
2dkt.cif
2dku.cif
2dkv.cif
2dkw.cif
2dkx.cif
2dky.cif
2dkz.cif
2dl0.cif
2dl1.cif
2dl2.cif
2dl3.cif
2dl4.cif
2dl5.cif
2dl6.cif
2dl7.cif
2dl8.cif
2dl9.cif
2dla.cif
2dlb.cif
2dlc.cif
2dld.cif
2dle.cif
2dlf.cif
2dlg.cif
2dlh.cif
2dli.cif
2dlj.cif
2dlk.cif
2dll.cif
2dlm.cif
2dln.cif
2dlo.cif
2dlp.cif
2dlq.cif
2dlr.cif
2dls.cif
2dlt.cif
2dlu.cif
2dlv.cif
2dlw.cif
2dlx.cif
2dly.cif
2dlz.cif
2dm0.cif
2dm1.cif
2dm2.cif
2dm3.cif
2dm4.cif
2dm5.cif
2dm6.cif
2dm7.cif
2dm8.cif
2dm9.cif
2dma.cif
2dmb.cif
2dmc.cif
2dmd.cif
2dme.cif
2dmf.cif
2dmg.cif
2dmh.cif
2dmi.cif
2dmj.cif
2dmk.cif
2dml.cif
2dmm.cif
2dmn.cif
2dmo.cif
2dmp.cif
2dmq.cif
2dmr.cif
2dms.cif
2dmt.cif
2dmu.cif
2dmv.cif
2dmw.cif
2dmx.cif
2dmy.cif
2dmz.cif
2dn0.cif
2dn1.cif
2dn2.cif
2dn3.cif
2dn4.cif
2dn5.cif
2dn6.cif
2dn7.cif
2dn8.cif
2dn9.cif
2dna.cif
2dnc.cif
2dnd.cif
2dne.cif
2dnf.cif
2dng.cif
2dnh.cif
2dnj.cif
2dnk.cif
2dnl.cif
2dnm.cif
2dnn.cif
2dno.cif
2dnp.cif
2dnq.cif
2dnr.cif
2dns.cif
2dnt.cif
2dnu.cif
2dnv.cif
2dnw.cif
2dnx.cif
2dny.cif
2dnz.cif
2do0.cif
2do1.cif
2do2.cif
2do3.cif
2do4.cif
2do5.cif
2do6.cif
2do7.cif
2do8.cif
2do9.cif
2doa.cif
2dob.cif
2doc.cif
2dod.cif
2doe.cif
2dof.cif
2dog.cif
2doh.cif
2doi.cif
2doj.cif
2dok.cif
2doo.cif
2doq.cif
2dor.cif
2dos.cif
2dou.cif
2dp3.cif
2dp4.cif
2dp5.cif
2dp6.cif
2dp7.cif
2dp8.cif
2dp9.cif
2dpb.cif
2dpc.cif
2dpd.cif
2dpe.cif
2dpf.cif
2dpg.cif
2dph.cif
2dpi.cif
2dpj.cif
2dpk.cif
2dpl.cif
2dpm.cif
2dpn.cif
2dpp.cif
2dpq.cif
2dpr.cif
2dps.cif
2dpt.cif
2dpu.cif
2dpw.cif
2dpx.cif
2dpy.cif
2dpz.cif
2dq0.cif
2dq3.cif
2dq4.cif
2dq5.cif
2dq6.cif
2dq7.cif
2dqa.cif
2dqb.cif
2dqc.cif
2dqd.cif
2dqe.cif
2dqf.cif
2dqg.cif
2dqh.cif
2dqi.cif
2dqj.cif
2dqk.cif
2dql.cif
2dqm.cif
2dqn.cif
2dqo.cif
2dqp.cif
2dqq.cif
2dqr.cif
2dqs.cif
2dqt.cif
2dqu.cif
2dqv.cif
2dqw.cif
2dqx.cif
2dqy.cif
2dqz.cif
2dr0.cif
2dr1.cif
2dr2.cif
2dr3.cif
2dr5.cif
2dr6.cif
2dr7.cif
2dr8.cif
2dr9.cif
2dra.cif
2drb.cif
2drc.cif
2drd.cif
2dre.cif
2drh.cif
2dri.cif
2drj.cif
2drk.cif
2drm.cif
2drn.cif
2dro.cif
2drp.cif
2drq.cif
2drr.cif
2drs.cif
2drt.cif
2dru.cif
2drv.cif
2drw.cif
2drx.cif
2dry.cif
2drz.cif
2ds0.cif
2ds1.cif
2ds2.cif
2ds4.cif
2ds5.cif
2ds6.cif
2ds7.cif
2ds8.cif
2ds9.cif
2dsa.cif
2dsb.cif
2dsc.cif
2dsd.cif
2dsf.cif
2dsg.cif
2dsh.cif
2dsi.cif
2dsj.cif
2dsk.cif
2dsl.cif
2dsm.cif
2dsn.cif
2dso.cif
2dsp.cif
2dsq.cif
2dsr.cif
2dst.cif
2dsu.cif
2dsv.cif
2dsw.cif
2dsx.cif
2dsy.cif
2dsz.cif
2dt0.cif
2dt1.cif
2dt2.cif
2dt3.cif
2dt4.cif
2dt5.cif
2dt6.cif
2dt7.cif
2dt8.cif
2dt9.cif
2dtb.cif
2dtc.cif
2dtd.cif
2dte.cif
2dth.cif
2dti.cif
2dtj.cif
2dtm.cif
2dtn.cif
2dto.cif
2dtr.cif
2dts.cif
2dtt.cif
2dtu.cif
2dtw.cif
2dtx.cif
2dty.cif
2dtz.cif
2du0.cif
2du1.cif
2du2.cif
2du3.cif
2du4.cif
2du5.cif
2du6.cif
2du7.cif
2du8.cif
2du9.cif
2dua.cif
2dub.cif
2duc.cif
2dud.cif
2due.cif
2duf.cif
2dug.cif
2duh.cif
2dui.cif
2duj.cif
2duk.cif
2dul.cif
2dum.cif
2dun.cif
2duo.cif
2dup.cif
2duq.cif
2dur.cif
2dut.cif
2duu.cif
2duv.cif
2duw.cif
2dux.cif
2duy.cif
2duz.cif
2dv0.cif
2dv3.cif
2dv4.cif
2dv5.cif
2dv6.cif
2dv7.cif
2dv9.cif
2dva.cif
2dvb.cif
2dvc.cif
2dvd.cif
2dve.cif
2dvf.cif
2dvg.cif
2dvh.cif
2dvi.cif
2dvj.cif
2dvk.cif
2dvl.cif
2dvm.cif
2dvn.cif
2dvo.cif
2dvp.cif
2dvq.cif
2dvr.cif
2dvs.cif
2dvt.cif
2dvu.cif
2dvv.cif
2dvw.cif
2dvx.cif
2dvy.cif
2dvz.cif
2dw0.cif
2dw1.cif
2dw2.cif
2dw3.cif
2dw4.cif
2dw5.cif
2dw6.cif
2dw7.cif
2dwa.cif
2dwb.cif
2dwc.cif
2dwd.cif
2dwe.cif
2dwf.cif
2dwg.cif
2dwh.cif
2dwi.cif
2dwj.cif
2dwk.cif
2dwl.cif
2dwm.cif
2dwn.cif
2dwo.cif
2dwp.cif
2dwq.cif
2dwr.cif
2dws.cif
2dwt.cif
2dwu.cif
2dwv.cif
2dww.cif
2dwx.cif
2dwy.cif
2dwz.cif
2dx0.cif
2dx1.cif
2dx2.cif
2dx3.cif
2dx4.cif
2dx5.cif
2dx6.cif
2dx7.cif
2dx8.cif
2dxa.cif
2dxb.cif
2dxc.cif
2dxd.cif
2dxe.cif
2dxf.cif
2dxi.cif
2dxl.cif
2dxm.cif
2dxn.cif
2dxp.cif
2dxq.cif
2dxr.cif
2dxs.cif
2dxt.cif
2dxu.cif
2dxv.cif
2dxw.cif
2dxx.cif
2dxy.cif
2dy0.cif
2dy1.cif
2dy2.cif
2dy3.cif
2dy4.cif
2dy5.cif
2dy7.cif
2dy8.cif
2dy9.cif
2dya.cif
2dyb.cif
2dyc.cif
2dyd.cif
2dyf.cif
2dyh.cif
2dyi.cif
2dyj.cif
2dyk.cif
2dyl.cif
2dym.cif
2dyn.cif
2dyo.cif
2dyp.cif
2dyq.cif
2dyr.cif
2dys.cif
2dyt.cif
2dyu.cif
2dyv.cif
2dyw.cif
2dyx.cif
2dyy.cif
2dz7.cif
2dz9.cif
2dza.cif
2dzb.cif
2dzc.cif
2dzd.cif
2dze.cif
2dzi.cif
2dzj.cif
2dzk.cif
2dzl.cif
2dzm.cif
2dzn.cif
2dzo.cif
2dzp.cif
2dzq.cif
2dzr.cif
2dzs.cif
2dzt.cif
2dzu.cif
2dzv.cif
2dzw.cif
2dzx.cif
2dzy.cif
2dzz.cif
2e00.cif
2e01.cif
2e02.cif
2e03.cif
2e07.cif
2e08.cif
2e09.cif
2e0a.cif
2e0c.cif
2e0g.cif
2e0h.cif
2e0i.cif
2e0j.cif
2e0k.cif
2e0l.cif
2e0m.cif
2e0n.cif
2e0o.cif
2e0p.cif
2e0q.cif
2e0s.cif
2e0t.cif
2e0w.cif
2e0x.cif
2e0y.cif
2e0z.cif
2e10.cif
2e11.cif
2e12.cif
2e15.cif
2e16.cif
2e17.cif
2e18.cif
2e19.cif
2e1a.cif
2e1b.cif
2e1c.cif
2e1d.cif
2e1e.cif
2e1f.cif
2e1h.cif
2e1m.cif
2e1n.cif
2e1o.cif
2e1p.cif
2e1q.cif
2e1r.cif
2e1s.cif
2e1t.cif
2e1u.cif
2e1v.cif
2e1w.cif
2e1x.cif
2e1y.cif
2e1z.cif
2e20.cif
2e21.cif
2e22.cif
2e24.cif
2e25.cif
2e26.cif
2e27.cif
2e28.cif
2e29.cif
2e2a.cif
2e2b.cif
2e2c.cif
2e2d.cif
2e2e.cif
2e2f.cif
2e2g.cif
2e2h.cif
2e2i.cif
2e2j.cif
2e2k.cif
2e2l.cif
2e2m.cif
2e2n.cif
2e2o.cif
2e2p.cif
2e2q.cif
2e2r.cif
2e2s.cif
2e2t.cif
2e2u.cif
2e2v.cif
2e2w.cif
2e2x.cif
2e2y.cif
2e2z.cif
2e30.cif
2e31.cif
2e32.cif
2e33.cif
2e34.cif
2e35.cif
2e36.cif
2e37.cif
2e39.cif
2e3a.cif
2e3b.cif
2e3c.cif
2e3d.cif
2e3e.cif
2e3f.cif
2e3g.cif
2e3h.cif
2e3i.cif
2e3j.cif
2e3k.cif
2e3l.cif
2e3m.cif
2e3n.cif
2e3o.cif
2e3p.cif
2e3q.cif
2e3r.cif
2e3s.cif
2e3t.cif
2e3u.cif
2e3v.cif
2e3w.cif
2e3x.cif
2e3z.cif
2e40.cif
2e41.cif
2e42.cif
2e43.cif
2e44.cif
2e45.cif
2e46.cif
2e47.cif
2e48.cif
2e49.cif
2e4a.cif
2e4e.cif
2e4f.cif
2e4g.cif
2e4h.cif
2e4i.cif
2e4j.cif
2e4l.cif
2e4m.cif
2e4n.cif
2e4o.cif
2e4p.cif
2e4q.cif
2e4r.cif
2e4t.cif
2e4u.cif
2e4v.cif
2e4w.cif
2e4x.cif
2e4y.cif
2e4z.cif
2e50.cif
2e51.cif
2e52.cif
2e53.cif
2e54.cif
2e55.cif
2e56.cif
2e59.cif
2e5a.cif
2e5b.cif
2e5c.cif
2e5d.cif
2e5e.cif
2e5f.cif
2e5g.cif
2e5h.cif
2e5i.cif
2e5j.cif
2e5k.cif
2e5l.cif
2e5m.cif
2e5n.cif
2e5o.cif
2e5p.cif
2e5q.cif
2e5r.cif
2e5s.cif
2e5t.cif
2e5u.cif
2e5v.cif
2e5w.cif
2e5x.cif
2e5y.cif
2e5z.cif
2e60.cif
2e61.cif
2e62.cif
2e63.cif
2e64.cif
2e65.cif
2e66.cif
2e67.cif
2e68.cif
2e69.cif
2e6a.cif
2e6b.cif
2e6c.cif
2e6d.cif
2e6e.cif
2e6f.cif
2e6g.cif
2e6h.cif
2e6i.cif
2e6j.cif
2e6k.cif
2e6l.cif
2e6m.cif
2e6n.cif
2e6o.cif
2e6p.cif
2e6q.cif
2e6r.cif
2e6s.cif
2e6u.cif
2e6v.cif
2e6w.cif
2e6x.cif
2e6y.cif
2e6z.cif
2e70.cif
2e71.cif
2e72.cif
2e73.cif
2e74.cif
2e75.cif
2e76.cif
2e77.cif
2e7a.cif
2e7b.cif
2e7c.cif
2e7d.cif
2e7e.cif
2e7f.cif
2e7g.cif
2e7h.cif
2e7i.cif
2e7j.cif
2e7k.cif
2e7l.cif
2e7m.cif
2e7n.cif
2e7o.cif
2e7p.cif
2e7q.cif
2e7r.cif
2e7s.cif
2e7t.cif
2e7u.cif
2e7v.cif
2e7w.cif
2e7x.cif
2e7y.cif
2e7z.cif
2e80.cif
2e81.cif
2e82.cif
2e83.cif
2e84.cif
2e85.cif
2e86.cif
2e87.cif
2e88.cif
2e89.cif
2e8a.cif
2e8b.cif
2e8c.cif
2e8d.cif
2e8e.cif
2e8f.cif
2e8g.cif
2e8h.cif
2e8i.cif
2e8j.cif
2e8m.cif
2e8n.cif
2e8o.cif
2e8p.cif
2e8q.cif
2e8r.cif
2e8s.cif
2e8t.cif
2e8u.cif
2e8v.cif
2e8w.cif
2e8x.cif
2e8y.cif
2e8z.cif
2e90.cif
2e91.cif
2e92.cif
2e93.cif
2e94.cif
2e95.cif
2e98.cif
2e99.cif
2e9a.cif
2e9b.cif
2e9c.cif
2e9d.cif
2e9e.cif
2e9f.cif
2e9g.cif
2e9h.cif
2e9i.cif
2e9j.cif
2e9k.cif
2e9l.cif
2e9m.cif
2e9n.cif
2e9o.cif
2e9p.cif
2e9q.cif
2e9r.cif
2e9s.cif
2e9t.cif
2e9u.cif
2e9v.cif
2e9w.cif
2e9x.cif
2e9y.cif
2e9z.cif
2ea0.cif
2ea1.cif
2ea2.cif
2ea3.cif
2ea4.cif
2ea5.cif
2ea6.cif
2ea7.cif
2ea9.cif
2eaa.cif
2eab.cif
2eac.cif
2ead.cif
2eae.cif
2eak.cif
2eal.cif
2eam.cif
2ean.cif
2eao.cif
2eap.cif
2eaq.cif
2ear.cif
2eat.cif
2eau.cif
2eav.cif
2eaw.cif
2eax.cif
2eay.cif
2eb0.cif
2eb1.cif
2eb2.cif
2eb3.cif
2eb4.cif
2eb5.cif
2eb6.cif
2eb7.cif
2eb8.cif
2eb9.cif
2eba.cif
2ebb.cif
2ebd.cif
2ebe.cif
2ebf.cif
2ebg.cif
2ebh.cif
2ebi.cif
2ebj.cif
2ebk.cif
2ebl.cif
2ebm.cif
2ebn.cif
2ebo.cif
2ebp.cif
2ebq.cif
2ebr.cif
2ebs.cif
2ebt.cif
2ebu.cif
2ebv.cif
2ebw.cif
2eby.cif
2ebz.cif
2ec0.cif
2ec1.cif
2ec2.cif
2ec3.cif
2ec4.cif
2ec5.cif
2ec6.cif
2ec7.cif
2ec8.cif
2ec9.cif
2ecb.cif
2ecc.cif
2ecd.cif
2ece.cif
2ecf.cif
2ecg.cif
2ech.cif
2eci.cif
2ecj.cif
2eck.cif
2ecl.cif
2ecm.cif
2ecn.cif
2eco.cif
2ecp.cif
2ecq.cif
2ecr.cif
2ecs.cif
2ect.cif
2ecu.cif
2ecv.cif
2ecw.cif
2ecy.cif
2ecz.cif
2ed0.cif
2ed1.cif
2ed2.cif
2ed3.cif
2ed4.cif
2ed5.cif
2ed6.cif
2ed7.cif
2ed8.cif
2ed9.cif
2eda.cif
2edb.cif
2edc.cif
2edd.cif
2ede.cif
2edf.cif
2edg.cif
2edh.cif
2edi.cif
2edj.cif
2edk.cif
2edl.cif
2edm.cif
2edn.cif
2edo.cif
2edp.cif
2edq.cif
2edr.cif
2edt.cif
2edu.cif
2edv.cif
2edw.cif
2edx.cif
2edy.cif
2edz.cif
2ee0.cif
2ee1.cif
2ee2.cif
2ee3.cif
2ee4.cif
2ee5.cif
2ee6.cif
2ee7.cif
2ee8.cif
2ee9.cif
2eea.cif
2eeb.cif
2eec.cif
2eed.cif
2eee.cif
2eef.cif
2eeg.cif
2eeh.cif
2eei.cif
2eej.cif
2eek.cif
2eel.cif
2eem.cif
2een.cif
2eeo.cif
2eep.cif
2eeq.cif
2eer.cif
2ees.cif
2eet.cif
2eeu.cif
2eev.cif
2eew.cif
2eex.cif
2eey.cif
2eez.cif
2ef0.cif
2ef1.cif
2ef2.cif
2ef4.cif
2ef5.cif
2ef6.cif
2ef7.cif
2ef8.cif
2ef9.cif
2efa.cif
2efb.cif
2efc.cif
2efd.cif
2efe.cif
2eff.cif
2efg.cif
2efh.cif
2efi.cif
2efj.cif
2efk.cif
2efl.cif
2efn.cif
2efo.cif
2efp.cif
2efq.cif
2efr.cif
2efs.cif
2eft.cif
2efu.cif
2efv.cif
2efw.cif
2efx.cif
2efy.cif
2efz.cif
2eg1.cif
2eg2.cif
2eg3.cif
2eg4.cif
2eg5.cif
2eg6.cif
2eg7.cif
2eg8.cif
2eg9.cif
2ega.cif
2egb.cif
2egc.cif
2egd.cif
2ege.cif
2egg.cif
2egh.cif
2egi.cif
2egj.cif
2egk.cif
2egl.cif
2egm.cif
2egn.cif
2ego.cif
2egp.cif
2egq.cif
2egr.cif
2egs.cif
2egt.cif
2egu.cif
2egv.cif
2egw.cif
2egy.cif
2egz.cif
2eh0.cif
2eh1.cif
2eh2.cif
2eh3.cif
2eh4.cif
2eh5.cif
2eh6.cif
2eh7.cif
2eh8.cif
2eh9.cif
2eha.cif
2ehb.cif
2ehc.cif
2ehd.cif
2ehe.cif
2ehf.cif
2ehg.cif
2ehh.cif
2ehj.cif
2ehl.cif
2eho.cif
2ehp.cif
2ehq.cif
2ehr.cif
2ehs.cif
2eht.cif
2ehu.cif
2ehw.cif
2ehz.cif
2ei0.cif
2ei1.cif
2ei2.cif
2ei3.cif
2ei4.cif
2ei5.cif
2ei6.cif
2ei7.cif
2ei8.cif
2ei9.cif
2eia.cif
2eib.cif
2eic.cif
2eid.cif
2eie.cif
2eif.cif
2eig.cif
2eih.cif
2eii.cif
2eij.cif
2eik.cif
2eil.cif
2eim.cif
2ein.cif
2eio.cif
2eip.cif
2eiq.cif
2eir.cif
2eis.cif
2eit.cif
2eiu.cif
2eiv.cif
2eiw.cif
2eix.cif
2eiy.cif
2eiz.cif
2ej0.cif
2ej1.cif
2ej2.cif
2ej3.cif
2ej4.cif
2ej5.cif
2ej6.cif
2ej7.cif
2ej8.cif
2ej9.cif
2eja.cif
2ejb.cif
2ejc.cif
2ejd.cif
2eje.cif
2ejf.cif
2ejg.cif
2ejj.cif
2ejk.cif
2ejl.cif
2ejm.cif
2ejn.cif
2ejq.cif
2ejr.cif
2ejs.cif
2ejt.cif
2eju.cif
2ejv.cif
2ejw.cif
2ejx.cif
2ejy.cif
2ejz.cif
2ek0.cif
2ek1.cif
2ek2.cif
2ek3.cif
2ek4.cif
2ek5.cif
2ek6.cif
2ek7.cif
2ek8.cif
2ek9.cif
2eka.cif
2ekb.cif
2ekc.cif
2ekd.cif
2eke.cif
2ekf.cif
2ekg.cif
2ekh.cif
2eki.cif
2ekj.cif
2ekk.cif
2ekl.cif
2ekm.cif
2ekn.cif
2eko.cif
2ekp.cif
2ekq.cif
2eks.cif
2ekt.cif
2eku.cif
2ekx.cif
2eky.cif
2ekz.cif
2el0.cif
2el1.cif
2el2.cif
2el3.cif
2el4.cif
2el5.cif
2el6.cif
2el7.cif
2el8.cif
2el9.cif
2ela.cif
2elb.cif
2elc.cif
2eld.cif
2ele.cif
2elg.cif
2elh.cif
2eli.cif
2elj.cif
2elk.cif
2ell.cif
2elm.cif
2eln.cif
2elo.cif
2elp.cif
2elq.cif
2elr.cif
2els.cif
2elt.cif
2elu.cif
2elv.cif
2elw.cif
2elx.cif
2ely.cif
2elz.cif
2em0.cif
2em1.cif
2em2.cif
2em3.cif
2em4.cif
2em5.cif
2em6.cif
2em7.cif
2em8.cif
2em9.cif
2ema.cif
2emb.cif
2emc.cif
2emd.cif
2eme.cif
2emf.cif
2emg.cif
2emh.cif
2emi.cif
2emj.cif
2emk.cif
2eml.cif
2emm.cif
2emn.cif
2emo.cif
2emp.cif
2emq.cif
2emr.cif
2ems.cif
2emt.cif
2emu.cif
2emv.cif
2emw.cif
2emx.cif
2emy.cif
2emz.cif
2en0.cif
2en1.cif
2en2.cif
2en3.cif
2en4.cif
2en5.cif
2en6.cif
2en7.cif
2en8.cif
2en9.cif
2ena.cif
2enb.cif
2enc.cif
2end.cif
2ene.cif
2enf.cif
2eng.cif
2enh.cif
2eni.cif
2enj.cif
2enk.cif
2enm.cif
2enn.cif
2eno.cif
2enp.cif
2enq.cif
2enr.cif
2ens.cif
2ent.cif
2enu.cif
2env.cif
2enw.cif
2enx.cif
2eny.cif
2enz.cif
2eo0.cif
2eo1.cif
2eo2.cif
2eo3.cif
2eo4.cif
2eo5.cif
2eo6.cif
2eo7.cif
2eo8.cif
2eo9.cif
2eoa.cif
2eob.cif
2eoc.cif
2eod.cif
2eoe.cif
2eof.cif
2eog.cif
2eoh.cif
2eoi.cif
2eoj.cif
2eok.cif
2eol.cif
2eom.cif
2eon.cif
2eoo.cif
2eop.cif
2eoq.cif
2eor.cif
2eos.cif
2eot.cif
2eou.cif
2eov.cif
2eow.cif
2eox.cif
2eoy.cif
2eoz.cif
2ep0.cif
2ep1.cif
2ep2.cif
2ep3.cif
2ep4.cif
2ep5.cif
2ep6.cif
2ep7.cif
2ep8.cif
2epa.cif
2epb.cif
2epc.cif
2epd.cif
2epe.cif
2epf.cif
2epg.cif
2eph.cif
2epi.cif
2epj.cif
2epk.cif
2epl.cif
2epm.cif
2epn.cif
2epo.cif
2epp.cif
2epq.cif
2epr.cif
2eps.cif
2ept.cif
2epu.cif
2epv.cif
2epw.cif
2epx.cif
2epy.cif
2epz.cif
2eq0.cif
2eq1.cif
2eq2.cif
2eq3.cif
2eq4.cif
2eq5.cif
2eq6.cif
2eq7.cif
2eq8.cif
2eq9.cif
2eqa.cif
2eqb.cif
2eqd.cif
2eqe.cif
2eqf.cif
2eqg.cif
2eqh.cif
2eqi.cif
2eqj.cif
2eqk.cif
2eql.cif
2eqm.cif
2eqn.cif
2eqo.cif
2eqp.cif
2eqq.cif
2eqr.cif
2eqs.cif
2eqt.cif
2equ.cif
2eqw.cif
2eqx.cif
2eqy.cif
2eqz.cif
2er0.cif
2er6.cif
2er7.cif
2er8.cif
2er9.cif
2era.cif
2erb.cif
2erc.cif
2ere.cif
2erf.cif
2erg.cif
2erh.cif
2eri.cif
2erj.cif
2erk.cif
2erl.cif
2erm.cif
2ero.cif
2erp.cif
2erq.cif
2err.cif
2ers.cif
2erv.cif
2erw.cif
2erx.cif
2ery.cif
2erz.cif
2es0.cif
2es2.cif
2es3.cif
2es4.cif
2es5.cif
2es6.cif
2es7.cif
2es9.cif
2esa.cif
2esb.cif
2esc.cif
2esd.cif
2ese.cif
2esf.cif
2esg.cif
2esh.cif
2esi.cif
2esj.cif
2esk.cif
2esl.cif
2esm.cif
2esn.cif
2eso.cif
2esp.cif
2esq.cif
2esr.cif
2ess.cif
2est.cif
2esu.cif
2esv.cif
2esw.cif
2esx.cif
2esy.cif
2esz.cif
2et0.cif
2et1.cif
2et2.cif
2et3.cif
2et4.cif
2et5.cif
2et6.cif
2et7.cif
2et8.cif
2eta.cif
2etb.cif
2etc.cif
2etd.cif
2ete.cif
2etf.cif
2eth.cif
2eti.cif
2etj.cif
2etk.cif
2etl.cif
2etm.cif
2etn.cif
2etr.cif
2ets.cif
2ett.cif
2etv.cif
2etw.cif
2etx.cif
2etz.cif
2eu0.cif
2eu1.cif
2eu2.cif
2eu3.cif
2eu7.cif
2eu8.cif
2eu9.cif
2eua.cif
2euc.cif
2eud.cif
2euf.cif
2eug.cif
2euh.cif
2eui.cif
2euk.cif
2eul.cif
2eum.cif
2eun.cif
2euo.cif
2eup.cif
2euq.cif
2eur.cif
2eus.cif
2eut.cif
2euu.cif
2euv.cif
2euw.cif
2eux.cif
2euy.cif
2euz.cif
2ev0.cif
2ev1.cif
2ev2.cif
2ev3.cif
2ev4.cif
2ev5.cif
2ev6.cif
2ev8.cif
2ev9.cif
2eva.cif
2evb.cif
2evc.cif
2evd.cif
2eve.cif
2evf.cif
2evg.cif
2evh.cif
2evi.cif
2evj.cif
2evk.cif
2evl.cif
2evm.cif
2evn.cif
2evo.cif
2evp.cif
2evq.cif
2evr.cif
2evs.cif
2evt.cif
2evu.cif
2evv.cif
2evw.cif
2evx.cif
2evy.cif
2evz.cif
2ew0.cif
2ew1.cif
2ew2.cif
2ew3.cif
2ew4.cif
2ew5.cif
2ew6.cif
2ew7.cif
2ew8.cif
2ew9.cif
2ewa.cif
2ewb.cif
2ewc.cif
2ewe.cif
2ewf.cif
2ewg.cif
2ewh.cif
2ewi.cif
2ewj.cif
2ewk.cif
2ewl.cif
2ewm.cif
2ewn.cif
2ewo.cif
2ewp.cif
2ewr.cif
2ews.cif
2ewt.cif
2ewu.cif
2ewv.cif
2eww.cif
2ewy.cif
2ex0.cif
2ex1.cif
2ex2.cif
2ex3.cif
2ex4.cif
2ex5.cif
2ex6.cif
2ex8.cif
2ex9.cif
2exa.cif
2exb.cif
2exc.cif
2exd.cif
2exe.cif
2exf.cif
2exg.cif
2exh.cif
2exi.cif
2exj.cif
2exk.cif
2exl.cif
2exm.cif
2exn.cif
2exo.cif
2exr.cif
2exs.cif
2ext.cif
2exu.cif
2exv.cif
2exw.cif
2exx.cif
2exy.cif
2exz.cif
2ey1.cif
2ey2.cif
2ey4.cif
2ey5.cif
2ey6.cif
2eya.cif
2eyb.cif
2eyc.cif
2eyd.cif
2eyf.cif
2eyh.cif
2eyi.cif
2eyj.cif
2eyl.cif
2eym.cif
2eyn.cif
2eyo.cif
2eyp.cif
2eyq.cif
2eyr.cif
2eys.cif
2eyt.cif
2eyu.cif
2eyv.cif
2eyw.cif
2eyx.cif
2eyy.cif
2eyz.cif
2ez0.cif
2ez1.cif
2ez2.cif
2ez4.cif
2ez5.cif
2ez6.cif
2ez7.cif
2ez8.cif
2ez9.cif
2eza.cif
2ezb.cif
2ezc.cif
2ezd.cif
2eze.cif
2ezf.cif
2ezg.cif
2ezh.cif
2ezi.cif
2ezk.cif
2ezl.cif
2ezm.cif
2ezn.cif
2ezo.cif
2ezp.cif
2ezq.cif
2ezr.cif
2ezs.cif
2ezt.cif
2ezu.cif
2ezv.cif
2ezw.cif
2ezx.cif
2ezy.cif
2ezz.cif
2f00.cif
2f01.cif
2f02.cif
2f03.cif
2f05.cif
2f06.cif
2f07.cif
2f08.cif
2f09.cif
2f0a.cif
2f0c.cif
2f0d.cif
2f0e.cif
2f0f.cif
2f0g.cif
2f0h.cif
2f0i.cif
2f0j.cif
2f0k.cif
2f0l.cif
2f0m.cif
2f0n.cif
2f0o.cif
2f0p.cif
2f0q.cif
2f0r.cif
2f0s.cif
2f0t.cif
2f0u.cif
2f0v.cif
2f0w.cif
2f0x.cif
2f0y.cif
2f0z.cif
2f10.cif
2f11.cif
2f12.cif
2f13.cif
2f14.cif
2f15.cif
2f16.cif
2f17.cif
2f18.cif
2f19.cif
2f1a.cif
2f1b.cif
2f1c.cif
2f1d.cif
2f1e.cif
2f1f.cif
2f1g.cif
2f1h.cif
2f1i.cif
2f1j.cif
2f1k.cif
2f1l.cif
2f1m.cif
2f1n.cif
2f1o.cif
2f1q.cif
2f1r.cif
2f1s.cif
2f1t.cif
2f1v.cif
2f1w.cif
2f1x.cif
2f1y.cif
2f1z.cif
2f20.cif
2f21.cif
2f22.cif
2f23.cif
2f24.cif
2f25.cif
2f26.cif
2f27.cif
2f28.cif
2f29.cif
2f2a.cif
2f2b.cif
2f2c.cif
2f2d.cif
2f2e.cif
2f2f.cif
2f2g.cif
2f2h.cif
2f2i.cif
2f2j.cif
2f2k.cif
2f2l.cif
2f2n.cif
2f2o.cif
2f2p.cif
2f2q.cif
2f2s.cif
2f2t.cif
2f2u.cif
2f2v.cif
2f2w.cif
2f2x.cif
2f30.cif
2f31.cif
2f32.cif
2f33.cif
2f34.cif
2f35.cif
2f36.cif
2f37.cif
2f38.cif
2f3a.cif
2f3b.cif
2f3c.cif
2f3d.cif
2f3e.cif
2f3f.cif
2f3g.cif
2f3i.cif
2f3j.cif
2f3k.cif
2f3l.cif
2f3m.cif
2f3n.cif
2f3o.cif
2f3p.cif
2f3q.cif
2f3r.cif
2f3s.cif
2f3t.cif
2f3u.cif
2f3v.cif
2f3w.cif
2f3x.cif
2f3y.cif
2f3z.cif
2f40.cif
2f41.cif
2f42.cif
2f43.cif
2f44.cif
2f46.cif
2f47.cif
2f48.cif
2f49.cif
2f4a.cif
2f4b.cif
2f4e.cif
2f4f.cif
2f4g.cif
2f4i.cif
2f4j.cif
2f4k.cif
2f4l.cif
2f4m.cif
2f4n.cif
2f4o.cif
2f4p.cif
2f4q.cif
2f4s.cif
2f4t.cif
2f4u.cif
2f4v.cif
2f4w.cif
2f4x.cif
2f4y.cif
2f4z.cif
2f51.cif
2f52.cif
2f53.cif
2f54.cif
2f55.cif
2f56.cif
2f57.cif
2f58.cif
2f59.cif
2f5a.cif
2f5b.cif
2f5c.cif
2f5d.cif
2f5e.cif
2f5f.cif
2f5g.cif
2f5h.cif
2f5i.cif
2f5j.cif
2f5k.cif
2f5m.cif
2f5n.cif
2f5o.cif
2f5p.cif
2f5q.cif
2f5s.cif
2f5t.cif
2f5u.cif
2f5v.cif
2f5w.cif
2f5x.cif
2f5y.cif
2f5z.cif
2f60.cif
2f61.cif
2f62.cif
2f63.cif
2f64.cif
2f65.cif
2f66.cif
2f67.cif
2f68.cif
2f69.cif
2f6a.cif
2f6b.cif
2f6c.cif
2f6d.cif
2f6e.cif
2f6f.cif
2f6g.cif
2f6h.cif
2f6i.cif
2f6j.cif
2f6k.cif
2f6l.cif
2f6m.cif
2f6n.cif
2f6p.cif
2f6q.cif
2f6r.cif
2f6s.cif
2f6t.cif
2f6u.cif
2f6v.cif
2f6w.cif
2f6x.cif
2f6y.cif
2f6z.cif
2f70.cif
2f71.cif
2f73.cif
2f74.cif
2f76.cif
2f77.cif
2f78.cif
2f7a.cif
2f7b.cif
2f7c.cif
2f7d.cif
2f7e.cif
2f7f.cif
2f7i.cif
2f7k.cif
2f7l.cif
2f7m.cif
2f7n.cif
2f7o.cif
2f7p.cif
2f7q.cif
2f7r.cif
2f7s.cif
2f7t.cif
2f7v.cif
2f7w.cif
2f7x.cif
2f7y.cif
2f7z.cif
2f80.cif
2f81.cif
2f82.cif
2f83.cif
2f84.cif
2f86.cif
2f87.cif
2f88.cif
2f89.cif
2f8a.cif
2f8b.cif
2f8c.cif
2f8d.cif
2f8e.cif
2f8f.cif
2f8g.cif
2f8h.cif
2f8i.cif
2f8j.cif
2f8k.cif
2f8l.cif
2f8m.cif
2f8n.cif
2f8o.cif
2f8p.cif
2f8q.cif
2f8s.cif
2f8t.cif
2f8u.cif
2f8v.cif
2f8w.cif
2f8x.cif
2f8y.cif
2f8z.cif
2f90.cif
2f91.cif
2f92.cif
2f93.cif
2f94.cif
2f95.cif
2f96.cif
2f97.cif
2f98.cif
2f99.cif
2f9a.cif
2f9b.cif
2f9c.cif
2f9d.cif
2f9f.cif
2f9g.cif
2f9h.cif
2f9i.cif
2f9j.cif
2f9k.cif
2f9l.cif
2f9m.cif
2f9n.cif
2f9o.cif
2f9p.cif
2f9q.cif
2f9r.cif
2f9s.cif
2f9t.cif
2f9u.cif
2f9v.cif
2f9w.cif
2f9y.cif
2f9z.cif
2fa0.cif
2fa1.cif
2fa2.cif
2fa3.cif
2fa4.cif
2fa5.cif
2fa7.cif
2fa8.cif
2fa9.cif
2fac.cif
2fad.cif
2fae.cif
2faf.cif
2fah.cif
2fai.cif
2fak.cif
2fal.cif
2fam.cif
2fao.cif
2fap.cif
2faq.cif
2far.cif
2fat.cif
2fau.cif
2fav.cif
2faw.cif
2fax.cif
2faz.cif
2fb0.cif
2fb2.cif
2fb3.cif
2fb4.cif
2fb5.cif
2fb6.cif
2fb7.cif
2fb8.cif
2fb9.cif
2fba.cif
2fbb.cif
2fbd.cif
2fbe.cif
2fbh.cif
2fbi.cif
2fbj.cif
2fbk.cif
2fbl.cif
2fbm.cif
2fbn.cif
2fbo.cif
2fbp.cif
2fbq.cif
2fbr.cif
2fbs.cif
2fbt.cif
2fbu.cif
2fbv.cif
2fbw.cif
2fbx.cif
2fby.cif
2fbz.cif
2fc0.cif
2fc1.cif
2fc2.cif
2fc3.cif
2fc6.cif
2fc7.cif
2fc8.cif
2fc9.cif
2fca.cif
2fcb.cif
2fcc.cif
2fcd.cif
2fce.cif
2fcf.cif
2fcg.cif
2fch.cif
2fci.cif
2fcj.cif
2fck.cif
2fcl.cif
2fcm.cif
2fcn.cif
2fco.cif
2fcp.cif
2fcq.cif
2fcr.cif
2fcs.cif
2fct.cif
2fcu.cif
2fcv.cif
2fcw.cif
2fcx.cif
2fcy.cif
2fcz.cif
2fd0.cif
2fd2.cif
2fd3.cif
2fd4.cif
2fd5.cif
2fd6.cif
2fd7.cif
2fd8.cif
2fd9.cif
2fda.cif
2fdb.cif
2fdc.cif
2fdd.cif
2fde.cif
2fdf.cif
2fdg.cif
2fdh.cif
2fdi.cif
2fdj.cif
2fdk.cif
2fdm.cif
2fdn.cif
2fdo.cif
2fdp.cif
2fdq.cif
2fdr.cif
2fds.cif
2fdt.cif
2fdu.cif
2fdv.cif
2fdw.cif
2fdx.cif
2fdy.cif
2fe0.cif
2fe1.cif
2fe3.cif
2fe4.cif
2fe5.cif
2fe6.cif
2fe7.cif
2fe8.cif
2fe9.cif
2fea.cif
2feb.cif
2fec.cif
2fed.cif
2fee.cif
2fef.cif
2fei.cif
2fej.cif
2fek.cif
2fel.cif
2fem.cif
2fen.cif
2feo.cif
2fep.cif
2feq.cif
2fer.cif
2fes.cif
2fet.cif
2feu.cif
2few.cif
2fex.cif
2fey.cif
2fez.cif
2ff0.cif
2ff1.cif
2ff2.cif
2ff3.cif
2ff4.cif
2ff5.cif
2ff6.cif
2ff7.cif
2ffa.cif
2ffb.cif
2ffc.cif
2ffd.cif
2fff.cif
2ffg.cif
2ffh.cif
2ffi.cif
2ffj.cif
2ffk.cif
2ffl.cif
2ffm.cif
2ffn.cif
2ffq.cif
2ffr.cif
2ffs.cif
2fft.cif
2ffu.cif
2ffv.cif
2ffw.cif
2ffx.cif
2ffy.cif
2ffz.cif
2fg0.cif
2fg1.cif
2fg4.cif
2fg5.cif
2fg6.cif
2fg7.cif
2fg8.cif
2fg9.cif
2fgb.cif
2fgc.cif
2fge.cif
2fgf.cif
2fgg.cif
2fgh.cif
2fgi.cif
2fgj.cif
2fgk.cif
2fgl.cif
2fgn.cif
2fgo.cif
2fgp.cif
2fgq.cif
2fgr.cif
2fgs.cif
2fgt.cif
2fgu.cif
2fgv.cif
2fgw.cif
2fgx.cif
2fgy.cif
2fgz.cif
2fh0.cif
2fh1.cif
2fh2.cif
2fh3.cif
2fh4.cif
2fh5.cif
2fh6.cif
2fh7.cif
2fh8.cif
2fh9.cif
2fha.cif
2fhb.cif
2fhc.cif
2fhd.cif
2fhe.cif
2fhf.cif
2fhg.cif
2fhh.cif
2fhi.cif
2fhj.cif
2fhk.cif
2fhl.cif
2fhm.cif
2fhn.cif
2fho.cif
2fhp.cif
2fhq.cif
2fhr.cif
2fhs.cif
2fht.cif
2fhw.cif
2fhx.cif
2fhy.cif
2fhz.cif
2fi0.cif
2fi1.cif
2fi2.cif
2fi3.cif
2fi4.cif
2fi5.cif
2fi7.cif
2fi9.cif
2fia.cif
2fib.cif
2fic.cif
2fid.cif
2fie.cif
2fif.cif
2fih.cif
2fii.cif
2fij.cif
2fik.cif
2fil.cif
2fim.cif
2fin.cif
2fio.cif
2fip.cif
2fiq.cif
2fir.cif
2fit.cif
2fiu.cif
2fiv.cif
2fiw.cif
2fix.cif
2fiy.cif
2fj0.cif
2fj1.cif
2fj2.cif
2fj3.cif
2fj4.cif
2fj5.cif
2fj6.cif
2fj7.cif
2fj8.cif
2fj9.cif
2fja.cif
2fjb.cif
2fjc.cif
2fjd.cif
2fje.cif
2fjf.cif
2fjg.cif
2fjh.cif
2fji.cif
2fjk.cif
2fjl.cif
2fjm.cif
2fjn.cif
2fjp.cif
2fjr.cif
2fjs.cif
2fjt.cif
2fju.cif
2fjv.cif
2fjw.cif
2fjx.cif
2fjy.cif
2fjz.cif
2fk0.cif
2fk1.cif
2fk2.cif
2fk3.cif
2fk4.cif
2fk5.cif
2fk6.cif
2fk7.cif
2fk8.cif
2fk9.cif
2fka.cif
2fkb.cif
2fkc.cif
2fkd.cif
2fke.cif
2fkf.cif
2fkg.cif
2fkh.cif
2fki.cif
2fkj.cif
2fkk.cif
2fkl.cif
2fkm.cif
2fkn.cif
2fko.cif
2fkp.cif
2fkw.cif
2fkx.cif
2fky.cif
2fkz.cif
2fl0.cif
2fl1.cif
2fl2.cif
2fl3.cif
2fl4.cif
2fl5.cif
2fl6.cif
2fl7.cif
2fl8.cif
2fl9.cif
2fla.cif
2flb.cif
2flc.cif
2fld.cif
2fle.cif
2flf.cif
2flg.cif
2flh.cif
2fli.cif
2flj.cif
2flk.cif
2fll.cif
2flm.cif
2fln.cif
2flo.cif
2flp.cif
2flq.cif
2flr.cif
2fls.cif
2flt.cif
2flu.cif
2flv.cif
2flw.cif
2fly.cif
2flz.cif
2fm0.cif
2fm1.cif
2fm2.cif
2fm4.cif
2fm5.cif
2fm6.cif
2fm7.cif
2fm8.cif
2fm9.cif
2fma.cif
2fmb.cif
2fmc.cif
2fmd.cif
2fme.cif
2fmf.cif
2fmg.cif
2fmh.cif
2fmi.cif
2fmj.cif
2fmk.cif
2fml.cif
2fmm.cif
2fmn.cif
2fmo.cif
2fmp.cif
2fmq.cif
2fmr.cif
2fms.cif
2fmt.cif
2fmu.cif
2fmx.cif
2fmy.cif
2fmz.cif
2fn0.cif
2fn1.cif
2fn2.cif
2fn3.cif
2fn4.cif
2fn5.cif
2fn6.cif
2fn7.cif
2fn8.cif
2fn9.cif
2fna.cif
2fnb.cif
2fnc.cif
2fne.cif
2fnf.cif
2fni.cif
2fnj.cif
2fnk.cif
2fnm.cif
2fnn.cif
2fno.cif
2fnp.cif
2fnq.cif
2fns.cif
2fnt.cif
2fnu.cif
2fnw.cif
2fnx.cif
2fo0.cif
2fo1.cif
2fo3.cif
2fo4.cif
2fo5.cif
2fo7.cif
2fo8.cif
2fo9.cif
2foa.cif
2fob.cif
2foc.cif
2fod.cif
2foe.cif
2fof.cif
2fog.cif
2foh.cif
2foi.cif
2foj.cif
2fok.cif
2fol.cif
2fom.cif
2fon.cif
2foo.cif
2fop.cif
2foq.cif
2for.cif
2fos.cif
2fot.cif
2fou.cif
2fov.cif
2fow.cif
2fox.cif
2foy.cif
2foz.cif
2fp0.cif
2fp1.cif
2fp2.cif
2fp3.cif
2fp4.cif
2fp7.cif
2fp8.cif
2fp9.cif
2fpb.cif
2fpc.cif
2fpd.cif
2fpe.cif
2fpf.cif
2fpg.cif
2fph.cif
2fpi.cif
2fpk.cif
2fpl.cif
2fpm.cif
2fpn.cif
2fpo.cif
2fpp.cif
2fpq.cif
2fpr.cif
2fps.cif
2fpt.cif
2fpu.cif
2fpv.cif
2fpw.cif
2fpx.cif
2fpy.cif
2fpz.cif
2fq0.cif
2fq1.cif
2fq2.cif
2fq3.cif
2fq4.cif
2fq5.cif
2fq6.cif
2fq8.cif
2fq9.cif
2fqa.cif
2fqc.cif
2fqd.cif
2fqe.cif
2fqf.cif
2fqg.cif
2fqh.cif
2fqi.cif
2fql.cif
2fqm.cif
2fqn.cif
2fqo.cif
2fqp.cif
2fqq.cif
2fqt.cif
2fqw.cif
2fqx.cif
2fqy.cif
2fqz.cif
2fr0.cif
2fr1.cif
2fr2.cif
2fr3.cif
2fr4.cif
2fr5.cif
2fr6.cif
2fr7.cif
2fr8.cif
2fr9.cif
2fra.cif
2frb.cif
2frc.cif
2frd.cif
2fre.cif
2frf.cif
2frg.cif
2frh.cif
2fri.cif
2frj.cif
2frk.cif
2frp.cif
2frq.cif
2frs.cif
2frv.cif
2frw.cif
2frx.cif
2fry.cif
2frz.cif
2fs1.cif
2fs2.cif
2fs3.cif
2fs4.cif
2fs5.cif
2fs6.cif
2fs7.cif
2fs8.cif
2fs9.cif
2fsa.cif
2fsd.cif
2fse.cif
2fsf.cif
2fsg.cif
2fsh.cif
2fsi.cif
2fsj.cif
2fsk.cif
2fsl.cif
2fsm.cif
2fsn.cif
2fso.cif
2fsp.cif
2fsq.cif
2fsr.cif
2fss.cif
2fst.cif
2fsu.cif
2fsv.cif
2fsw.cif
2fsx.cif
2fsy.cif
2fsz.cif
2ft0.cif
2ft1.cif
2ft2.cif
2ft3.cif
2ft6.cif
2ft7.cif
2ft8.cif
2ft9.cif
2fta.cif
2ftb.cif
2ftc.cif
2ftd.cif
2fte.cif
2ftk.cif
2ftl.cif
2ftm.cif
2ftn.cif
2fto.cif
2ftp.cif
2ftq.cif
2ftr.cif
2fts.cif
2ftu.cif
2ftw.cif
2ftx.cif
2fty.cif
2ftz.cif
2fu0.cif
2fu2.cif
2fu3.cif
2fu4.cif
2fu5.cif
2fu6.cif
2fu7.cif
2fu8.cif
2fu9.cif
2fua.cif
2fub.cif
2fuc.cif
2fud.cif
2fue.cif
2fuf.cif
2fug.cif
2fuh.cif
2fui.cif
2fuj.cif
2fuk.cif
2ful.cif
2fum.cif
2fun.cif
2fup.cif
2fuq.cif
2fur.cif
2fus.cif
2fut.cif
2fuu.cif
2fuv.cif
2fuz.cif
2fv0.cif
2fv1.cif
2fv2.cif
2fv4.cif
2fv5.cif
2fv7.cif
2fv8.cif
2fv9.cif
2fva.cif
2fvc.cif
2fvd.cif
2fve.cif
2fvf.cif
2fvg.cif
2fvh.cif
2fvj.cif
2fvk.cif
2fvl.cif
2fvm.cif
2fvn.cif
2fvo.cif
2fvp.cif
2fvq.cif
2fvr.cif
2fvs.cif
2fvt.cif
2fvu.cif
2fvv.cif
2fvx.cif
2fvy.cif
2fvz.cif
2fw0.cif
2fw1.cif
2fw2.cif
2fw3.cif
2fw4.cif
2fw5.cif
2fw6.cif
2fw7.cif
2fw8.cif
2fw9.cif
2fwa.cif
2fwb.cif
2fwe.cif
2fwf.cif
2fwg.cif
2fwh.cif
2fwi.cif
2fwj.cif
2fwl.cif
2fwm.cif
2fwn.cif
2fwo.cif
2fwp.cif
2fwq.cif
2fwr.cif
2fws.cif
2fwt.cif
2fwu.cif
2fwv.cif
2fww.cif
2fwy.cif
2fwz.cif
2fx0.cif
2fx2.cif
2fx3.cif
2fx4.cif
2fx5.cif
2fx6.cif
2fx7.cif
2fx8.cif
2fx9.cif
2fxa.cif
2fxd.cif
2fxe.cif
2fxf.cif
2fxi.cif
2fxk.cif
2fxl.cif
2fxm.cif
2fxo.cif
2fxp.cif
2fxq.cif
2fxr.cif
2fxs.cif
2fxt.cif
2fxu.cif
2fxv.cif
2fxy.cif
2fxz.cif
2fy1.cif
2fy2.cif
2fy3.cif
2fy4.cif
2fy5.cif
2fy6.cif
2fy7.cif
2fy8.cif
2fy9.cif
2fya.cif
2fyb.cif
2fyc.cif
2fyd.cif
2fye.cif
2fyf.cif
2fyg.cif
2fyh.cif
2fyi.cif
2fyj.cif
2fyk.cif
2fyl.cif
2fym.cif
2fyn.cif
2fyo.cif
2fyp.cif
2fyq.cif
2fyr.cif
2fys.cif
2fyt.cif
2fyu.cif
2fyv.cif
2fyw.cif
2fyx.cif
2fyy.cif
2fyz.cif
2fz0.cif
2fz1.cif
2fz2.cif
2fz3.cif
2fz4.cif
2fz5.cif
2fz6.cif
2fz8.cif
2fz9.cif
2fza.cif
2fzb.cif
2fzc.cif
2fzd.cif
2fze.cif
2fzf.cif
2fzg.cif
2fzh.cif
2fzi.cif
2fzj.cif
2fzk.cif
2fzl.cif
2fzm.cif
2fzn.cif
2fzp.cif
2fzs.cif
2fzt.cif
2fzu.cif
2fzv.cif
2fzw.cif
2fzz.cif
2g00.cif
2g01.cif
2g02.cif
2g03.cif
2g04.cif
2g06.cif
2g07.cif
2g08.cif
2g09.cif
2g0a.cif
2g0b.cif
2g0c.cif
2g0d.cif
2g0e.cif
2g0f.cif
2g0g.cif
2g0h.cif
2g0i.cif
2g0j.cif
2g0k.cif
2g0l.cif
2g0n.cif
2g0q.cif
2g0r.cif
2g0s.cif
2g0t.cif
2g0u.cif
2g0v.cif
2g0w.cif
2g0x.cif
2g0y.cif
2g0z.cif
2g10.cif
2g11.cif
2g12.cif
2g13.cif
2g14.cif
2g15.cif
2g16.cif
2g17.cif
2g18.cif
2g19.cif
2g1a.cif
2g1d.cif
2g1e.cif
2g1g.cif
2g1h.cif
2g1j.cif
2g1k.cif
2g1l.cif
2g1m.cif
2g1n.cif
2g1o.cif
2g1p.cif
2g1q.cif
2g1r.cif
2g1s.cif
2g1t.cif
2g1u.cif
2g1w.cif
2g1y.cif
2g1z.cif
2g20.cif
2g21.cif
2g22.cif
2g24.cif
2g25.cif
2g26.cif
2g27.cif
2g28.cif
2g29.cif
2g2b.cif
2g2c.cif
2g2d.cif
2g2f.cif
2g2h.cif
2g2i.cif
2g2k.cif
2g2l.cif
2g2n.cif
2g2o.cif
2g2p.cif
2g2q.cif
2g2r.cif
2g2s.cif
2g2u.cif
2g2w.cif
2g2x.cif
2g2y.cif
2g2z.cif
2g30.cif
2g31.cif
2g32.cif
2g33.cif
2g34.cif
2g35.cif
2g36.cif
2g37.cif
2g38.cif
2g39.cif
2g3a.cif
2g3b.cif
2g3d.cif
2g3f.cif
2g3h.cif
2g3i.cif
2g3j.cif
2g3k.cif
2g3m.cif
2g3n.cif
2g3o.cif
2g3p.cif
2g3q.cif
2g3r.cif
2g3s.cif
2g3t.cif
2g3v.cif
2g3w.cif
2g3x.cif
2g3y.cif
2g3z.cif
2g40.cif
2g41.cif
2g42.cif
2g43.cif
2g44.cif
2g45.cif
2g46.cif
2g47.cif
2g48.cif
2g49.cif
2g4a.cif
2g4b.cif
2g4c.cif
2g4d.cif
2g4e.cif
2g4f.cif
2g4g.cif
2g4h.cif
2g4i.cif
2g4j.cif
2g4k.cif
2g4l.cif
2g4m.cif
2g4n.cif
2g4o.cif
2g4p.cif
2g4q.cif
2g4r.cif
2g4s.cif
2g4t.cif
2g4u.cif
2g4v.cif
2g4w.cif
2g4x.cif
2g4y.cif
2g4z.cif
2g50.cif
2g51.cif
2g52.cif
2g54.cif
2g55.cif
2g56.cif
2g57.cif
2g58.cif
2g59.cif
2g5b.cif
2g5c.cif
2g5d.cif
2g5f.cif
2g5g.cif
2g5h.cif
2g5i.cif
2g5k.cif
2g5l.cif
2g5m.cif
2g5n.cif
2g5o.cif
2g5p.cif
2g5r.cif
2g5t.cif
2g5u.cif
2g5v.cif
2g5w.cif
2g5x.cif
2g5z.cif
2g60.cif
2g62.cif
2g63.cif
2g64.cif
2g66.cif
2g67.cif
2g69.cif
2g6b.cif
2g6d.cif
2g6e.cif
2g6f.cif
2g6g.cif
2g6h.cif
2g6i.cif
2g6j.cif
2g6k.cif
2g6l.cif
2g6m.cif
2g6n.cif
2g6o.cif
2g6p.cif
2g6q.cif
2g6t.cif
2g6u.cif
2g6v.cif
2g6w.cif
2g6x.cif
2g6y.cif
2g6z.cif
2g70.cif
2g71.cif
2g72.cif
2g73.cif
2g74.cif
2g75.cif
2g76.cif
2g77.cif
2g78.cif
2g79.cif
2g7b.cif
2g7c.cif
2g7e.cif
2g7f.cif
2g7g.cif
2g7h.cif
2g7i.cif
2g7j.cif
2g7k.cif
2g7l.cif
2g7m.cif
2g7n.cif
2g7o.cif
2g7p.cif
2g7q.cif
2g7r.cif
2g7s.cif
2g7u.cif
2g7y.cif
2g7z.cif
2g80.cif
2g81.cif
2g82.cif
2g83.cif
2g84.cif
2g85.cif
2g86.cif
2g87.cif
2g88.cif
2g89.cif
2g8a.cif
2g8c.cif
2g8d.cif
2g8e.cif
2g8f.cif
2g8g.cif
2g8h.cif
2g8i.cif
2g8j.cif
2g8k.cif
2g8l.cif
2g8n.cif
2g8q.cif
2g8r.cif
2g8s.cif
2g8t.cif
2g8u.cif
2g8v.cif
2g8w.cif
2g8x.cif
2g8y.cif
2g8z.cif
2g91.cif
2g92.cif
2g93.cif
2g94.cif
2g95.cif
2g96.cif
2g97.cif
2g98.cif
2g99.cif
2g9a.cif
2g9b.cif
2g9c.cif
2g9d.cif
2g9e.cif
2g9f.cif
2g9g.cif
2g9h.cif
2g9i.cif
2g9j.cif
2g9k.cif
2g9l.cif
2g9n.cif
2g9o.cif
2g9p.cif
2g9q.cif
2g9r.cif
2g9t.cif
2g9u.cif
2g9v.cif
2g9w.cif
2g9x.cif
2g9y.cif
2g9z.cif
2ga0.cif
2ga1.cif
2ga2.cif
2ga3.cif
2ga4.cif
2ga5.cif
2ga6.cif
2ga7.cif
2ga8.cif
2ga9.cif
2gaa.cif
2gab.cif
2gac.cif
2gae.cif
2gaf.cif
2gag.cif
2gah.cif
2gai.cif
2gaj.cif
2gak.cif
2gal.cif
2gam.cif
2gan.cif
2gao.cif
2gaq.cif
2gar.cif
2gas.cif
2gat.cif
2gau.cif
2gaw.cif
2gax.cif
2gaz.cif
2gb0.cif
2gb1.cif
2gb2.cif
2gb3.cif
2gb4.cif
2gb5.cif
2gb7.cif
2gb8.cif
2gb9.cif
2gba.cif
2gbb.cif
2gbc.cif
2gbf.cif
2gbg.cif
2gbh.cif
2gbi.cif
2gbj.cif
2gbk.cif
2gbl.cif
2gbm.cif
2gbn.cif
2gbo.cif
2gbp.cif
2gbq.cif
2gbr.cif
2gbs.cif
2gbt.cif
2gbu.cif
2gbv.cif
2gbw.cif
2gbx.cif
2gby.cif
2gbz.cif
2gc0.cif
2gc1.cif
2gc2.cif
2gc3.cif
2gc4.cif
2gc5.cif
2gc6.cif
2gc7.cif
2gc8.cif
2gc9.cif
2gca.cif
2gcb.cif
2gcc.cif
2gcd.cif
2gce.cif
2gcf.cif
2gcg.cif
2gch.cif
2gci.cif
2gcj.cif
2gcl.cif
2gcn.cif
2gco.cif
2gcp.cif
2gcq.cif
2gcs.cif
2gct.cif
2gcu.cif
2gcv.cif
2gcx.cif
2gcy.cif
2gcz.cif
2gd0.cif
2gd1.cif
2gd2.cif
2gd3.cif
2gd4.cif
2gd5.cif
2gd6.cif
2gd7.cif
2gd8.cif
2gd9.cif
2gda.cif
2gdc.cif
2gdd.cif
2gde.cif
2gdf.cif
2gdg.cif
2gdi.cif
2gdj.cif
2gdl.cif
2gdm.cif
2gdn.cif
2gdo.cif
2gdq.cif
2gdr.cif
2gds.cif
2gdt.cif
2gdu.cif
2gdv.cif
2gdw.cif
2gdx.cif
2gdy.cif
2gdz.cif
2ge2.cif
2ge3.cif
2ge4.cif
2ge5.cif
2ge7.cif
2ge8.cif
2ge9.cif
2geb.cif
2gec.cif
2ged.cif
2gee.cif
2gef.cif
2geh.cif
2gej.cif
2gek.cif
2gel.cif
2gem.cif
2gen.cif
2gep.cif
2geq.cif
2ger.cif
2ges.cif
2get.cif
2geu.cif
2gev.cif
2gew.cif
2gex.cif
2gey.cif
2gez.cif
2gf0.cif
2gf1.cif
2gf2.cif
2gf3.cif
2gf4.cif
2gf5.cif
2gf6.cif
2gf7.cif
2gf9.cif
2gfa.cif
2gfb.cif
2gfc.cif
2gfd.cif
2gfe.cif
2gff.cif
2gfg.cif
2gfh.cif
2gfi.cif
2gfj.cif
2gfk.cif
2gfn.cif
2gfo.cif
2gfp.cif
2gfq.cif
2gfr.cif
2gfs.cif
2gft.cif
2gfu.cif
2gfv.cif
2gfw.cif
2gfx.cif
2gfy.cif
2gg0.cif
2gg1.cif
2gg2.cif
2gg3.cif
2gg4.cif
2gg5.cif
2gg6.cif
2gg7.cif
2gg8.cif
2gg9.cif
2gga.cif
2ggb.cif
2ggc.cif
2ggd.cif
2gge.cif
2ggf.cif
2ggg.cif
2ggh.cif
2ggi.cif
2ggj.cif
2ggk.cif
2ggl.cif
2ggm.cif
2ggn.cif
2ggo.cif
2ggp.cif
2ggq.cif
2ggr.cif
2ggs.cif
2ggt.cif
2ggu.cif
2ggv.cif
2ggx.cif
2ggz.cif
2gh0.cif
2gh1.cif
2gh2.cif
2gh4.cif
2gh5.cif
2gh6.cif
2gh7.cif
2gh8.cif
2gh9.cif
2gha.cif
2ghb.cif
2ghc.cif
2ghd.cif
2ghe.cif
2ghf.cif
2ghg.cif
2ghh.cif
2ghi.cif
2ghj.cif
2ghk.cif
2ghl.cif
2ghm.cif
2gho.cif
2ghp.cif
2ghq.cif
2ghr.cif
2ghs.cif
2ght.cif
2ghu.cif
2ghv.cif
2ghw.cif
2ghy.cif
2ghz.cif
2gi0.cif
2gi3.cif
2gi4.cif
2gi7.cif
2gi9.cif
2gia.cif
2gib.cif
2gic.cif
2gid.cif
2gie.cif
2gif.cif
2gig.cif
2gih.cif
2gii.cif
2gij.cif
2gil.cif
2gim.cif
2gin.cif
2gio.cif
2gip.cif
2giq.cif
2gir.cif
2gis.cif
2git.cif
2giu.cif
2giv.cif
2giw.cif
2gix.cif
2giy.cif
2giz.cif
2gj0.cif
2gj2.cif
2gj3.cif
2gj4.cif
2gj5.cif
2gj6.cif
2gj7.cif
2gj8.cif
2gj9.cif
2gja.cif
2gjb.cif
2gjd.cif
2gje.cif
2gjf.cif
2gjg.cif
2gjh.cif
2gji.cif
2gjj.cif
2gjk.cif
2gjl.cif
2gjm.cif
2gjn.cif
2gjp.cif
2gjr.cif
2gjs.cif
2gjt.cif
2gju.cif
2gjv.cif
2gjw.cif
2gjx.cif
2gjy.cif
2gjz.cif
2gk0.cif
2gk1.cif
2gk2.cif
2gk3.cif
2gk4.cif
2gk6.cif
2gk7.cif
2gk9.cif
2gkd.cif
2gke.cif
2gkg.cif
2gki.cif
2gkj.cif
2gkl.cif
2gkm.cif
2gkn.cif
2gko.cif
2gkp.cif
2gkr.cif
2gks.cif
2gkt.cif
2gku.cif
2gkv.cif
2gkw.cif
2gl0.cif
2gl1.cif
2gl2.cif
2gl3.cif
2gl5.cif
2gl7.cif
2gl8.cif
2gl9.cif
2gle.cif
2glf.cif
2glg.cif
2glh.cif
2gli.cif
2glj.cif
2glk.cif
2gll.cif
2glm.cif
2gln.cif
2glo.cif
2glp.cif
2glq.cif
2glr.cif
2gls.cif
2glt.cif
2glu.cif
2glv.cif
2glw.cif
2glx.cif
2glz.cif
2gm0.cif
2gm1.cif
2gm2.cif
2gm3.cif
2gm4.cif
2gm5.cif
2gm7.cif
2gm8.cif
2gm9.cif
2gmc.cif
2gmd.cif
2gme.cif
2gmf.cif
2gmg.cif
2gmh.cif
2gmi.cif
2gmj.cif
2gmk.cif
2gml.cif
2gmm.cif
2gmn.cif
2gmo.cif
2gmp.cif
2gmq.cif
2gmr.cif
2gms.cif
2gmt.cif
2gmu.cif
2gmv.cif
2gmw.cif
2gmx.cif
2gmy.cif
2gn0.cif
2gn1.cif
2gn2.cif
2gn3.cif
2gn4.cif
2gn5.cif
2gn6.cif
2gn7.cif
2gn8.cif
2gn9.cif
2gna.cif
2gnb.cif
2gnc.cif
2gnd.cif
2gnf.cif
2gng.cif
2gnh.cif
2gni.cif
2gnj.cif
2gnk.cif
2gnl.cif
2gnm.cif
2gnn.cif
2gno.cif
2gnp.cif
2gnq.cif
2gns.cif
2gnt.cif
2gnu.cif
2gnv.cif
2gnw.cif
2gnx.cif
2go0.cif
2go1.cif
2go2.cif
2go3.cif
2go4.cif
2go5.cif
2go7.cif
2go8.cif
2go9.cif
2gof.cif
2goh.cif
2goj.cif
2gok.cif
2gol.cif
2gom.cif
2gon.cif
2goo.cif
2gop.cif
2got.cif
2gou.cif
2gov.cif
2gow.cif
2gox.cif
2goy.cif
2gp0.cif
2gp1.cif
2gp3.cif
2gp4.cif
2gp5.cif
2gp6.cif
2gp7.cif
2gp8.cif
2gp9.cif
2gpa.cif
2gpb.cif
2gpc.cif
2gpe.cif
2gpf.cif
2gph.cif
2gpi.cif
2gpj.cif
2gpl.cif
2gpm.cif
2gpn.cif
2gpo.cif
2gpp.cif
2gpq.cif
2gpr.cif
2gps.cif
2gpt.cif
2gpu.cif
2gpv.cif
2gpw.cif
2gpx.cif
2gpy.cif
2gpz.cif
2gq0.cif
2gq1.cif
2gq2.cif
2gq3.cif
2gq4.cif
2gq5.cif
2gq6.cif
2gq7.cif
2gq8.cif
2gq9.cif
2gqa.cif
2gqb.cif
2gqc.cif
2gqd.cif
2gqe.cif
2gqf.cif
2gqg.cif
2gqh.cif
2gqi.cif
2gqj.cif
2gqk.cif
2gql.cif
2gqm.cif
2gqn.cif
2gqp.cif
2gqq.cif
2gqr.cif
2gqs.cif
2gqt.cif
2gqu.cif
2gqv.cif
2gqw.cif
2gqx.cif
2gr0.cif
2gr1.cif
2gr2.cif
2gr3.cif
2gr6.cif
2gr7.cif
2gr8.cif
2gr9.cif
2gra.cif
2grb.cif
2grc.cif
2gre.cif
2grf.cif
2grg.cif
2grh.cif
2gri.cif
2grj.cif
2grk.cif
2grl.cif
2grm.cif
2grn.cif
2gro.cif
2grp.cif
2grq.cif
2grr.cif
2grt.cif
2gru.cif
2grv.cif
2grw.cif
2grx.cif
2gry.cif
2grz.cif
2gs0.cif
2gs2.cif
2gs3.cif
2gs4.cif
2gs5.cif
2gs6.cif
2gs7.cif
2gs8.cif
2gs9.cif
2gsa.cif
2gsb.cif
2gsc.cif
2gsd.cif
2gse.cif
2gsf.cif
2gsg.cif
2gsh.cif
2gsi.cif
2gsj.cif
2gsk.cif
2gsl.cif
2gsm.cif
2gsn.cif
2gso.cif
2gsp.cif
2gsq.cif
2gsr.cif
2gss.cif
2gst.cif
2gsu.cif
2gsv.cif
2gsw.cif
2gsx.cif
2gsy.cif
2gsz.cif
2gt1.cif
2gt2.cif
2gt3.cif
2gt4.cif
2gt5.cif
2gt6.cif
2gt7.cif
2gt8.cif
2gt9.cif
2gta.cif
2gtb.cif
2gtc.cif
2gtd.cif
2gte.cif
2gtf.cif
2gtg.cif
2gth.cif
2gti.cif
2gtj.cif
2gtk.cif
2gtl.cif
2gtm.cif
2gtn.cif
2gto.cif
2gtp.cif
2gtq.cif
2gtr.cif
2gts.cif
2gtt.cif
2gtu.cif
2gtv.cif
2gtw.cif
2gtx.cif
2gty.cif
2gtz.cif
2gu0.cif
2gu1.cif
2gu2.cif
2gu3.cif
2gu4.cif
2gu5.cif
2gu6.cif
2gu7.cif
2gu8.cif
2gu9.cif
2gub.cif
2guc.cif
2gud.cif
2gue.cif
2guf.cif
2gug.cif
2guh.cif
2gui.cif
2guj.cif
2guk.cif
2gum.cif
2gun.cif
2guo.cif
2gup.cif
2gus.cif
2gut.cif
2guu.cif
2guv.cif
2guw.cif
2gux.cif
2guy.cif
2guz.cif
2gv0.cif
2gv1.cif
2gv2.cif
2gv3.cif
2gv4.cif
2gv5.cif
2gv6.cif
2gv7.cif
2gv8.cif
2gv9.cif
2gva.cif
2gvb.cif
2gvc.cif
2gvd.cif
2gve.cif
2gvf.cif
2gvg.cif
2gvh.cif
2gvi.cif
2gvj.cif
2gvk.cif
2gvl.cif
2gvm.cif
2gvn.cif
2gvo.cif
2gvp.cif
2gvq.cif
2gvr.cif
2gvs.cif
2gvu.cif
2gvv.cif
2gvw.cif
2gvx.cif
2gvy.cif
2gvz.cif
2gw0.cif
2gw1.cif
2gw2.cif
2gw3.cif
2gw4.cif
2gw5.cif
2gw6.cif
2gw8.cif
2gw9.cif
2gwa.cif
2gwc.cif
2gwd.cif
2gwe.cif
2gwf.cif
2gwg.cif
2gwh.cif
2gwj.cif
2gwk.cif
2gwl.cif
2gwm.cif
2gwn.cif
2gwo.cif
2gwp.cif
2gwq.cif
2gwr.cif
2gws.cif
2gww.cif
2gwx.cif
2gx0.cif
2gx1.cif
2gx2.cif
2gx4.cif
2gx5.cif
2gx6.cif
2gx8.cif
2gx9.cif
2gxa.cif
2gxb.cif
2gxf.cif
2gxg.cif
2gxq.cif
2gxs.cif
2gxu.cif
2gy5.cif
2gy7.cif
2gyd.cif
2gyi.cif
2gyk.cif
2gyo.cif
2gyp.cif
2gyq.cif
2gyr.cif
2gys.cif
2gyt.cif
2gyu.cif
2gyv.cif
2gyw.cif
2gyx.cif
2gyy.cif
2gyz.cif
2gz1.cif
2gz2.cif
2gz3.cif
2gz4.cif
2gz5.cif
2gz6.cif
2gz7.cif
2gz8.cif
2gz9.cif
2gza.cif
2gzb.cif
2gzd.cif
2gze.cif
2gzf.cif
2gzg.cif
2gzh.cif
2gzi.cif
2gzj.cif
2gzk.cif
2gzl.cif
2gzm.cif
2gzo.cif
2gzp.cif
2gzq.cif
2gzr.cif
2gzs.cif
2gzu.cif
2gzv.cif
2gzw.cif
2gzx.cif
2gzy.cif
2gzz.cif
2h00.cif
2h01.cif
2h02.cif
2h03.cif
2h04.cif
2h05.cif
2h06.cif
2h07.cif
2h08.cif
2h09.cif
2h0a.cif
2h0b.cif
2h0d.cif
2h0e.cif
2h0f.cif
2h0g.cif
2h0h.cif
2h0i.cif
2h0j.cif
2h0k.cif
2h0l.cif
2h0m.cif
2h0n.cif
2h0p.cif
2h0q.cif
2h0r.cif
2h0s.cif
2h0t.cif
2h0u.cif
2h0v.cif
2h0w.cif
2h0x.cif
2h0y.cif
2h0z.cif
2h10.cif
2h11.cif
2h12.cif
2h13.cif
2h14.cif
2h15.cif
2h16.cif
2h17.cif
2h18.cif
2h19.cif
2h1a.cif
2h1b.cif
2h1c.cif
2h1d.cif
2h1e.cif
2h1f.cif
2h1g.cif
2h1h.cif
2h1i.cif
2h1j.cif
2h1k.cif
2h1l.cif
2h1m.cif
2h1n.cif
2h1o.cif
2h1p.cif
2h1r.cif
2h1s.cif
2h1t.cif
2h1u.cif
2h1v.cif
2h1w.cif
2h1x.cif
2h1y.cif
2h1z.cif
2h21.cif
2h23.cif
2h24.cif
2h25.cif
2h26.cif
2h27.cif
2h28.cif
2h29.cif
2h2a.cif
2h2b.cif
2h2c.cif
2h2d.cif
2h2e.cif
2h2f.cif
2h2g.cif
2h2h.cif
2h2i.cif
2h2j.cif
2h2k.cif
2h2m.cif
2h2n.cif
2h2p.cif
2h2q.cif
2h2r.cif
2h2s.cif
2h2t.cif
2h2u.cif
2h2w.cif
2h2y.cif
2h2z.cif
2h30.cif
2h31.cif
2h32.cif
2h34.cif
2h35.cif
2h36.cif
2h39.cif
2h3a.cif
2h3b.cif
2h3c.cif
2h3d.cif
2h3e.cif
2h3f.cif
2h3g.cif
2h3h.cif
2h3i.cif
2h3j.cif
2h3k.cif
2h3l.cif
2h3m.cif
2h3n.cif
2h3o.cif
2h3p.cif
2h3q.cif
2h3r.cif
2h3s.cif
2h3t.cif
2h3u.cif
2h3v.cif
2h3w.cif
2h3x.cif
2h3z.cif
2h40.cif
2h41.cif
2h42.cif
2h43.cif
2h44.cif
2h45.cif
2h46.cif
2h47.cif
2h48.cif
2h49.cif
2h4b.cif
2h4c.cif
2h4e.cif
2h4f.cif
2h4g.cif
2h4h.cif
2h4i.cif
2h4j.cif
2h4k.cif
2h4l.cif
2h4m.cif
2h4n.cif
2h4o.cif
2h4p.cif
2h4q.cif
2h4r.cif
2h4t.cif
2h4u.cif
2h4v.cif
2h4w.cif
2h4x.cif
2h4y.cif
2h4z.cif
2h50.cif
2h51.cif
2h52.cif
2h53.cif
2h54.cif
2h55.cif
2h56.cif
2h57.cif
2h59.cif
2h5a.cif
2h5c.cif
2h5d.cif
2h5e.cif
2h5f.cif
2h5g.cif
2h5i.cif
2h5j.cif
2h5k.cif
2h5l.cif
2h5m.cif
2h5n.cif
2h5o.cif
2h5p.cif
2h5q.cif
2h5r.cif
2h5s.cif
2h5u.cif
2h5x.cif
2h5y.cif
2h5z.cif
2h60.cif
2h61.cif
2h62.cif
2h63.cif
2h64.cif
2h65.cif
2h66.cif
2h67.cif
2h68.cif
2h6a.cif
2h6b.cif
2h6c.cif
2h6d.cif
2h6e.cif
2h6f.cif
2h6g.cif
2h6h.cif
2h6i.cif
2h6j.cif
2h6k.cif
2h6l.cif
2h6m.cif
2h6n.cif
2h6o.cif
2h6p.cif
2h6q.cif
2h6r.cif
2h6s.cif
2h6t.cif
2h6u.cif
2h6v.cif
2h6x.cif
2h6y.cif
2h6z.cif
2h70.cif
2h71.cif
2h72.cif
2h73.cif
2h74.cif
2h75.cif
2h76.cif
2h77.cif
2h79.cif
2h7a.cif
2h7b.cif
2h7c.cif
2h7d.cif
2h7e.cif
2h7f.cif
2h7g.cif
2h7h.cif
2h7j.cif
2h7o.cif
2h7q.cif
2h7r.cif
2h7s.cif
2h7t.cif
2h7v.cif
2h7w.cif
2h7x.cif
2h7y.cif
2h7z.cif
2h80.cif
2h84.cif
2h85.cif
2h88.cif
2h89.cif
2h8a.cif
2h8b.cif
2h8c.cif
2h8d.cif
2h8e.cif
2h8f.cif
2h8g.cif
2h8h.cif
2h8i.cif
2h8k.cif
2h8l.cif
2h8m.cif
2h8n.cif
2h8o.cif
2h8p.cif
2h8q.cif
2h8r.cif
2h8s.cif
2h8u.cif
2h8v.cif
2h8w.cif
2h8x.cif
2h8z.cif
2h90.cif
2h92.cif
2h94.cif
2h95.cif
2h96.cif
2h98.cif
2h99.cif
2h9a.cif
2h9b.cif
2h9c.cif
2h9d.cif
2h9e.cif
2h9f.cif
2h9g.cif
2h9h.cif
2h9i.cif
2h9j.cif
2h9k.cif
2h9l.cif
2h9m.cif
2h9n.cif
2h9p.cif
2h9r.cif
2h9s.cif
2h9t.cif
2h9u.cif
2h9v.cif
2h9w.cif
2h9x.cif
2h9y.cif
2h9z.cif
2ha0.cif
2ha1.cif
2ha2.cif
2ha3.cif
2ha4.cif
2ha5.cif
2ha6.cif
2ha7.cif
2ha8.cif
2ha9.cif
2hac.cif
2had.cif
2hae.cif
2haf.cif
2hag.cif
2hah.cif
2hai.cif
2haj.cif
2hak.cif
2hal.cif
2ham.cif
2han.cif
2hap.cif
2haq.cif
2har.cif
2has.cif
2hau.cif
2hav.cif
2haw.cif
2hax.cif
2hay.cif
2haz.cif
2hb0.cif
2hb1.cif
2hb2.cif
2hb3.cif
2hb4.cif
2hb5.cif
2hb6.cif
2hb7.cif
2hb8.cif
2hb9.cif
2hba.cif
2hbb.cif
2hbc.cif
2hbd.cif
2hbe.cif
2hbf.cif
2hbg.cif
2hbh.cif
2hbj.cif
2hbk.cif
2hbl.cif
2hbm.cif
2hbn.cif
2hbo.cif
2hbp.cif
2hbq.cif
2hbr.cif
2hbs.cif
2hbt.cif
2hbu.cif
2hbv.cif
2hbw.cif
2hbx.cif
2hby.cif
2hbz.cif
2hc0.cif
2hc1.cif
2hc2.cif
2hc4.cif
2hc5.cif
2hc7.cif
2hc8.cif
2hc9.cif
2hca.cif
2hcb.cif
2hcc.cif
2hcd.cif
2hcf.cif
2hcg.cif
2hch.cif
2hci.cif
2hcj.cif
2hck.cif
2hcm.cif
2hcn.cif
2hco.cif
2hcr.cif
2hcs.cif
2hct.cif
2hcu.cif
2hcv.cif
2hcz.cif
2hd0.cif
2hd1.cif
2hd3.cif
2hd4.cif
2hd5.cif
2hd6.cif
2hd7.cif
2hd9.cif
2hda.cif
2hdb.cif
2hdc.cif
2hdd.cif
2hde.cif
2hdf.cif
2hdh.cif
2hdi.cif
2hdj.cif
2hdk.cif
2hdl.cif
2hdm.cif
2hdn.cif
2hdo.cif
2hdp.cif
2hdq.cif
2hdr.cif
2hds.cif
2hdu.cif
2hdv.cif
2hdw.cif
2hdx.cif
2hdz.cif
2he0.cif
2he2.cif
2he3.cif
2he4.cif
2he5.cif
2he7.cif
2he8.cif
2he9.cif
2hea.cif
2heb.cif
2hec.cif
2hed.cif
2hee.cif
2hef.cif
2heg.cif
2heh.cif
2hei.cif
2hej.cif
2hek.cif
2hel.cif
2hem.cif
2hen.cif
2heo.cif
2hep.cif
2heq.cif
2hes.cif
2het.cif
2heu.cif
2hev.cif
2hew.cif
2hex.cif
2hey.cif
2hez.cif
2hf0.cif
2hf1.cif
2hf2.cif
2hf3.cif
2hf4.cif
2hf5.cif
2hf6.cif
2hf7.cif
2hf8.cif
2hf9.cif
2hfb.cif
2hfc.cif
2hfd.cif
2hfe.cif
2hff.cif
2hfg.cif
2hfh.cif
2hfi.cif
2hfj.cif
2hfk.cif
2hfn.cif
2hfo.cif
2hfp.cif
2hfq.cif
2hfr.cif
2hfs.cif
2hft.cif
2hfu.cif
2hfv.cif
2hfw.cif
2hfz.cif
2hg0.cif
2hg1.cif
2hg2.cif
2hg3.cif
2hg4.cif
2hg5.cif
2hg6.cif
2hg7.cif
2hg8.cif
2hg9.cif
2hga.cif
2hgc.cif
2hgd.cif
2hgf.cif
2hgh.cif
2hgk.cif
2hgl.cif
2hgm.cif
2hgn.cif
2hgo.cif
2hgs.cif
2hgt.cif
2hgv.cif
2hgw.cif
2hgx.cif
2hgy.cif
2hgz.cif
2hh0.cif
2hh1.cif
2hh2.cif
2hh3.cif
2hh4.cif
2hh5.cif
2hh6.cif
2hh7.cif
2hh8.cif
2hh9.cif
2hha.cif
2hhb.cif
2hhc.cif
2hhd.cif
2hhe.cif
2hhf.cif
2hhg.cif
2hhh.cif
2hhi.cif
2hhj.cif
2hhk.cif
2hhl.cif
2hhm.cif
2hhn.cif
2hho.cif
2hhp.cif
2hhq.cif
2hhs.cif
2hht.cif
2hhu.cif
2hhv.cif
2hhw.cif
2hhx.cif
2hhz.cif
2hi0.cif
2hi1.cif
2hi2.cif
2hi3.cif
2hi4.cif
2hi5.cif
2hi6.cif
2hi7.cif
2hi8.cif
2hi9.cif
2hia.cif
2hib.cif
2hid.cif
2hig.cif
2hih.cif
2hii.cif
2hij.cif
2hik.cif
2hil.cif
2him.cif
2hin.cif
2hio.cif
2hip.cif
2hiq.cif
2hir.cif
2his.cif
2hit.cif
2hiu.cif
2hiv.cif
2hiw.cif
2hix.cif
2hiy.cif
2hiz.cif
2hj0.cif
2hj1.cif
2hj3.cif
2hj4.cif
2hj6.cif
2hj8.cif
2hj9.cif
2hjb.cif
2hjd.cif
2hje.cif
2hjf.cif
2hjg.cif
2hjh.cif
2hji.cif
2hjj.cif
2hjk.cif
2hjl.cif
2hjm.cif
2hjn.cif
2hjo.cif
2hjp.cif
2hjq.cif
2hjr.cif
2hjs.cif
2hjv.cif
2hjw.cif
2hk0.cif
2hk1.cif
2hk2.cif
2hk3.cif
2hk4.cif
2hk5.cif
2hk6.cif
2hk7.cif
2hk8.cif
2hk9.cif
2hka.cif
2hkb.cif
2hkc.cif
2hkd.cif
2hke.cif
2hkf.cif
2hkh.cif
2hki.cif
2hkj.cif
2hkk.cif
2hkl.cif
2hkm.cif
2hkn.cif
2hko.cif
2hkp.cif
2hkq.cif
2hkr.cif
2hku.cif
2hkv.cif
2hkx.cif
2hky.cif
2hkz.cif
2hl0.cif
2hl1.cif
2hl2.cif
2hl3.cif
2hl4.cif
2hl5.cif
2hl6.cif
2hl7.cif
2hl8.cif
2hl9.cif
2hla.cif
2hlc.cif
2hld.cif
2hle.cif
2hlf.cif
2hlg.cif
2hlh.cif
2hli.cif
2hlj.cif
2hln.cif
2hlo.cif
2hlp.cif
2hlq.cif
2hlr.cif
2hls.cif
2hlt.cif
2hlu.cif
2hlv.cif
2hlw.cif
2hly.cif
2hlz.cif
2hm1.cif
2hm2.cif
2hm3.cif
2hm4.cif
2hm5.cif
2hm6.cif
2hm7.cif
2hm8.cif
2hm9.cif
2hma.cif
2hmb.cif
2hmc.cif
2hmd.cif
2hmf.cif
2hmg.cif
2hmh.cif
2hmi.cif
2hmj.cif
2hmk.cif
2hml.cif
2hmm.cif
2hmn.cif
2hmo.cif
2hmp.cif
2hmq.cif
2hmr.cif
2hms.cif
2hmt.cif
2hmu.cif
2hmv.cif
2hmw.cif
2hmx.cif
2hmy.cif
2hmz.cif
2hn1.cif
2hn2.cif
2hn7.cif
2hn8.cif
2hn9.cif
2hna.cif
2hnb.cif
2hnc.cif
2hnd.cif
2hne.cif
2hnf.cif
2hng.cif
2hnh.cif
2hni.cif
2hnk.cif
2hnl.cif
2hnp.cif
2hnq.cif
2hns.cif
2hnt.cif
2hnu.cif
2hnv.cif
2hnw.cif
2hnx.cif
2hny.cif
2hnz.cif
2ho0.cif
2ho1.cif
2ho2.cif
2ho4.cif
2ho5.cif
2ho6.cif
2ho7.cif
2ho9.cif
2hoa.cif
2hob.cif
2hoc.cif
2hod.cif
2hoe.cif
2hof.cif
2hog.cif
2hoh.cif
2hoi.cif
2hoj.cif
2hok.cif
2hol.cif
2hom.cif
2hoo.cif
2hop.cif
2hoq.cif
2hor.cif
2hos.cif
2hot.cif
2hou.cif
2how.cif
2hox.cif
2hoy.cif
2hoz.cif
2hp0.cif
2hp1.cif
2hp2.cif
2hp3.cif
2hp4.cif
2hp5.cif
2hp6.cif
2hp7.cif
2hp8.cif
2hp9.cif
2hpa.cif
2hpb.cif
2hpc.cif
2hpd.cif
2hpe.cif
2hpf.cif
2hpg.cif
2hph.cif
2hpi.cif
2hpj.cif
2hpl.cif
2hpm.cif
2hpo.cif
2hpp.cif
2hpq.cif
2hpr.cif
2hps.cif
2hpt.cif
2hpu.cif
2hpv.cif
2hpw.cif
2hpx.cif
2hpy.cif
2hpz.cif
2hq0.cif
2hq1.cif
2hq3.cif
2hq4.cif
2hq5.cif
2hq6.cif
2hq7.cif
2hq8.cif
2hq9.cif
2hqa.cif
2hqb.cif
2hqc.cif
2hqd.cif
2hqe.cif
2hqf.cif
2hqg.cif
2hqh.cif
2hqi.cif
2hqj.cif
2hqk.cif
2hql.cif
2hqm.cif
2hqn.cif
2hqo.cif
2hqp.cif
2hqq.cif
2hqr.cif
2hqs.cif
2hqt.cif
2hqu.cif
2hqv.cif
2hqw.cif
2hqx.cif
2hqy.cif
2hqz.cif
2hr1.cif
2hr2.cif
2hr3.cif
2hr5.cif
2hr6.cif
2hr7.cif
2hr8.cif
2hr9.cif
2hra.cif
2hrb.cif
2hrc.cif
2hrd.cif
2hre.cif
2hrf.cif
2hrg.cif
2hrh.cif
2hri.cif
2hrj.cif
2hrk.cif
2hrl.cif
2hrm.cif
2hrn.cif
2hro.cif
2hrp.cif
2hrq.cif
2hrr.cif
2hrs.cif
2hrt.cif
2hru.cif
2hrv.cif
2hrw.cif
2hrx.cif
2hry.cif
2hrz.cif
2hs0.cif
2hs1.cif
2hs2.cif
2hs3.cif
2hs4.cif
2hs5.cif
2hs6.cif
2hs7.cif
2hs8.cif
2hs9.cif
2hsa.cif
2hsb.cif
2hsd.cif
2hse.cif
2hsg.cif
2hsh.cif
2hsi.cif
2hsj.cif
2hsk.cif
2hsl.cif
2hsm.cif
2hsn.cif
2hso.cif
2hsp.cif
2hsq.cif
2hsr.cif
2hss.cif
2hst.cif
2hsw.cif
2hsx.cif
2hsy.cif
2hsz.cif
2ht0.cif
2ht1.cif
2ht2.cif
2ht3.cif
2ht4.cif
2ht5.cif
2ht6.cif
2ht7.cif
2ht8.cif
2ht9.cif
2hta.cif
2htb.cif
2htd.cif
2hte.cif
2htf.cif
2htg.cif
2hth.cif
2hti.cif
2htj.cif
2htk.cif
2htl.cif
2htm.cif
2htn.cif
2hto.cif
2htq.cif
2htr.cif
2hts.cif
2htt.cif
2htu.cif
2htv.cif
2htw.cif
2htx.cif
2hty.cif
2hu0.cif
2hu1.cif
2hu2.cif
2hu3.cif
2hu4.cif
2hu5.cif
2hu6.cif
2hu7.cif
2hu8.cif
2hu9.cif
2hua.cif
2hub.cif
2huc.cif
2hue.cif
2huf.cif
2hug.cif
2huh.cif
2hui.cif
2huj.cif
2huk.cif
2hul.cif
2hum.cif
2hun.cif
2huo.cif
2hup.cif
2huq.cif
2hur.cif
2hut.cif
2huu.cif
2huv.cif
2huw.cif
2hux.cif
2huz.cif
2hv1.cif
2hv2.cif
2hv4.cif
2hv5.cif
2hv6.cif
2hv7.cif
2hv8.cif
2hv9.cif
2hva.cif
2hvb.cif
2hvc.cif
2hvd.cif
2hve.cif
2hvf.cif
2hvg.cif
2hvh.cif
2hvi.cif
2hvj.cif
2hvk.cif
2hvl.cif
2hvm.cif
2hvn.cif
2hvo.cif
2hvp.cif
2hvq.cif
2hvr.cif
2hvs.cif
2hvv.cif
2hvw.cif
2hvx.cif
2hvy.cif
2hvz.cif
2hw0.cif
2hw1.cif
2hw2.cif
2hw3.cif
2hw4.cif
2hw5.cif
2hw6.cif
2hw7.cif
2hw8.cif
2hw9.cif
2hwa.cif
2hwb.cif
2hwc.cif
2hwd.cif
2hwe.cif
2hwf.cif
2hwg.cif
2hwh.cif
2hwi.cif
2hwj.cif
2hwk.cif
2hwl.cif
2hwm.cif
2hwn.cif
2hwo.cif
2hwp.cif
2hwq.cif
2hwr.cif
2hwt.cif
2hwu.cif
2hwv.cif
2hww.cif
2hwx.cif
2hwy.cif
2hwz.cif
2hx0.cif
2hx1.cif
2hx2.cif
2hx3.cif
2hx4.cif
2hx5.cif
2hx6.cif
2hx7.cif
2hx8.cif
2hx9.cif
2hxa.cif
2hxb.cif
2hxc.cif
2hxd.cif
2hxf.cif
2hxg.cif
2hxh.cif
2hxi.cif
2hxk.cif
2hxl.cif
2hxm.cif
2hxo.cif
2hxp.cif
2hxq.cif
2hxr.cif
2hxs.cif
2hxt.cif
2hxu.cif
2hxv.cif
2hxw.cif
2hxx.cif
2hxy.cif
2hxz.cif
2hy0.cif
2hy1.cif
2hy3.cif
2hy5.cif
2hy6.cif
2hy7.cif
2hy8.cif
2hy9.cif
2hya.cif
2hyb.cif
2hyd.cif
2hye.cif
2hyf.cif
2hyg.cif
2hyi.cif
2hyj.cif
2hyk.cif
2hym.cif
2hyn.cif
2hyo.cif
2hyp.cif
2hyq.cif
2hyr.cif
2hys.cif
2hyt.cif
2hyu.cif
2hyv.cif
2hyw.cif
2hyx.cif
2hyy.cif
2hyz.cif
2hz0.cif
2hz1.cif
2hz2.cif
2hz3.cif
2hz4.cif
2hz5.cif
2hz6.cif
2hz7.cif
2hz8.cif
2hz9.cif
2hza.cif
2hzb.cif
2hzc.cif
2hzd.cif
2hze.cif
2hzf.cif
2hzg.cif
2hzh.cif
2hzi.cif
2hzk.cif
2hzl.cif
2hzm.cif
2hzn.cif
2hzp.cif
2hzq.cif
2hzr.cif
2hzs.cif
2hzt.cif
2hzv.cif
2hzy.cif
2i00.cif
2i02.cif
2i03.cif
2i04.cif
2i05.cif
2i06.cif
2i07.cif
2i08.cif
2i0a.cif
2i0b.cif
2i0c.cif
2i0d.cif
2i0e.cif
2i0f.cif
2i0g.cif
2i0h.cif
2i0i.cif
2i0j.cif
2i0k.cif
2i0l.cif
2i0m.cif
2i0n.cif
2i0o.cif
2i0q.cif
2i0r.cif
2i0s.cif
2i0t.cif
2i0u.cif
2i0v.cif
2i0w.cif
2i0x.cif
2i0y.cif
2i0z.cif
2i10.cif
2i13.cif
2i14.cif
2i15.cif
2i16.cif
2i17.cif
2i18.cif
2i19.cif
2i1a.cif
2i1b.cif
2i1d.cif
2i1e.cif
2i1f.cif
2i1g.cif
2i1h.cif
2i1i.cif
2i1j.cif
2i1k.cif
2i1l.cif
2i1m.cif
2i1n.cif
2i1o.cif
2i1p.cif
2i1q.cif
2i1r.cif
2i1s.cif
2i1t.cif
2i1u.cif
2i1v.cif
2i1w.cif
2i1x.cif
2i1y.cif
2i20.cif
2i21.cif
2i22.cif
2i24.cif
2i25.cif
2i26.cif
2i27.cif
2i28.cif
2i29.cif
2i2a.cif
2i2b.cif
2i2c.cif
2i2d.cif
2i2f.cif
2i2h.cif
2i2i.cif
2i2j.cif
2i2l.cif
2i2o.cif
2i2q.cif
2i2r.cif
2i2s.cif
2i2w.cif
2i2x.cif
2i2y.cif
2i2z.cif
2i30.cif
2i32.cif
2i33.cif
2i34.cif
2i35.cif
2i36.cif
2i37.cif
2i38.cif
2i39.cif
2i3a.cif
2i3b.cif
2i3c.cif
2i3d.cif
2i3e.cif
2i3f.cif
2i3g.cif
2i3h.cif
2i3i.cif
2i3o.cif
2i3p.cif
2i3q.cif
2i3r.cif
2i3s.cif
2i3t.cif
2i3u.cif
2i3v.cif
2i3w.cif
2i3y.cif
2i3z.cif
2i40.cif
2i42.cif
2i44.cif
2i45.cif
2i46.cif
2i47.cif
2i48.cif
2i49.cif
2i4a.cif
2i4b.cif
2i4c.cif
2i4d.cif
2i4e.cif
2i4g.cif
2i4h.cif
2i4i.cif
2i4j.cif
2i4k.cif
2i4l.cif
2i4m.cif
2i4n.cif
2i4o.cif
2i4p.cif
2i4q.cif
2i4r.cif
2i4s.cif
2i4t.cif
2i4u.cif
2i4v.cif
2i4w.cif
2i4x.cif
2i4z.cif
2i50.cif
2i51.cif
2i52.cif
2i53.cif
2i54.cif
2i55.cif
2i56.cif
2i57.cif
2i58.cif
2i59.cif
2i5a.cif
2i5b.cif
2i5c.cif
2i5d.cif
2i5e.cif
2i5f.cif
2i5g.cif
2i5h.cif
2i5i.cif
2i5j.cif
2i5k.cif
2i5l.cif
2i5m.cif
2i5n.cif
2i5o.cif
2i5p.cif
2i5q.cif
2i5r.cif
2i5s.cif
2i5t.cif
2i5u.cif
2i5v.cif
2i5w.cif
2i5x.cif
2i5y.cif
2i5z.cif
2i60.cif
2i61.cif
2i62.cif
2i65.cif
2i66.cif
2i67.cif
2i68.cif
2i69.cif
2i6a.cif
2i6b.cif
2i6d.cif
2i6e.cif
2i6f.cif
2i6g.cif
2i6h.cif
2i6i.cif
2i6j.cif
2i6k.cif
2i6m.cif
2i6o.cif
2i6p.cif
2i6q.cif
2i6r.cif
2i6s.cif
2i6t.cif
2i6u.cif
2i6v.cif
2i6w.cif
2i6x.cif
2i6y.cif
2i6z.cif
2i71.cif
2i72.cif
2i74.cif
2i75.cif
2i76.cif
2i78.cif
2i79.cif
2i7a.cif
2i7b.cif
2i7c.cif
2i7d.cif
2i7e.cif
2i7f.cif
2i7g.cif
2i7h.cif
2i7k.cif
2i7n.cif
2i7o.cif
2i7p.cif
2i7q.cif
2i7r.cif
2i7s.cif
2i7t.cif
2i7u.cif
2i7v.cif
2i7x.cif
2i7z.cif
2i80.cif
2i81.cif
2i82.cif
2i83.cif
2i85.cif
2i87.cif
2i88.cif
2i89.cif
2i8a.cif
2i8b.cif
2i8c.cif
2i8d.cif
2i8e.cif
2i8f.cif
2i8l.cif
2i8n.cif
2i8t.cif
2i8u.cif
2i91.cif
2i94.cif
2i96.cif
2i99.cif
2i9a.cif
2i9b.cif
2i9c.cif
2i9d.cif
2i9e.cif
2i9f.cif
2i9g.cif
2i9h.cif
2i9i.cif
2i9k.cif
2i9l.cif
2i9m.cif
2i9n.cif
2i9o.cif
2i9p.cif
2i9s.cif
2i9t.cif
2i9u.cif
2i9v.cif
2i9w.cif
2i9x.cif
2i9y.cif
2i9z.cif
2ia0.cif
2ia1.cif
2ia2.cif
2ia4.cif
2ia5.cif
2ia6.cif
2ia7.cif
2ia8.cif
2ia9.cif
2iaa.cif
2iab.cif
2iad.cif
2iae.cif
2iaf.cif
2iag.cif
2iah.cif
2iai.cif
2iaj.cif
2iak.cif
2ial.cif
2iam.cif
2ian.cif
2iao.cif
2iap.cif
2iaq.cif
2iar.cif
2ias.cif
2iat.cif
2iau.cif
2iav.cif
2iaw.cif
2iax.cif
2iay.cif
2iaz.cif
2ib0.cif
2ib1.cif
2ib5.cif
2ib6.cif
2ib7.cif
2ib8.cif
2ib9.cif
2iba.cif
2ibb.cif
2ibd.cif
2ibf.cif
2ibg.cif
2ibi.cif
2ibj.cif
2ibk.cif
2ibl.cif
2ibm.cif
2ibn.cif
2ibo.cif
2ibp.cif
2ibs.cif
2ibt.cif
2ibu.cif
2ibw.cif
2ibx.cif
2iby.cif
2ibz.cif
2ic0.cif
2ic1.cif
2ic2.cif
2ic3.cif
2ic4.cif
2ic5.cif
2ic6.cif
2ic7.cif
2ic8.cif
2ic9.cif
2ica.cif
2icc.cif
2ice.cif
2icf.cif
2icg.cif
2ich.cif
2ici.cif
2icj.cif
2ick.cif
2icp.cif
2icq.cif
2icr.cif
2ics.cif
2ict.cif
2icu.cif
2icv.cif
2icw.cif
2icx.cif
2icy.cif
2icz.cif
2id0.cif
2id1.cif
2id2.cif
2id3.cif
2id4.cif
2id5.cif
2id6.cif
2id7.cif
2id8.cif
2id9.cif
2ida.cif
2idb.cif
2idc.cif
2ide.cif
2idf.cif
2idg.cif
2idh.cif
2idj.cif
2idk.cif
2idl.cif
2idm.cif
2idn.cif
2ido.cif
2idq.cif
2idr.cif
2ids.cif
2idt.cif
2idu.cif
2idv.cif
2idw.cif
2idx.cif
2idy.cif
2idz.cif
2ie0.cif
2ie1.cif
2ie2.cif
2ie3.cif
2ie4.cif
2ie6.cif
2ie7.cif
2ie8.cif
2iea.cif
2ieb.cif
2iec.cif
2ied.cif
2iee.cif
2ief.cif
2ieg.cif
2ieh.cif
2iei.cif
2iej.cif
2iek.cif
2iel.cif
2iem.cif
2ien.cif
2ieo.cif
2iep.cif
2ieq.cif
2ier.cif
2ies.cif
2iew.cif
2iex.cif
2iey.cif
2iez.cif
2if0.cif
2if1.cif
2if2.cif
2if4.cif
2if5.cif
2if6.cif
2if7.cif
2if8.cif
2if9.cif
2ifa.cif
2ifb.cif
2ifc.cif
2ifd.cif
2ife.cif
2iff.cif
2ifg.cif
2ifi.cif
2ifj.cif
2ifm.cif
2ifn.cif
2ifo.cif
2ifq.cif
2ifr.cif
2ifs.cif
2ift.cif
2ifu.cif
2ifv.cif
2ifw.cif
2ifx.cif
2ify.cif
2ifz.cif
2ig0.cif
2ig2.cif
2ig3.cif
2ig6.cif
2ig7.cif
2ig8.cif
2ig9.cif
2iga.cif
2igb.cif
2igc.cif
2igd.cif
2igf.cif
2igg.cif
2igh.cif
2igi.cif
2igk.cif
2igl.cif
2igm.cif
2ign.cif
2igo.cif
2igp.cif
2igq.cif
2igr.cif
2igs.cif
2igt.cif
2igu.cif
2igv.cif
2igw.cif
2igx.cif
2igy.cif
2igz.cif
2ih0.cif
2ih1.cif
2ih2.cif
2ih3.cif
2ih4.cif
2ih5.cif
2ih6.cif
2ih7.cif
2ih8.cif
2ih9.cif
2iha.cif
2ihb.cif
2ihc.cif
2ihd.cif
2ihe.cif
2ihf.cif
2ihj.cif
2ihk.cif
2ihl.cif
2ihm.cif
2ihn.cif
2iho.cif
2ihp.cif
2ihq.cif
2ihr.cif
2ihs.cif
2iht.cif
2ihu.cif
2ihv.cif
2ihw.cif
2ihx.cif
2ihy.cif
2ihz.cif
2ii0.cif
2ii1.cif
2ii2.cif
2ii3.cif
2ii4.cif
2ii5.cif
2ii6.cif
2ii7.cif
2ii8.cif
2ii9.cif
2iia.cif
2iib.cif
2iic.cif
2iid.cif
2iie.cif
2iif.cif
2iih.cif
2iii.cif
2iij.cif
2iik.cif
2iim.cif
2iip.cif
2iiq.cif
2iir.cif
2iit.cif
2iiu.cif
2iiv.cif
2iiy.cif
2iiz.cif
2ij0.cif
2ij2.cif
2ij3.cif
2ij4.cif
2ij5.cif
2ij7.cif
2ij9.cif
2ija.cif
2ijc.cif
2ijd.cif
2ije.cif
2ijf.cif
2ijg.cif
2ijh.cif
2iji.cif
2ijj.cif
2ijk.cif
2ijl.cif
2ijm.cif
2ijn.cif
2ijo.cif
2ijq.cif
2ijr.cif
2ijx.cif
2ijy.cif
2ijz.cif
2ik0.cif
2ik1.cif
2ik2.cif
2ik4.cif
2ik6.cif
2ik7.cif
2ik8.cif
2ik9.cif
2ikb.cif
2ikc.cif
2ikd.cif
2ike.cif
2ikf.cif
2ikg.cif
2ikh.cif
2iki.cif
2ikj.cif
2ikk.cif
2iko.cif
2ikq.cif
2iks.cif
2iku.cif
2il1.cif
2il2.cif
2il3.cif
2il4.cif
2il5.cif
2il6.cif
2il8.cif
2il9.cif
2ila.cif
2ili.cif
2ilk.cif
2ill.cif
2ilm.cif
2iln.cif
2ilp.cif
2ilr.cif
2ilt.cif
2ilu.cif
2ilv.cif
2ilx.cif
2ily.cif
2ilz.cif
2im0.cif
2im1.cif
2im2.cif
2im3.cif
2im5.cif
2im8.cif
2im9.cif
2ima.cif
2imb.cif
2imc.cif
2imd.cif
2ime.cif
2imf.cif
2img.cif
2imh.cif
2imi.cif
2imj.cif
2imk.cif
2iml.cif
2imm.cif
2imn.cif
2imo.cif
2imp.cif
2imq.cif
2imr.cif
2ims.cif
2imt.cif
2imu.cif
2imw.cif
2imz.cif
2in0.cif
2in2.cif
2in3.cif
2in4.cif
2in5.cif
2in6.cif
2in8.cif
2in9.cif
2inb.cif
2inc.cif
2ind.cif
2ine.cif
2inf.cif
2ing.cif
2inn.cif
2inp.cif
2inq.cif
2inr.cif
2ins.cif
2int.cif
2inu.cif
2inv.cif
2inw.cif
2inx.cif
2iny.cif
2inz.cif
2io0.cif
2io1.cif
2io2.cif
2io3.cif
2io4.cif
2io5.cif
2io6.cif
2io7.cif
2io8.cif
2io9.cif
2ioa.cif
2iob.cif
2ioc.cif
2iod.cif
2iof.cif
2iog.cif
2ioh.cif
2ioi.cif
2ioj.cif
2iok.cif
2iol.cif
2iom.cif
2ion.cif
2ioo.cif
2iop.cif
2ioq.cif
2ior.cif
2ios.cif
2iot.cif
2iou.cif
2iov.cif
2ioy.cif
2ip1.cif
2ip2.cif
2ip4.cif
2ip6.cif
2ipa.cif
2ipb.cif
2ipc.cif
2ipf.cif
2ipg.cif
2iph.cif
2ipi.cif
2ipj.cif
2ipk.cif
2ipl.cif
2ipm.cif
2ipn.cif
2ipo.cif
2ipp.cif
2ipq.cif
2ipr.cif
2ips.cif
2ipt.cif
2ipu.cif
2ipw.cif
2ipx.cif
2ipz.cif
2iq0.cif
2iq1.cif
2iq5.cif
2iq6.cif
2iq7.cif
2iq9.cif
2iqa.cif
2iqc.cif
2iqd.cif
2iqf.cif
2iqg.cif
2iqh.cif
2iqi.cif
2iqj.cif
2iqq.cif
2iqt.cif
2iqx.cif
2iqy.cif
2irf.cif
2irm.cif
2irn.cif
2iro.cif
2irp.cif
2irt.cif
2iru.cif
2irv.cif
2irw.cif
2irx.cif
2iry.cif
2irz.cif
2is0.cif
2is1.cif
2is2.cif
2is3.cif
2is4.cif
2is5.cif
2is6.cif
2is7.cif
2is8.cif
2is9.cif
2isa.cif
2isb.cif
2isc.cif
2isd.cif
2ise.cif
2isf.cif
2isg.cif
2ish.cif
2isi.cif
2isj.cif
2isk.cif
2isl.cif
2ism.cif
2isn.cif
2iso.cif
2isp.cif
2isq.cif
2iss.cif
2ist.cif
2isv.cif
2isw.cif
2isy.cif
2isz.cif
2it0.cif
2it1.cif
2it2.cif
2it3.cif
2it4.cif
2it5.cif
2it6.cif
2it7.cif
2it8.cif
2it9.cif
2ita.cif
2itb.cif
2itc.cif
2itd.cif
2ite.cif
2itf.cif
2itg.cif
2ith.cif
2itj.cif
2itk.cif
2itl.cif
2itm.cif
2itn.cif
2ito.cif
2itp.cif
2itq.cif
2itt.cif
2itu.cif
2itv.cif
2itw.cif
2itx.cif
2ity.cif
2itz.cif
2iu0.cif
2iu1.cif
2iu2.cif
2iu3.cif
2iu4.cif
2iu5.cif
2iu6.cif
2iu7.cif
2iu8.cif
2iu9.cif
2iua.cif
2iub.cif
2iuc.cif
2iue.cif
2iuf.cif
2iug.cif
2iuh.cif
2iui.cif
2iuj.cif
2iuk.cif
2iul.cif
2ium.cif
2iun.cif
2iuo.cif
2iup.cif
2iuq.cif
2iur.cif
2ius.cif
2iut.cif
2iuu.cif
2iuv.cif
2iuw.cif
2iux.cif
2iuy.cif
2iuz.cif
2iv0.cif
2iv1.cif
2iv2.cif
2iv3.cif
2iv4.cif
2iv5.cif
2iv6.cif
2iv7.cif
2iv8.cif
2iv9.cif
2ivb.cif
2ivd.cif
2ive.cif
2ivf.cif
2ivg.cif
2ivh.cif
2ivi.cif
2ivj.cif
2ivk.cif
2ivm.cif
2ivn.cif
2ivo.cif
2ivp.cif
2ivq.cif
2ivs.cif
2ivt.cif
2ivu.cif
2ivv.cif
2ivw.cif
2ivx.cif
2ivy.cif
2ivz.cif
2iw0.cif
2iw1.cif
2iw2.cif
2iw3.cif
2iw4.cif
2iw5.cif
2iw6.cif
2iw8.cif
2iw9.cif
2iwa.cif
2iwb.cif
2iwc.cif
2iwd.cif
2iwe.cif
2iwf.cif
2iwg.cif
2iwh.cif
2iwi.cif
2iwj.cif
2iwk.cif
2iwl.cif
2iwm.cif
2iwn.cif
2iwo.cif
2iwp.cif
2iwq.cif
2iwr.cif
2iws.cif
2iwt.cif
2iwu.cif
2iwv.cif
2iww.cif
2iwx.cif
2iwy.cif
2iwz.cif
2ix0.cif
2ix1.cif
2ix2.cif
2ix3.cif
2ix4.cif
2ix5.cif
2ix6.cif
2ix7.cif
2ix8.cif
2ix9.cif
2ixa.cif
2ixb.cif
2ixc.cif
2ixd.cif
2ixe.cif
2ixf.cif
2ixg.cif
2ixh.cif
2ixi.cif
2ixj.cif
2ixk.cif
2ixl.cif
2ixm.cif
2ixn.cif
2ixo.cif
2ixp.cif
2ixq.cif
2ixr.cif
2ixs.cif
2ixt.cif
2ixu.cif
2ixv.cif
2ixy.cif
2ixz.cif
2iy0.cif
2iy1.cif
2iy2.cif
2iy3.cif
2iy4.cif
2iy5.cif
2iy6.cif
2iy7.cif
2iy8.cif
2iy9.cif
2iya.cif
2iyb.cif
2iyc.cif
2iyd.cif
2iye.cif
2iyf.cif
2iyg.cif
2iyi.cif
2iyj.cif
2iyk.cif
2iyl.cif
2iyn.cif
2iyo.cif
2iyp.cif
2iyq.cif
2iyr.cif
2iys.cif
2iyt.cif
2iyu.cif
2iyv.cif
2iyw.cif
2iyx.cif
2iyy.cif
2iyz.cif
2iz0.cif
2iz1.cif
2iz3.cif
2iz4.cif
2iz5.cif
2iz6.cif
2iz7.cif
2iz8.cif
2iz9.cif
2iza.cif
2izb.cif
2izc.cif
2izd.cif
2ize.cif
2izf.cif
2izg.cif
2izh.cif
2izi.cif
2izj.cif
2izk.cif
2izl.cif
2izm.cif
2izn.cif
2izo.cif
2izp.cif
2izq.cif
2izr.cif
2izs.cif
2izt.cif
2izu.cif
2izv.cif
2izw.cif
2izx.cif
2izy.cif
2izz.cif
2j04.cif
2j05.cif
2j06.cif
2j07.cif
2j08.cif
2j09.cif
2j0a.cif
2j0b.cif
2j0d.cif
2j0e.cif
2j0f.cif
2j0g.cif
2j0h.cif
2j0i.cif
2j0j.cif
2j0k.cif
2j0l.cif
2j0m.cif
2j0n.cif
2j0o.cif
2j0p.cif
2j0q.cif
2j0r.cif
2j0s.cif
2j0t.cif
2j0u.cif
2j0v.cif
2j0w.cif
2j0x.cif
2j0y.cif
2j0z.cif
2j10.cif
2j11.cif
2j12.cif
2j13.cif
2j14.cif
2j15.cif
2j16.cif
2j17.cif
2j18.cif
2j19.cif
2j1a.cif
2j1d.cif
2j1e.cif
2j1g.cif
2j1k.cif
2j1l.cif
2j1m.cif
2j1n.cif
2j1o.cif
2j1p.cif
2j1q.cif
2j1r.cif
2j1s.cif
2j1t.cif
2j1u.cif
2j1v.cif
2j1w.cif
2j1x.cif
2j1y.cif
2j1z.cif
2j20.cif
2j21.cif
2j22.cif
2j23.cif
2j24.cif
2j25.cif
2j27.cif
2j28.cif
2j2c.cif
2j2f.cif
2j2i.cif
2j2j.cif
2j2m.cif
2j2p.cif
2j2s.cif
2j2u.cif
2j2z.cif
2j30.cif
2j31.cif
2j32.cif
2j33.cif
2j34.cif
2j37.cif
2j38.cif
2j3d.cif
2j3e.cif
2j3f.cif
2j3g.cif
2j3h.cif
2j3i.cif
2j3j.cif
2j3k.cif
2j3l.cif
2j3m.cif
2j3n.cif
2j3o.cif
2j3p.cif
2j3q.cif
2j3r.cif
2j3s.cif
2j3t.cif
2j3u.cif
2j3v.cif
2j3w.cif
2j3x.cif
2j3z.cif
2j40.cif
2j41.cif
2j42.cif
2j43.cif
2j44.cif
2j45.cif
2j46.cif
2j47.cif
2j48.cif
2j49.cif
2j4a.cif
2j4b.cif
2j4c.cif
2j4d.cif
2j4e.cif
2j4f.cif
2j4g.cif
2j4h.cif
2j4i.cif
2j4j.cif
2j4k.cif
2j4l.cif
2j4m.cif
2j4n.cif
2j4o.cif
2j4q.cif
2j4r.cif
2j4s.cif
2j4t.cif
2j4u.cif
2j4w.cif
2j4x.cif
2j4y.cif
2j4z.cif
2j50.cif
2j51.cif
2j52.cif
2j53.cif
2j55.cif
2j56.cif
2j57.cif
2j58.cif
2j59.cif
2j5a.cif
2j5b.cif
2j5c.cif
2j5d.cif
2j5e.cif
2j5f.cif
2j5g.cif
2j5h.cif
2j5i.cif
2j5k.cif
2j5l.cif
2j5m.cif
2j5n.cif
2j5o.cif
2j5p.cif
2j5q.cif
2j5r.cif
2j5s.cif
2j5t.cif
2j5u.cif
2j5v.cif
2j5w.cif
2j5x.cif
2j5y.cif
2j5z.cif
2j60.cif
2j61.cif
2j62.cif
2j63.cif
2j64.cif
2j65.cif
2j66.cif
2j67.cif
2j68.cif
2j69.cif
2j6a.cif
2j6b.cif
2j6c.cif
2j6d.cif
2j6e.cif
2j6f.cif
2j6g.cif
2j6h.cif
2j6i.cif
2j6k.cif
2j6l.cif
2j6m.cif
2j6o.cif
2j6p.cif
2j6r.cif
2j6s.cif
2j6t.cif
2j6u.cif
2j6v.cif
2j6w.cif
2j6x.cif
2j6y.cif
2j6z.cif
2j70.cif
2j71.cif
2j72.cif
2j73.cif
2j74.cif
2j75.cif
2j76.cif
2j77.cif
2j78.cif
2j79.cif
2j7a.cif
2j7b.cif
2j7c.cif
2j7d.cif
2j7e.cif
2j7f.cif
2j7g.cif
2j7h.cif
2j7i.cif
2j7j.cif
2j7k.cif
2j7l.cif
2j7m.cif
2j7n.cif
2j7o.cif
2j7p.cif
2j7q.cif
2j7t.cif
2j7u.cif
2j7v.cif
2j7w.cif
2j7x.cif
2j7y.cif
2j7z.cif
2j80.cif
2j82.cif
2j83.cif
2j85.cif
2j86.cif
2j87.cif
2j88.cif
2j89.cif
2j8a.cif
2j8b.cif
2j8c.cif
2j8d.cif
2j8f.cif
2j8g.cif
2j8h.cif
2j8i.cif
2j8j.cif
2j8k.cif
2j8l.cif
2j8m.cif
2j8n.cif
2j8o.cif
2j8p.cif
2j8q.cif
2j8r.cif
2j8s.cif
2j8t.cif
2j8u.cif
2j8w.cif
2j8x.cif
2j8y.cif
2j8z.cif
2j90.cif
2j91.cif
2j92.cif
2j94.cif
2j95.cif
2j96.cif
2j97.cif
2j98.cif
2j9a.cif
2j9b.cif
2j9c.cif
2j9d.cif
2j9e.cif
2j9f.cif
2j9g.cif
2j9h.cif
2j9i.cif
2j9j.cif
2j9k.cif
2j9l.cif
2j9m.cif
2j9n.cif
2j9o.cif
2j9p.cif
2j9q.cif
2j9r.cif
2j9t.cif
2j9u.cif
2j9v.cif
2j9w.cif
2j9x.cif
2j9y.cif
2j9z.cif
2ja1.cif
2ja2.cif
2ja3.cif
2ja4.cif
2ja5.cif
2ja6.cif
2ja7.cif
2ja8.cif
2ja9.cif
2jaa.cif
2jab.cif
2jac.cif
2jad.cif
2jae.cif
2jaf.cif
2jag.cif
2jah.cif
2jai.cif
2jaj.cif
2jak.cif
2jal.cif
2jam.cif
2jan.cif
2jao.cif
2jap.cif
2jaq.cif
2jar.cif
2jas.cif
2jat.cif
2jau.cif
2jav.cif
2jaw.cif
2jax.cif
2jay.cif
2jaz.cif
2jb0.cif
2jb1.cif
2jb2.cif
2jb3.cif
2jb4.cif
2jb5.cif
2jb6.cif
2jb7.cif
2jb8.cif
2jb9.cif
2jba.cif
2jbf.cif
2jbg.cif
2jbh.cif
2jbj.cif
2jbk.cif
2jbl.cif
2jbm.cif
2jbo.cif
2jbp.cif
2jbr.cif
2jbs.cif
2jbt.cif
2jbu.cif
2jbv.cif
2jbw.cif
2jbx.cif
2jby.cif
2jbz.cif
2jc0.cif
2jc1.cif
2jc2.cif
2jc3.cif
2jc4.cif
2jc5.cif
2jc6.cif
2jc7.cif
2jc9.cif
2jca.cif
2jcb.cif
2jcc.cif
2jcd.cif
2jcg.cif
2jch.cif
2jcj.cif
2jck.cif
2jcl.cif
2jcm.cif
2jcn.cif
2jco.cif
2jcp.cif
2jcq.cif
2jcr.cif
2jcs.cif
2jcv.cif
2jcw.cif
2jcx.cif
2jcy.cif
2jd0.cif
2jd1.cif
2jd2.cif
2jd3.cif
2jd4.cif
2jd5.cif
2jd6.cif
2jd7.cif
2jd8.cif
2jd9.cif
2jda.cif
2jdc.cif
2jdd.cif
2jdf.cif
2jdg.cif
2jdh.cif
2jdi.cif
2jdj.cif
2jdk.cif
2jdl.cif
2jdm.cif
2jdn.cif
2jdo.cif
2jdp.cif
2jdq.cif
2jdr.cif
2jds.cif
2jdt.cif
2jdu.cif
2jdv.cif
2jdw.cif
2jdx.cif
2jdy.cif
2jdz.cif
2je0.cif
2je1.cif
2je2.cif
2je3.cif
2je4.cif
2je5.cif
2je6.cif
2je7.cif
2je8.cif
2je9.cif
2jea.cif
2jeb.cif
2jec.cif
2jed.cif
2jee.cif
2jef.cif
2jeg.cif
2jei.cif
2jej.cif
2jek.cif
2jel.cif
2jem.cif
2jen.cif
2jeo.cif
2jep.cif
2jeq.cif
2jer.cif
2jes.cif
2jet.cif
2jeu.cif
2jev.cif
2jew.cif
2jex.cif
2jey.cif
2jez.cif
2jf0.cif
2jf1.cif
2jf2.cif
2jf3.cif
2jf4.cif
2jf5.cif
2jf6.cif
2jf7.cif
2jf9.cif
2jfa.cif
2jfb.cif
2jfc.cif
2jfd.cif
2jfe.cif
2jff.cif
2jfg.cif
2jfh.cif
2jfk.cif
2jfl.cif
2jfm.cif
2jfn.cif
2jfo.cif
2jfp.cif
2jfq.cif
2jfr.cif
2jfs.cif
2jft.cif
2jfu.cif
2jfv.cif
2jfw.cif
2jfx.cif
2jfy.cif
2jfz.cif
2jg0.cif
2jg1.cif
2jg2.cif
2jg3.cif
2jg4.cif
2jg5.cif
2jg6.cif
2jg7.cif
2jg8.cif
2jg9.cif
2jga.cif
2jgb.cif
2jgc.cif
2jgd.cif
2jge.cif
2jgf.cif
2jgi.cif
2jgj.cif
2jgk.cif
2jgl.cif
2jgm.cif
2jgn.cif
2jgo.cif
2jgp.cif
2jgq.cif
2jgr.cif
2jgs.cif
2jgt.cif
2jgu.cif
2jgv.cif
2jgw.cif
2jgx.cif
2jgy.cif
2jgz.cif
2jh0.cif
2jh1.cif
2jh2.cif
2jh3.cif
2jh5.cif
2jh6.cif
2jh7.cif
2jh8.cif
2jh9.cif
2jha.cif
2jhb.cif
2jhc.cif
2jhd.cif
2jhe.cif
2jhf.cif
2jhg.cif
2jhh.cif
2jhi.cif
2jhj.cif
2jhk.cif
2jhl.cif
2jhm.cif
2jhn.cif
2jho.cif
2jhp.cif
2jhq.cif
2jhr.cif
2jhs.cif
2jht.cif
2jhu.cif
2jhv.cif
2jhw.cif
2jhx.cif
2jhy.cif
2jhz.cif
2ji0.cif
2ji1.cif
2ji2.cif
2ji3.cif
2ji4.cif
2ji5.cif
2ji6.cif
2ji7.cif
2ji8.cif
2ji9.cif
2jia.cif
2jib.cif
2jic.cif
2jid.cif
2jie.cif
2jif.cif
2jig.cif
2jih.cif
2jii.cif
2jij.cif
2jik.cif
2jil.cif
2jim.cif
2jin.cif
2jio.cif
2jip.cif
2jiq.cif
2jir.cif
2jis.cif
2jit.cif
2jiu.cif
2jiv.cif
2jiw.cif
2jix.cif
2jiy.cif
2jiz.cif
2jj0.cif
2jj1.cif
2jj2.cif
2jj3.cif
2jj4.cif
2jj6.cif
2jj7.cif
2jj8.cif
2jj9.cif
2jja.cif
2jjb.cif
2jjc.cif
2jjd.cif
2jje.cif
2jjf.cif
2jjg.cif
2jjh.cif
2jji.cif
2jjj.cif
2jjk.cif
2jjl.cif
2jjm.cif
2jjn.cif
2jjo.cif
2jjp.cif
2jjq.cif
2jjr.cif
2jjs.cif
2jjt.cif
2jju.cif
2jjv.cif
2jjw.cif
2jjx.cif
2jjy.cif
2jjz.cif
2jk0.cif
2jk1.cif
2jk2.cif
2jk3.cif
2jk4.cif
2jk5.cif
2jk6.cif
2jk7.cif
2jk8.cif
2jk9.cif
2jka.cif
2jkb.cif
2jkc.cif
2jkd.cif
2jke.cif
2jkf.cif
2jkg.cif
2jkh.cif
2jki.cif
2jkj.cif
2jkk.cif
2jkl.cif
2jkm.cif
2jkn.cif
2jko.cif
2jkp.cif
2jkq.cif
2jkr.cif
2jks.cif
2jkt.cif
2jku.cif
2jkv.cif
2jkw.cif
2jkx.cif
2jky.cif
2jkz.cif
2jl1.cif
2jl4.cif
2jl9.cif
2jla.cif
2jlb.cif
2jlc.cif
2jld.cif
2jle.cif
2jlf.cif
2jlg.cif
2jlh.cif
2jli.cif
2jlj.cif
2jll.cif
2jlm.cif
2jln.cif
2jlp.cif
2jlq.cif
2jlr.cif
2jls.cif
2jlt.cif
2jlu.cif
2jlv.cif
2jlw.cif
2jlx.cif
2jly.cif
2jlz.cif
2jm0.cif
2jm1.cif
2jm2.cif
2jm3.cif
2jm4.cif
2jm5.cif
2jm6.cif
2jm8.cif
2jm9.cif
2jma.cif
2jmb.cif
2jmc.cif
2jmd.cif
2jmf.cif
2jmg.cif
2jmh.cif
2jmi.cif
2jmj.cif
2jmk.cif
2jml.cif
2jmm.cif
2jmn.cif
2jmo.cif
2jmp.cif
2jmr.cif
2jms.cif
2jmu.cif
2jmv.cif
2jmw.cif
2jmx.cif
2jmy.cif
2jmz.cif
2jn0.cif
2jn3.cif
2jn4.cif
2jn5.cif
2jn6.cif
2jn7.cif
2jn8.cif
2jn9.cif
2jna.cif
2jnb.cif
2jnc.cif
2jnd.cif
2jne.cif
2jnf.cif
2jng.cif
2jnh.cif
2jni.cif
2jnj.cif
2jnk.cif
2jnp.cif
2jnq.cif
2jnr.cif
2jns.cif
2jnt.cif
2jnu.cif
2jnv.cif
2jnw.cif
2jnx.cif
2jny.cif
2jnz.cif
2jo0.cif
2jo1.cif
2jo4.cif
2jo5.cif
2jo6.cif
2jo7.cif
2jo8.cif
2jo9.cif
2joa.cif
2job.cif
2joc.cif
2jod.cif
2joe.cif
2jof.cif
2jog.cif
2joh.cif
2joi.cif
2joj.cif
2jok.cif
2jol.cif
2jom.cif
2jon.cif
2joo.cif
2jop.cif
2joq.cif
2jor.cif
2jos.cif
2jot.cif
2jou.cif
2jov.cif
2jow.cif
2jox.cif
2joy.cif
2joz.cif
2jp0.cif
2jp1.cif
2jp2.cif
2jp3.cif
2jp5.cif
2jp6.cif
2jp7.cif
2jp8.cif
2jp9.cif
2jpa.cif
2jpb.cif
2jpc.cif
2jpd.cif
2jpe.cif
2jpf.cif
2jph.cif
2jpi.cif
2jpj.cif
2jpk.cif
2jpl.cif
2jpm.cif
2jpn.cif
2jpo.cif
2jpp.cif
2jpq.cif
2jpr.cif
2jps.cif
2jpt.cif
2jpu.cif
2jpw.cif
2jpx.cif
2jpy.cif
2jpz.cif
2jq0.cif
2jq1.cif
2jq2.cif
2jq3.cif
2jq4.cif
2jq5.cif
2jq6.cif
2jq7.cif
2jq8.cif
2jq9.cif
2jqa.cif
2jqb.cif
2jqc.cif
2jqd.cif
2jqe.cif
2jqf.cif
2jqg.cif
2jqh.cif
2jqi.cif
2jqj.cif
2jqk.cif
2jql.cif
2jqm.cif
2jqn.cif
2jqo.cif
2jqp.cif
2jqq.cif
2jqr.cif
2jqs.cif
2jqt.cif
2jqu.cif
2jqv.cif
2jqw.cif
2jqx.cif
2jqy.cif
2jqz.cif
2jr0.cif
2jr1.cif
2jr2.cif
2jr3.cif
2jr4.cif
2jr5.cif
2jr6.cif
2jr7.cif
2jr8.cif
2jra.cif
2jrb.cif
2jrc.cif
2jrd.cif
2jre.cif
2jrf.cif
2jrg.cif
2jrh.cif
2jri.cif
2jrj.cif
2jrk.cif
2jrl.cif
2jrm.cif
2jro.cif
2jrp.cif
2jrq.cif
2jrr.cif
2jrs.cif
2jrt.cif
2jrv.cif
2jrw.cif
2jrx.cif
2jry.cif
2jrz.cif
2js0.cif
2js1.cif
2js2.cif
2js3.cif
2js4.cif
2js5.cif
2js7.cif
2js9.cif
2jsa.cif
2jsb.cif
2jsc.cif
2jsd.cif
2jse.cif
2jsf.cif
2jsg.cif
2jsh.cif
2jsi.cif
2jsj.cif
2jsk.cif
2jsl.cif
2jsm.cif
2jsn.cif
2jso.cif
2jsp.cif
2jsq.cif
2jss.cif
2jst.cif
2jsv.cif
2jsw.cif
2jsx.cif
2jsy.cif
2jsz.cif
2jt0.cif
2jt1.cif
2jt2.cif
2jt3.cif
2jt4.cif
2jt5.cif
2jt6.cif
2jt7.cif
2jt8.cif
2jt9.cif
2jta.cif
2jtb.cif
2jtc.cif
2jtd.cif
2jte.cif
2jtf.cif
2jtg.cif
2jti.cif
2jtk.cif
2jtm.cif
2jtn.cif
2jto.cif
2jtp.cif
2jtq.cif
2jtr.cif
2jts.cif
2jtt.cif
2jtu.cif
2jtv.cif
2jtw.cif
2jtx.cif
2jty.cif
2jtz.cif
2ju0.cif
2ju1.cif
2ju2.cif
2ju3.cif
2ju4.cif
2ju5.cif
2ju6.cif
2ju7.cif
2ju8.cif
2jua.cif
2jub.cif
2juc.cif
2jue.cif
2juf.cif
2jug.cif
2juh.cif
2jui.cif
2juj.cif
2juk.cif
2jul.cif
2jum.cif
2jun.cif
2juo.cif
2jup.cif
2juq.cif
2jur.cif
2jus.cif
2jut.cif
2juu.cif
2juv.cif
2juw.cif
2juy.cif
2juz.cif
2jv0.cif
2jv1.cif
2jv2.cif
2jv3.cif
2jv4.cif
2jv5.cif
2jv6.cif
2jv7.cif
2jv8.cif
2jv9.cif
2jva.cif
2jvb.cif
2jvc.cif
2jvd.cif
2jve.cif
2jvf.cif
2jvg.cif
2jvh.cif
2jvi.cif
2jvj.cif
2jvk.cif
2jvl.cif
2jvm.cif
2jvn.cif
2jvo.cif
2jvr.cif
2jvu.cif
2jvv.cif
2jvw.cif
2jvx.cif
2jvy.cif
2jvz.cif
2jw1.cif
2jw2.cif
2jw4.cif
2jw5.cif
2jw6.cif
2jw8.cif
2jwa.cif
2jwd.cif
2jwe.cif
2jwg.cif
2jwh.cif
2jwk.cif
2jwl.cif
2jwm.cif
2jwn.cif
2jwo.cif
2jwp.cif
2jwq.cif
2jws.cif
2jwt.cif
2jwu.cif
2jwv.cif
2jww.cif
2jwy.cif
2jwz.cif
2jx0.cif
2jx1.cif
2jx2.cif
2jx3.cif
2jx4.cif
2jx5.cif
2jx6.cif
2jx8.cif
2jx9.cif
2jxa.cif
2jxb.cif
2jxc.cif
2jxd.cif
2jxf.cif
2jxg.cif
2jxh.cif
2jxi.cif
2jxj.cif
2jxl.cif
2jxm.cif
2jxn.cif
2jxo.cif
2jxp.cif
2jxq.cif
2jxr.cif
2jxs.cif
2jxt.cif
2jxu.cif
2jxv.cif
2jxw.cif
2jxx.cif
2jxy.cif
2jxz.cif
2jy0.cif
2jy5.cif
2jy6.cif
2jy7.cif
2jy8.cif
2jy9.cif
2jya.cif
2jyb.cif
2jyd.cif
2jye.cif
2jyf.cif
2jyg.cif
2jyh.cif
2jyi.cif
2jyj.cif
2jyk.cif
2jyl.cif
2jym.cif
2jyn.cif
2jyo.cif
2jyp.cif
2jyq.cif
2jys.cif
2jyt.cif
2jyu.cif
2jyv.cif
2jyw.cif
2jyy.cif
2jyz.cif
2jz0.cif
2jz1.cif
2jz2.cif
2jz3.cif
2jz4.cif
2jz5.cif
2jz6.cif
2jz7.cif
2jz8.cif
2jza.cif
2jzb.cif
2jzc.cif
2jzd.cif
2jze.cif
2jzf.cif
2jzh.cif
2jzi.cif
2jzj.cif
2jzk.cif
2jzl.cif
2jzm.cif
2jzn.cif
2jzo.cif
2jzp.cif
2jzq.cif
2jzr.cif
2jzs.cif
2jzt.cif
2jzv.cif
2jzw.cif
2jzx.cif
2jzy.cif
2jzz.cif
2k00.cif
2k01.cif
2k02.cif
2k03.cif
2k04.cif
2k05.cif
2k06.cif
2k07.cif
2k0a.cif
2k0b.cif
2k0c.cif
2k0d.cif
2k0e.cif
2k0f.cif
2k0g.cif
2k0j.cif
2k0l.cif
2k0m.cif
2k0n.cif
2k0p.cif
2k0q.cif
2k0r.cif
2k0s.cif
2k0t.cif
2k0u.cif
2k0v.cif
2k0x.cif
2k0y.cif
2k0z.cif
2k10.cif
2k11.cif
2k13.cif
2k14.cif
2k16.cif
2k17.cif
2k18.cif
2k19.cif
2k1a.cif
2k1b.cif
2k1d.cif
2k1e.cif
2k1f.cif
2k1g.cif
2k1h.cif
2k1i.cif
2k1j.cif
2k1k.cif
2k1l.cif
2k1m.cif
2k1n.cif
2k1o.cif
2k1p.cif
2k1q.cif
2k1r.cif
2k1s.cif
2k1v.cif
2k1w.cif
2k1x.cif
2k1y.cif
2k1z.cif
2k20.cif
2k21.cif
2k22.cif
2k23.cif
2k24.cif
2k25.cif
2k27.cif
2k28.cif
2k29.cif
2k2a.cif
2k2b.cif
2k2c.cif
2k2d.cif
2k2e.cif
2k2f.cif
2k2g.cif
2k2i.cif
2k2j.cif
2k2m.cif
2k2n.cif
2k2o.cif
2k2p.cif
2k2q.cif
2k2r.cif
2k2s.cif
2k2t.cif
2k2u.cif
2k2v.cif
2k2w.cif
2k2x.cif
2k2y.cif
2k2z.cif
2k31.cif
2k32.cif
2k33.cif
2k35.cif
2k36.cif
2k37.cif
2k38.cif
2k39.cif
2k3a.cif
2k3b.cif
2k3c.cif
2k3d.cif
2k3f.cif
2k3g.cif
2k3h.cif
2k3i.cif
2k3j.cif
2k3k.cif
2k3m.cif
2k3n.cif
2k3o.cif
2k3p.cif
2k3q.cif
2k3r.cif
2k3s.cif
2k3t.cif
2k3u.cif
2k3v.cif
2k3w.cif
2k3x.cif
2k3y.cif
2k3z.cif
2k40.cif
2k41.cif
2k42.cif
2k43.cif
2k44.cif
2k45.cif
2k46.cif
2k47.cif
2k48.cif
2k49.cif
2k4a.cif
2k4b.cif
2k4c.cif
2k4d.cif
2k4e.cif
2k4f.cif
2k4g.cif
2k4h.cif
2k4i.cif
2k4j.cif
2k4k.cif
2k4l.cif
2k4m.cif
2k4n.cif
2k4p.cif
2k4q.cif
2k4r.cif
2k4t.cif
2k4u.cif
2k4v.cif
2k4w.cif
2k4x.cif
2k4y.cif
2k4z.cif
2k50.cif
2k51.cif
2k52.cif
2k53.cif
2k54.cif
2k56.cif
2k57.cif
2k58.cif
2k59.cif
2k5b.cif
2k5c.cif
2k5d.cif
2k5e.cif
2k5f.cif
2k5g.cif
2k5h.cif
2k5i.cif
2k5j.cif
2k5k.cif
2k5l.cif
2k5n.cif
2k5o.cif
2k5p.cif
2k5q.cif
2k5r.cif
2k5s.cif
2k5t.cif
2k5u.cif
2k5v.cif
2k5w.cif
2k5x.cif
2k5z.cif
2k60.cif
2k61.cif
2k62.cif
2k65.cif
2k66.cif
2k67.cif
2k68.cif
2k69.cif
2k6a.cif
2k6b.cif
2k6d.cif
2k6g.cif
2k6h.cif
2k6i.cif
2k6l.cif
2k6m.cif
2k6n.cif
2k6o.cif
2k6p.cif
2k6q.cif
2k6r.cif
2k6s.cif
2k6t.cif
2k6u.cif
2k6v.cif
2k6w.cif
2k6x.cif
2k6y.cif
2k6z.cif
2k70.cif
2k71.cif
2k72.cif
2k73.cif
2k74.cif
2k75.cif
2k76.cif
2k77.cif
2k78.cif
2k79.cif
2k7a.cif
2k7b.cif
2k7c.cif
2k7d.cif
2k7e.cif
2k7f.cif
2k7g.cif
2k7h.cif
2k7i.cif
2k7j.cif
2k7k.cif
2k7l.cif
2k7m.cif
2k7n.cif
2k7o.cif
2k7p.cif
2k7q.cif
2k7r.cif
2k7s.cif
2k7v.cif
2k7w.cif
2k7x.cif
2k7y.cif
2k7z.cif
2k84.cif
2k85.cif
2k86.cif
2k87.cif
2k88.cif
2k89.cif
2k8a.cif
2k8b.cif
2k8c.cif
2k8d.cif
2k8e.cif
2k8f.cif
2k8g.cif
2k8h.cif
2k8i.cif
2k8j.cif
2k8m.cif
2k8o.cif
2k8p.cif
2k8q.cif
2k8r.cif
2k8s.cif
2k8t.cif
2k8u.cif
2k8v.cif
2k8x.cif
2k8y.cif
2k8z.cif
2k90.cif
2k91.cif
2k92.cif
2k93.cif
2k94.cif
2k95.cif
2k96.cif
2k97.cif
2k98.cif
2k9a.cif
2k9b.cif
2k9c.cif
2k9d.cif
2k9e.cif
2k9f.cif
2k9g.cif
2k9h.cif
2k9i.cif
2k9j.cif
2k9k.cif
2k9l.cif
2k9m.cif
2k9n.cif
2k9o.cif
2k9p.cif
2k9q.cif
2k9r.cif
2k9s.cif
2k9u.cif
2k9x.cif
2k9y.cif
2k9z.cif
2ka0.cif
2ka1.cif
2ka2.cif
2ka3.cif
2ka4.cif
2ka5.cif
2ka6.cif
2ka7.cif
2ka9.cif
2kaa.cif
2kac.cif
2kad.cif
2kae.cif
2kaf.cif
2kai.cif
2kaj.cif
2kak.cif
2kal.cif
2kam.cif
2kan.cif
2kap.cif
2kar.cif
2kas.cif
2kat.cif
2kau.cif
2kav.cif
2kaw.cif
2kax.cif
2kay.cif
2kaz.cif
2kb0.cif
2kb1.cif
2kb2.cif
2kb3.cif
2kb4.cif
2kb5.cif
2kb6.cif
2kb7.cif
2kb8.cif
2kb9.cif
2kbb.cif
2kbc.cif
2kbd.cif
2kbe.cif
2kbf.cif
2kbg.cif
2kbh.cif
2kbi.cif
2kbj.cif
2kbk.cif
2kbl.cif
2kbm.cif
2kbn.cif
2kbo.cif
2kbp.cif
2kbq.cif
2kbr.cif
2kbs.cif
2kbt.cif
2kbu.cif
2kbv.cif
2kbw.cif
2kbx.cif
2kby.cif
2kbz.cif
2kc0.cif
2kc1.cif
2kc2.cif
2kc3.cif
2kc5.cif
2kc6.cif
2kc7.cif
2kc8.cif
2kc9.cif
2kca.cif
2kcc.cif
2kcd.cif
2kce.cif
2kcf.cif
2kcg.cif
2kch.cif
2kcj.cif
2kck.cif
2kcl.cif
2kcm.cif
2kcn.cif
2kco.cif
2kcp.cif
2kcq.cif
2kcr.cif
2kct.cif
2kcu.cif
2kcv.cif
2kcw.cif
2kcx.cif
2kcy.cif
2kcz.cif
2kd0.cif
2kd1.cif
2kd2.cif
2kd3.cif
2kd4.cif
2kd7.cif
2kd8.cif
2kd9.cif
2kda.cif
2kdb.cif
2kdc.cif
2kdd.cif
2kde.cif
2kdf.cif
2kdg.cif
2kdh.cif
2kdi.cif
2kdk.cif
2kdl.cif
2kdm.cif
2kdn.cif
2kdo.cif
2kdp.cif
2kdq.cif
2kdr.cif
2kds.cif
2kdt.cif
2kdu.cif
2kdv.cif
2kdw.cif
2kdx.cif
2kdy.cif
2kdz.cif
2ke0.cif
2ke1.cif
2ke3.cif
2ke4.cif
2ke5.cif
2ke6.cif
2ke7.cif
2ke8.cif
2ke9.cif
2keb.cif
2kec.cif
2ked.cif
2kee.cif
2kef.cif
2keg.cif
2keh.cif
2kei.cif
2kej.cif
2kek.cif
2kel.cif
2kem.cif
2ken.cif
2keo.cif
2kep.cif
2keq.cif
2ker.cif
2kes.cif
2ket.cif
2kew.cif
2key.cif
2kez.cif
2kf0.cif
2kf2.cif
2kf3.cif
2kf4.cif
2kf5.cif
2kf6.cif
2kf7.cif
2kf8.cif
2kfb.cif
2kfd.cif
2kfe.cif
2kff.cif
2kfg.cif
2kfh.cif
2kfj.cif
2kfk.cif
2kfl.cif
2kfm.cif
2kfn.cif
2kfo.cif
2kfp.cif
2kfq.cif
2kfs.cif
2kft.cif
2kfu.cif
2kfv.cif
2kfw.cif
2kfx.cif
2kfy.cif
2kfz.cif
2kg0.cif
2kg1.cif
2kg2.cif
2kg4.cif
2kg5.cif
2kg6.cif
2kg7.cif
2kg8.cif
2kg9.cif
2kga.cif
2kgb.cif
2kgc.cif
2kgd.cif
2kge.cif
2kgf.cif
2kgg.cif
2kgh.cif
2kgi.cif
2kgj.cif
2kgk.cif
2kgl.cif
2kgn.cif
2kgo.cif
2kgp.cif
2kgq.cif
2kgr.cif
2kgs.cif
2kgt.cif
2kgu.cif
2kgw.cif
2kgx.cif
2kgy.cif
2kh0.cif
2kh1.cif
2kh2.cif
2kh3.cif
2kh4.cif
2kh5.cif
2kh6.cif
2kh7.cif
2kh8.cif
2kh9.cif
2kha.cif
2khb.cif
2khc.cif
2khd.cif
2khe.cif
2khf.cif
2khg.cif
2khh.cif
2khi.cif
2khj.cif
2khk.cif
2khl.cif
2khm.cif
2khn.cif
2kho.cif
2khp.cif
2khq.cif
2khr.cif
2khs.cif
2kht.cif
2khu.cif
2khv.cif
2khw.cif
2khx.cif
2khy.cif
2khz.cif
2ki0.cif
2ki2.cif
2ki3.cif
2ki4.cif
2ki5.cif
2ki6.cif
2ki7.cif
2ki8.cif
2ki9.cif
2kia.cif
2kib.cif
2kic.cif
2kid.cif
2kie.cif
2kif.cif
2kig.cif
2kih.cif
2kii.cif
2kij.cif
2kik.cif
2kil.cif
2kim.cif
2kin.cif
2kio.cif
2kiq.cif
2kir.cif
2kis.cif
2kit.cif
2kiu.cif
2kiv.cif
2kiw.cif
2kix.cif
2kiz.cif
2kj1.cif
2kj3.cif
2kj4.cif
2kj5.cif
2kj6.cif
2kj7.cif
2kj8.cif
2kj9.cif
2kja.cif
2kjb.cif
2kjc.cif
2kjd.cif
2kje.cif
2kjf.cif
2kjg.cif
2kjh.cif
2kji.cif
2kjj.cif
2kjk.cif
2kjl.cif
2kjm.cif
2kjn.cif
2kjo.cif
2kjp.cif
2kjq.cif
2kjr.cif
2kju.cif
2kjv.cif
2kjw.cif
2kjx.cif
2kjy.cif
2kjz.cif
2kk0.cif
2kk1.cif
2kk2.cif
2kk4.cif
2kk5.cif
2kk6.cif
2kk7.cif
2kk8.cif
2kk9.cif
2kka.cif
2kkc.cif
2kkd.cif
2kke.cif
2kkf.cif
2kkg.cif
2kkh.cif
2kki.cif
2kkj.cif
2kkk.cif
2kkl.cif
2kkm.cif
2kkn.cif
2kko.cif
2kkp.cif
2kkq.cif
2kkr.cif
2kks.cif
2kkt.cif
2kku.cif
2kkv.cif
2kkw.cif
2kkx.cif
2kky.cif
2kkz.cif
2kl1.cif
2kl2.cif
2kl3.cif
2kl4.cif
2kl5.cif
2kl6.cif
2kl7.cif
2kl8.cif
2kla.cif
2klb.cif
2klc.cif
2kld.cif
2kle.cif
2klf.cif
2klg.cif
2klh.cif
2kli.cif
2klj.cif
2klk.cif
2kll.cif
2klm.cif
2kln.cif
2klo.cif
2klq.cif
2klr.cif
2kls.cif
2klt.cif
2klu.cif
2klv.cif
2klw.cif
2klx.cif
2kly.cif
2klz.cif
2km0.cif
2km1.cif
2km2.cif
2km3.cif
2km4.cif
2km6.cif
2km7.cif
2km8.cif
2km9.cif
2kma.cif
2kmb.cif
2kmc.cif
2kmd.cif
2kmf.cif
2kmg.cif
2kmi.cif
2kmj.cif
2kmk.cif
2kml.cif
2kmm.cif
2kmn.cif
2kmo.cif
2kmp.cif
2kmq.cif
2kmr.cif
2kms.cif
2kmt.cif
2kmu.cif
2kmv.cif
2kmw.cif
2kmx.cif
2kmy.cif
2kmz.cif
2kn0.cif
2kn1.cif
2kn2.cif
2kn4.cif
2kn5.cif
2kn6.cif
2kn7.cif
2kn8.cif
2kn9.cif
2kna.cif
2knb.cif
2knc.cif
2knd.cif
2kne.cif
2knf.cif
2kng.cif
2knh.cif
2kni.cif
2knj.cif
2knk.cif
2knl.cif
2knm.cif
2knn.cif
2kno.cif
2knp.cif
2knq.cif
2knr.cif
2kns.cif
2knt.cif
2knu.cif
2knv.cif
2knx.cif
2kny.cif
2knz.cif
2ko0.cif
2ko1.cif
2ko2.cif
2ko3.cif
2ko6.cif
2ko7.cif
2ko8.cif
2kob.cif
2koc.cif
2kod.cif
2koe.cif
2kog.cif
2koh.cif
2koi.cif
2koj.cif
2kok.cif
2kol.cif
2kom.cif
2kon.cif
2koo.cif
2kop.cif
2koq.cif
2kor.cif
2kos.cif
2kot.cif
2kou.cif
2kow.cif
2kox.cif
2koy.cif
2koz.cif
2kp0.cif
2kp1.cif
2kp2.cif
2kp3.cif
2kp4.cif
2kp5.cif
2kp6.cif
2kp7.cif
2kp8.cif
2kpa.cif
2kpb.cif
2kpc.cif
2kpd.cif
2kpe.cif
2kpf.cif
2kph.cif
2kpi.cif
2kpj.cif
2kpk.cif
2kpl.cif
2kpm.cif
2kpn.cif
2kpo.cif
2kpp.cif
2kpq.cif
2kpr.cif
2kpt.cif
2kpu.cif
2kpv.cif
2kpw.cif
2kpy.cif
2kpz.cif
2kq0.cif
2kq1.cif
2kq2.cif
2kq3.cif
2kq4.cif
2kq5.cif
2kq6.cif
2kq7.cif
2kq8.cif
2kq9.cif
2kqa.cif
2kqb.cif
2kqc.cif
2kqd.cif
2kqe.cif
2kqf.cif
2kqg.cif
2kqh.cif
2kqk.cif
2kql.cif
2kqm.cif
2kqn.cif
2kqo.cif
2kqp.cif
2kqq.cif
2kqr.cif
2kqs.cif
2kqt.cif
2kqu.cif
2kqv.cif
2kqw.cif
2kqx.cif
2kqy.cif
2kqz.cif
2kr0.cif
2kr1.cif
2kr2.cif
2kr3.cif
2kr4.cif
2kr5.cif
2kr6.cif
2kr7.cif
2kr9.cif
2kra.cif
2krb.cif
2krc.cif
2krd.cif
2kre.cif
2krf.cif
2krg.cif
2krh.cif
2kri.cif
2krj.cif
2krk.cif
2krl.cif
2krm.cif
2krn.cif
2kro.cif
2krp.cif
2krq.cif
2krr.cif
2krs.cif
2krt.cif
2kru.cif
2krv.cif
2krw.cif
2krx.cif
2kry.cif
2krz.cif
2ks0.cif
2ks1.cif
2ks4.cif
2ks6.cif
2ks9.cif
2ksa.cif
2ksb.cif
2ksc.cif
2ksd.cif
2kse.cif
2ksf.cif
2ksg.cif
2ksh.cif
2ksi.cif
2ksj.cif
2ksk.cif
2ksl.cif
2ksm.cif
2ksn.cif
2kso.cif
2ksp.cif
2ksq.cif
2ksr.cif
2kss.cif
2ksu.cif
2ksv.cif
2ksw.cif
2ksy.cif
2ksz.cif
2kt0.cif
2kt1.cif
2kt2.cif
2kt3.cif
2kt4.cif
2kt5.cif
2kt6.cif
2kt7.cif
2kt8.cif
2kt9.cif
2kta.cif
2ktb.cif
2ktc.cif
2ktd.cif
2kte.cif
2ktf.cif
2ktl.cif
2ktm.cif
2ktn.cif
2kto.cif
2ktp.cif
2ktq.cif
2ktr.cif
2kts.cif
2ktt.cif
2ktu.cif
2ktv.cif
2ktx.cif
2kty.cif
2ktz.cif
2ku0.cif
2ku1.cif
2ku2.cif
2ku3.cif
2ku4.cif
2ku5.cif
2ku6.cif
2ku7.cif
2kua.cif
2kub.cif
2kuc.cif
2kud.cif
2kue.cif
2kuf.cif
2kug.cif
2kuh.cif
2kui.cif
2kuk.cif
2kul.cif
2kum.cif
2kun.cif
2kuo.cif
2kup.cif
2kuq.cif
2kur.cif
2kus.cif
2kut.cif
2kuu.cif
2kuv.cif
2kuw.cif
2kux.cif
2kuy.cif
2kuz.cif
2kv0.cif
2kv1.cif
2kv2.cif
2kv3.cif
2kv4.cif
2kv5.cif
2kv6.cif
2kv7.cif
2kv8.cif
2kv9.cif
2kva.cif
2kvb.cif
2kvc.cif
2kvd.cif
2kve.cif
2kvf.cif
2kvg.cif
2kvh.cif
2kvi.cif
2kvj.cif
2kvk.cif
2kvl.cif
2kvm.cif
2kvn.cif
2kvo.cif
2kvp.cif
2kvq.cif
2kvr.cif
2kvs.cif
2kvt.cif
2kvu.cif
2kvv.cif
2kvx.cif
2kvy.cif
2kvz.cif
2kw0.cif
2kw1.cif
2kw2.cif
2kw3.cif
2kw4.cif
2kw5.cif
2kw6.cif
2kw7.cif
2kw8.cif
2kw9.cif
2kwa.cif
2kwb.cif
2kwc.cif
2kwd.cif
2kwf.cif
2kwg.cif
2kwh.cif
2kwi.cif
2kwj.cif
2kwk.cif
2kwl.cif
2kwn.cif
2kwo.cif
2kwp.cif
2kwq.cif
2kwt.cif
2kwu.cif
2kwv.cif
2kwx.cif
2kwy.cif
2kwz.cif
2kx0.cif
2kx2.cif
2kx3.cif
2kx4.cif
2kx5.cif
2kx6.cif
2kx7.cif
2kx8.cif
2kx9.cif
2kxa.cif
2kxc.cif
2kxd.cif
2kxe.cif
2kxf.cif
2kxg.cif
2kxh.cif
2kxi.cif
2kxj.cif
2kxk.cif
2kxl.cif
2kxm.cif
2kxn.cif
2kxo.cif
2kxp.cif
2kxq.cif
2kxr.cif
2kxs.cif
2kxt.cif
2kxv.cif
2kxw.cif
2kxx.cif
2kxy.cif
2kxz.cif
2ky0.cif
2ky1.cif
2ky2.cif
2ky3.cif
2ky4.cif
2ky5.cif
2ky6.cif
2ky7.cif
2ky8.cif
2ky9.cif
2kya.cif
2kyb.cif
2kyc.cif
2kyd.cif
2kye.cif
2kyf.cif
2kyg.cif
2kyh.cif
2kyi.cif
2kyj.cif
2kyk.cif
2kyl.cif
2kym.cif
2kyo.cif
2kyp.cif
2kyq.cif
2kyr.cif
2kys.cif
2kyt.cif
2kyu.cif
2kyv.cif
2kyw.cif
2kyx.cif
2kyy.cif
2kyz.cif
2kz0.cif
2kz1.cif
2kz2.cif
2kz3.cif
2kz4.cif
2kz5.cif
2kz6.cif
2kz7.cif
2kz8.cif
2kz9.cif
2kza.cif
2kzb.cif
2kzc.cif
2kzd.cif
2kze.cif
2kzf.cif
2kzg.cif
2kzh.cif
2kzi.cif
2kzj.cif
2kzk.cif
2kzl.cif
2kzm.cif
2kzn.cif
2kzq.cif
2kzr.cif
2kzs.cif
2kzt.cif
2kzu.cif
2kzv.cif
2kzw.cif
2kzx.cif
2kzy.cif
2kzz.cif
2l00.cif
2l01.cif
2l02.cif
2l03.cif
2l04.cif
2l05.cif
2l06.cif
2l07.cif
2l08.cif
2l09.cif
2l0a.cif
2l0b.cif
2l0c.cif
2l0d.cif
2l0e.cif
2l0f.cif
2l0g.cif
2l0i.cif
2l0j.cif
2l0k.cif
2l0l.cif
2l0m.cif
2l0n.cif
2l0o.cif
2l0p.cif
2l0q.cif
2l0r.cif
2l0s.cif
2l0t.cif
2l0w.cif
2l0x.cif
2l0y.cif
2l0z.cif
2l10.cif
2l11.cif
2l12.cif
2l13.cif
2l14.cif
2l15.cif
2l16.cif
2l17.cif
2l18.cif
2l19.cif
2l1a.cif
2l1b.cif
2l1c.cif
2l1d.cif
2l1e.cif
2l1f.cif
2l1g.cif
2l1h.cif
2l1j.cif
2l1k.cif
2l1l.cif
2l1m.cif
2l1n.cif
2l1o.cif
2l1p.cif
2l1q.cif
2l1r.cif
2l1s.cif
2l1t.cif
2l1u.cif
2l1v.cif
2l1w.cif
2l1x.cif
2l1y.cif
2l1z.cif
2l21.cif
2l22.cif
2l23.cif
2l24.cif
2l25.cif
2l26.cif
2l27.cif
2l28.cif
2l29.cif
2l2a.cif
2l2b.cif
2l2c.cif
2l2d.cif
2l2e.cif
2l2f.cif
2l2g.cif
2l2i.cif
2l2j.cif
2l2k.cif
2l2l.cif
2l2m.cif
2l2n.cif
2l2o.cif
2l2p.cif
2l2q.cif
2l2r.cif
2l2s.cif
2l2t.cif
2l2u.cif
2l2v.cif
2l2w.cif
2l2x.cif
2l2y.cif
2l2z.cif
2l30.cif
2l31.cif
2l32.cif
2l33.cif
2l34.cif
2l35.cif
2l36.cif
2l37.cif
2l38.cif
2l39.cif
2l3a.cif
2l3b.cif
2l3c.cif
2l3d.cif
2l3e.cif
2l3f.cif
2l3g.cif
2l3h.cif
2l3i.cif
2l3j.cif
2l3l.cif
2l3m.cif
2l3n.cif
2l3o.cif
2l3p.cif
2l3q.cif
2l3r.cif
2l3s.cif
2l3t.cif
2l3u.cif
2l3w.cif
2l3x.cif
2l3y.cif
2l3z.cif
2l40.cif
2l41.cif
2l42.cif
2l43.cif
2l44.cif
2l45.cif
2l46.cif
2l47.cif
2l48.cif
2l49.cif
2l4a.cif
2l4b.cif
2l4c.cif
2l4d.cif
2l4e.cif
2l4f.cif
2l4g.cif
2l4h.cif
2l4i.cif
2l4j.cif
2l4k.cif
2l4l.cif
2l4m.cif
2l4n.cif
2l4o.cif
2l4q.cif
2l4r.cif
2l4s.cif
2l4t.cif
2l4u.cif
2l4v.cif
2l4w.cif
2l4x.cif
2l4z.cif
2l50.cif
2l51.cif
2l52.cif
2l53.cif
2l54.cif
2l55.cif
2l56.cif
2l57.cif
2l58.cif
2l59.cif
2l5a.cif
2l5b.cif
2l5c.cif
2l5d.cif
2l5e.cif
2l5f.cif
2l5g.cif
2l5h.cif
2l5i.cif
2l5j.cif
2l5k.cif
2l5l.cif
2l5m.cif
2l5n.cif
2l5o.cif
2l5p.cif
2l5q.cif
2l5r.cif
2l5s.cif
2l5t.cif
2l5u.cif
2l5v.cif
2l5x.cif
2l5y.cif
2l5z.cif
2l60.cif
2l61.cif
2l62.cif
2l63.cif
2l64.cif
2l65.cif
2l66.cif
2l67.cif
2l68.cif
2l69.cif
2l6a.cif
2l6b.cif
2l6c.cif
2l6d.cif
2l6e.cif
2l6f.cif
2l6g.cif
2l6h.cif
2l6i.cif
2l6j.cif
2l6k.cif
2l6l.cif
2l6m.cif
2l6n.cif
2l6o.cif
2l6p.cif
2l6q.cif
2l6r.cif
2l6s.cif
2l6t.cif
2l6u.cif
2l6w.cif
2l6x.cif
2l6y.cif
2l6z.cif
2l70.cif
2l71.cif
2l72.cif
2l73.cif
2l74.cif
2l75.cif
2l76.cif
2l77.cif
2l78.cif
2l79.cif
2l7a.cif
2l7b.cif
2l7c.cif
2l7d.cif
2l7e.cif
2l7f.cif
2l7h.cif
2l7i.cif
2l7j.cif
2l7k.cif
2l7l.cif
2l7m.cif
2l7n.cif
2l7p.cif
2l7q.cif
2l7r.cif
2l7s.cif
2l7t.cif
2l7u.cif
2l7v.cif
2l7w.cif
2l7x.cif
2l7y.cif
2l7z.cif
2l80.cif
2l81.cif
2l82.cif
2l83.cif
2l84.cif
2l85.cif
2l86.cif
2l87.cif
2l88.cif
2l89.cif
2l8a.cif
2l8b.cif
2l8c.cif
2l8d.cif
2l8e.cif
2l8f.cif
2l8h.cif
2l8i.cif
2l8j.cif
2l8k.cif
2l8l.cif
2l8m.cif
2l8n.cif
2l8o.cif
2l8p.cif
2l8q.cif
2l8r.cif
2l8s.cif
2l8t.cif
2l8u.cif
2l8v.cif
2l8w.cif
2l8x.cif
2l8y.cif
2l90.cif
2l91.cif
2l92.cif
2l93.cif
2l94.cif
2l95.cif
2l96.cif
2l97.cif
2l98.cif
2l99.cif
2l9a.cif
2l9b.cif
2l9c.cif
2l9d.cif
2l9e.cif
2l9f.cif
2l9g.cif
2l9h.cif
2l9i.cif
2l9j.cif
2l9l.cif
2l9m.cif
2l9n.cif
2l9p.cif
2l9q.cif
2l9r.cif
2l9s.cif
2l9u.cif
2l9v.cif
2l9w.cif
2l9x.cif
2l9y.cif
2l9z.cif
2la0.cif
2la1.cif
2la2.cif
2la3.cif
2la4.cif
2la5.cif
2la6.cif
2la7.cif
2la8.cif
2la9.cif
2laa.cif
2lab.cif
2lac.cif
2lae.cif
2laf.cif
2lag.cif
2lah.cif
2lai.cif
2laj.cif
2lak.cif
2lal.cif
2lam.cif
2lan.cif
2lao.cif
2lap.cif
2laq.cif
2lar.cif
2las.cif
2lat.cif
2lau.cif
2lav.cif
2law.cif
2lax.cif
2lay.cif
2laz.cif
2lb0.cif
2lb1.cif
2lb2.cif
2lb3.cif
2lb4.cif
2lb5.cif
2lb6.cif
2lb7.cif
2lb9.cif
2lba.cif
2lbb.cif
2lbc.cif
2lbd.cif
2lbf.cif
2lbg.cif
2lbh.cif
2lbi.cif
2lbj.cif
2lbk.cif
2lbl.cif
2lbm.cif
2lbn.cif
2lbo.cif
2lbp.cif
2lbq.cif
2lbr.cif
2lbs.cif
2lbt.cif
2lbu.cif
2lbv.cif
2lbw.cif
2lbx.cif
2lby.cif
2lbz.cif
2lc0.cif
2lc1.cif
2lc2.cif
2lc3.cif
2lc4.cif
2lc5.cif
2lc6.cif
2lc7.cif
2lc8.cif
2lc9.cif
2lca.cif
2lcb.cif
2lcc.cif
2lce.cif
2lcf.cif
2lcg.cif
2lch.cif
2lci.cif
2lcj.cif
2lck.cif
2lcl.cif
2lcm.cif
2lcn.cif
2lco.cif
2lcp.cif
2lcq.cif
2lcr.cif
2lcs.cif
2lct.cif
2lcu.cif
2lcv.cif
2lcw.cif
2lcx.cif
2lcy.cif
2lcz.cif
2ld0.cif
2ld1.cif
2ld2.cif
2ld3.cif
2ld4.cif
2ld5.cif
2ld6.cif
2ld7.cif
2ld8.cif
2ld9.cif
2lda.cif
2ldb.cif
2ldc.cif
2ldd.cif
2lde.cif
2ldf.cif
2ldi.cif
2ldj.cif
2ldk.cif
2ldl.cif
2ldm.cif
2ldo.cif
2ldr.cif
2lds.cif
2ldt.cif
2ldu.cif
2ldx.cif
2ldy.cif
2ldz.cif
2le0.cif
2le1.cif
2le2.cif
2le3.cif
2le4.cif
2le6.cif
2le7.cif
2le8.cif
2le9.cif
2lea.cif
2leb.cif
2lec.cif
2led.cif
2lee.cif
2lef.cif
2leg.cif
2leh.cif
2lej.cif
2lek.cif
2lel.cif
2lem.cif
2len.cif
2leo.cif
2lep.cif
2leq.cif
2ler.cif
2let.cif
2leu.cif
2lev.cif
2lew.cif
2lex.cif
2ley.cif
2lez.cif
2lf0.cif
2lf1.cif
2lf2.cif
2lf3.cif
2lf4.cif
2lf6.cif
2lf7.cif
2lf8.cif
2lfa.cif
2lfb.cif
2lfc.cif
2lfd.cif
2lfe.cif
2lff.cif
2lfg.cif
2lfh.cif
2lfi.cif
2lfj.cif
2lfk.cif
2lfl.cif
2lfm.cif
2lfn.cif
2lfo.cif
2lfp.cif
2lfr.cif
2lfs.cif
2lft.cif
2lfu.cif
2lfv.cif
2lfw.cif
2lfx.cif
2lfy.cif
2lg0.cif
2lg1.cif
2lg2.cif
2lg3.cif
2lg4.cif
2lg5.cif
2lg6.cif
2lg7.cif
2lgb.cif
2lgc.cif
2lgd.cif
2lge.cif
2lgf.cif
2lgg.cif
2lgh.cif
2lgi.cif
2lgj.cif
2lgk.cif
2lgl.cif
2lgm.cif
2lgn.cif
2lgo.cif
2lgp.cif
2lgq.cif
2lgr.cif
2lgs.cif
2lgt.cif
2lgv.cif
2lgw.cif
2lgx.cif
2lgy.cif
2lgz.cif
2lh0.cif
2lh1.cif
2lh2.cif
2lh3.cif
2lh5.cif
2lh6.cif
2lh7.cif
2lh8.cif
2lh9.cif
2lha.cif
2lhb.cif
2lhc.cif
2lhd.cif
2lhe.cif
2lhf.cif
2lhg.cif
2lhh.cif
2lhi.cif
2lhj.cif
2lhk.cif
2lhl.cif
2lhm.cif
2lhn.cif
2lho.cif
2lhp.cif
2lhr.cif
2lhs.cif
2lht.cif
2lhu.cif
2lhv.cif
2lhw.cif
2lhx.cif
2lhy.cif
2lhz.cif
2li0.cif
2li1.cif
2li2.cif
2li3.cif
2li4.cif
2li5.cif
2li6.cif
2li7.cif
2li8.cif
2li9.cif
2lia.cif
2lib.cif
2lic.cif
2lid.cif
2lie.cif
2lif.cif
2lig.cif
2lio.cif
2lip.cif
2liq.cif
2lir.cif
2lis.cif
2lit.cif
2liu.cif
2liv.cif
2liw.cif
2lix.cif
2liy.cif
2liz.cif
2lj0.cif
2lj1.cif
2lj2.cif
2lj3.cif
2lj4.cif
2lj5.cif
2lj6.cif
2lj7.cif
2lj8.cif
2lj9.cif
2lja.cif
2ljb.cif
2ljc.cif
2ljd.cif
2lje.cif
2ljf.cif
2ljh.cif
2lji.cif
2ljj.cif
2ljk.cif
2ljl.cif
2ljm.cif
2ljp.cif
2ljq.cif
2ljr.cif
2ljs.cif
2ljt.cif
2lju.cif
2ljv.cif
2ljw.cif
2ljx.cif
2ljy.cif
2ljz.cif
2lk0.cif
2lk1.cif
2lk2.cif
2lk3.cif
2lk4.cif
2lk5.cif
2lk6.cif
2lk7.cif
2lk9.cif
2lkb.cif
2lkc.cif
2lkd.cif
2lke.cif
2lkf.cif
2lkg.cif
2lkh.cif
2lki.cif
2lkj.cif
2lkk.cif
2lkl.cif
2lkm.cif
2lkn.cif
2lko.cif
2lkp.cif
2lkq.cif
2lkr.cif
2lks.cif
2lkt.cif
2lku.cif
2lkv.cif
2lkw.cif
2lkx.cif
2lky.cif
2lkz.cif
2ll0.cif
2ll1.cif
2ll2.cif
2ll3.cif
2ll4.cif
2ll5.cif
2ll6.cif
2ll7.cif
2ll8.cif
2ll9.cif
2lla.cif
2lld.cif
2lle.cif
2llf.cif
2llg.cif
2llh.cif
2lli.cif
2llj.cif
2llk.cif
2lll.cif
2llm.cif
2lln.cif
2llo.cif
2llp.cif
2llq.cif
2llr.cif
2lls.cif
2llt.cif
2llu.cif
2llv.cif
2llw.cif
2llx.cif
2lly.cif
2llz.cif
2lm0.cif
2lm1.cif
2lm2.cif
2lm3.cif
2lm4.cif
2lm5.cif
2lm7.cif
2lm8.cif
2lm9.cif
2lma.cif
2lmb.cif
2lmc.cif
2lmd.cif
2lme.cif
2lmf.cif
2lmg.cif
2lmi.cif
2lmj.cif
2lmk.cif
2lml.cif
2lmn.cif
2lmo.cif
2lmp.cif
2lmq.cif
2lmr.cif
2lms.cif
2lmt.cif
2lmu.cif
2lmv.cif
2lmz.cif
2ln0.cif
2ln3.cif
2ln4.cif
2ln7.cif
2ln8.cif
2lna.cif
2lnb.cif
2lnc.cif
2lnd.cif
2lne.cif
2lnf.cif
2lng.cif
2lnh.cif
2lni.cif
2lnj.cif
2lnk.cif
2lnl.cif
2lnm.cif
2lnq.cif
2lns.cif
2lnt.cif
2lnu.cif
2lnv.cif
2lnw.cif
2lnx.cif
2lny.cif
2lnz.cif
2lo0.cif
2lo1.cif
2lo2.cif
2lo3.cif
2lo4.cif
2lo5.cif
2lo6.cif
2lo7.cif
2lo8.cif
2lo9.cif
2loa.cif
2lob.cif
2loc.cif
2lod.cif
2loe.cif
2loh.cif
2loj.cif
2lok.cif
2lol.cif
2lom.cif
2lon.cif
2loo.cif
2lop.cif
2loq.cif
2lor.cif
2los.cif
2lot.cif
2lou.cif
2lov.cif
2low.cif
2lox.cif
2loy.cif
2loz.cif
2lp0.cif
2lp1.cif
2lp2.cif
2lp3.cif
2lp4.cif
2lp5.cif
2lp6.cif
2lp7.cif
2lp8.cif
2lp9.cif
2lpa.cif
2lpb.cif
2lpc.cif
2lpd.cif
2lpe.cif
2lpf.cif
2lpi.cif
2lpj.cif
2lpk.cif
2lpm.cif
2lpn.cif
2lpr.cif
2lps.cif
2lpt.cif
2lpu.cif
2lpv.cif
2lpw.cif
2lpx.cif
2lpy.cif
2lpz.cif
2lq0.cif
2lq1.cif
2lq2.cif
2lq3.cif
2lq4.cif
2lq5.cif
2lq6.cif
2lq7.cif
2lq8.cif
2lq9.cif
2lqa.cif
2lqb.cif
2lqc.cif
2lqd.cif
2lqg.cif
2lqh.cif
2lqi.cif
2lqj.cif
2lqk.cif
2lql.cif
2lqm.cif
2lqn.cif
2lqo.cif
2lqp.cif
2lqq.cif
2lqr.cif
2lqt.cif
2lqu.cif
2lqv.cif
2lqw.cif
2lqx.cif
2lqy.cif
2lqz.cif
2lr0.cif
2lr1.cif
2lr2.cif
2lr3.cif
2lr4.cif
2lr5.cif
2lr6.cif
2lr7.cif
2lr8.cif
2lr9.cif
2lra.cif
2lrc.cif
2lrd.cif
2lre.cif
2lrg.cif
2lrh.cif
2lri.cif
2lrj.cif
2lrk.cif
2lrl.cif
2lrm.cif
2lrn.cif
2lro.cif
2lrp.cif
2lrq.cif
2lrr.cif
2lrs.cif
2lrt.cif
2lru.cif
2lrv.cif
2lrw.cif
2lrx.cif
2ls0.cif
2ls1.cif
2ls2.cif
2ls3.cif
2ls4.cif
2ls5.cif
2ls6.cif
2ls7.cif
2ls8.cif
2ls9.cif
2lsa.cif
2lsb.cif
2lsc.cif
2lse.cif
2lsf.cif
2lsg.cif
2lsh.cif
2lsi.cif
2lsj.cif
2lsk.cif
2lsl.cif
2lsm.cif
2lsn.cif
2lso.cif
2lsp.cif
2lsq.cif
2lsr.cif
2lss.cif
2lst.cif
2lsu.cif
2lsv.cif
2lsw.cif
2lsx.cif
2lsy.cif
2lsz.cif
2lt0.cif
2lt1.cif
2lt2.cif
2lt3.cif
2lt4.cif
2lt5.cif
2lt7.cif
2lt8.cif
2lt9.cif
2lta.cif
2ltb.cif
2ltc.cif
2ltd.cif
2lte.cif
2ltf.cif
2lth.cif
2lti.cif
2ltj.cif
2ltk.cif
2ltl.cif
2ltm.cif
2ltn.cif
2lto.cif
2ltp.cif
2ltq.cif
2ltr.cif
2lts.cif
2ltt.cif
2ltu.cif
2ltv.cif
2ltw.cif
2ltx.cif
2lty.cif
2ltz.cif
2lu0.cif
2lu1.cif
2lu2.cif
2lu3.cif
2lu4.cif
2lu5.cif
2lu6.cif
2lu7.cif
2lu9.cif
2lua.cif
2lub.cif
2luc.cif
2lud.cif
2lue.cif
2luf.cif
2lug.cif
2luh.cif
2lui.cif
2luj.cif
2lul.cif
2lum.cif
2lun.cif
2luo.cif
2lup.cif
2luq.cif
2lur.cif
2lus.cif
2lut.cif
2luu.cif
2luv.cif
2luw.cif
2lux.cif
2luy.cif
2luz.cif
2lv0.cif
2lv1.cif
2lv2.cif
2lv3.cif
2lv4.cif
2lv5.cif
2lv6.cif
2lv7.cif
2lv8.cif
2lv9.cif
2lva.cif
2lvb.cif
2lvc.cif
2lve.cif
2lvf.cif
2lvg.cif
2lvh.cif
2lvi.cif
2lvj.cif
2lvk.cif
2lvl.cif
2lvm.cif
2lvn.cif
2lvo.cif
2lvp.cif
2lvq.cif
2lvr.cif
2lvs.cif
2lvt.cif
2lvu.cif
2lvv.cif
2lvw.cif
2lvx.cif
2lvy.cif
2lvz.cif
2lw1.cif
2lw3.cif
2lw4.cif
2lw5.cif
2lw6.cif
2lw7.cif
2lw8.cif
2lw9.cif
2lwa.cif
2lwb.cif
2lwc.cif
2lwd.cif
2lwe.cif
2lwf.cif
2lwg.cif
2lwh.cif
2lwi.cif
2lwj.cif
2lwk.cif
2lwl.cif
2lwm.cif
2lwn.cif
2lwo.cif
2lwp.cif
2lwq.cif
2lwr.cif
2lws.cif
2lwt.cif
2lwu.cif
2lwv.cif
2lww.cif
2lwx.cif
2lwy.cif
2lwz.cif
2lx0.cif
2lx1.cif
2lx2.cif
2lx3.cif
2lx4.cif
2lx5.cif
2lx6.cif
2lx7.cif
2lx9.cif
2lxa.cif
2lxb.cif
2lxc.cif
2lxd.cif
2lxe.cif
2lxf.cif
2lxg.cif
2lxh.cif
2lxi.cif
2lxj.cif
2lxk.cif
2lxl.cif
2lxm.cif
2lxn.cif
2lxo.cif
2lxp.cif
2lxq.cif
2lxr.cif
2lxs.cif
2lxt.cif
2lxu.cif
2lxv.cif
2lxw.cif
2lxx.cif
2lxy.cif
2lxz.cif
2ly0.cif
2ly1.cif
2ly2.cif
2ly3.cif
2ly4.cif
2ly5.cif
2ly6.cif
2ly7.cif
2ly8.cif
2ly9.cif
2lya.cif
2lyb.cif
2lyc.cif
2lyd.cif
2lye.cif
2lyf.cif
2lyg.cif
2lyh.cif
2lyi.cif
2lyj.cif
2lyk.cif
2lyl.cif
2lym.cif
2lyn.cif
2lyo.cif
2lyp.cif
2lyq.cif
2lyr.cif
2lys.cif
2lyv.cif
2lyw.cif
2lyx.cif
2lyy.cif
2lyz.cif
2lz0.cif
2lz1.cif
2lz2.cif
2lz3.cif
2lz4.cif
2lz5.cif
2lz6.cif
2lze.cif
2lzf.cif
2lzg.cif
2lzh.cif
2lzi.cif
2lzj.cif
2lzk.cif
2lzl.cif
2lzm.cif
2lzn.cif
2lzo.cif
2lzp.cif
2lzq.cif
2lzr.cif
2lzs.cif
2lzt.cif
2lzu.cif
2lzv.cif
2lzw.cif
2lzx.cif
2lzy.cif
2lzz.cif
2m00.cif
2m01.cif
2m02.cif
2m03.cif
2m04.cif
2m05.cif
2m06.cif
2m07.cif
2m08.cif
2m09.cif
2m0a.cif
2m0b.cif
2m0c.cif
2m0d.cif
2m0e.cif
2m0f.cif
2m0g.cif
2m0h.cif
2m0j.cif
2m0k.cif
2m0m.cif
2m0n.cif
2m0o.cif
2m0p.cif
2m0q.cif
2m0r.cif
2m0s.cif
2m0t.cif
2m0u.cif
2m0v.cif
2m0w.cif
2m0x.cif
2m0y.cif
2m0z.cif
2m10.cif
2m11.cif
2m12.cif
2m13.cif
2m14.cif
2m16.cif
2m17.cif
2m18.cif
2m19.cif
2m1a.cif
2m1b.cif
2m1c.cif
2m1d.cif
2m1e.cif
2m1f.cif
2m1g.cif
2m1h.cif
2m1i.cif
2m1j.cif
2m1k.cif
2m1l.cif
2m1m.cif
2m1n.cif
2m1o.cif
2m1p.cif
2m1r.cif
2m1s.cif
2m1t.cif
2m1u.cif
2m1v.cif
2m1w.cif
2m1x.cif
2m1z.cif
2m20.cif
2m21.cif
2m22.cif
2m23.cif
2m24.cif
2m26.cif
2m27.cif
2m28.cif
2m29.cif
2m2a.cif
2m2b.cif
2m2c.cif
2m2d.cif
2m2e.cif
2m2f.cif
2m2g.cif
2m2h.cif
2m2i.cif
2m2j.cif
2m2k.cif
2m2l.cif
2m2m.cif
2m2n.cif
2m2o.cif
2m2p.cif
2m2q.cif
2m2r.cif
2m2s.cif
2m2t.cif
2m2u.cif
2m2v.cif
2m2w.cif
2m2x.cif
2m2y.cif
2m30.cif
2m32.cif
2m33.cif
2m34.cif
2m35.cif
2m36.cif
2m37.cif
2m38.cif
2m39.cif
2m3a.cif
2m3b.cif
2m3c.cif
2m3d.cif
2m3e.cif
2m3f.cif
2m3g.cif
2m3h.cif
2m3i.cif
2m3j.cif
2m3k.cif
2m3l.cif
2m3m.cif
2m3n.cif
2m3o.cif
2m3p.cif
2m3s.cif
2m3t.cif
2m3u.cif
2m3v.cif
2m3w.cif
2m3x.cif
2m3y.cif
2m3z.cif
2m40.cif
2m41.cif
2m43.cif
2m44.cif
2m45.cif
2m46.cif
2m47.cif
2m48.cif
2m49.cif
2m4e.cif
2m4f.cif
2m4g.cif
2m4h.cif
2m4i.cif
2m4j.cif
2m4k.cif
2m4l.cif
2m4m.cif
2m4n.cif
2m4p.cif
2m4q.cif
2m4v.cif
2m4w.cif
2m4x.cif
2m4y.cif
2m4z.cif
2m50.cif
2m51.cif
2m52.cif
2m53.cif
2m54.cif
2m55.cif
2m56.cif
2m57.cif
2m58.cif
2m59.cif
2m5a.cif
2m5b.cif
2m5c.cif
2m5d.cif
2m5e.cif
2m5f.cif
2m5g.cif
2m5h.cif
2m5i.cif
2m5j.cif
2m5k.cif
2m5l.cif
2m5m.cif
2m5n.cif
2m5o.cif
2m5p.cif
2m5q.cif
2m5r.cif
2m5s.cif
2m5t.cif
2m5u.cif
2m5v.cif
2m5w.cif
2m5x.cif
2m5y.cif
2m5z.cif
2m60.cif
2m61.cif
2m62.cif
2m63.cif
2m64.cif
2m65.cif
2m66.cif
2m67.cif
2m68.cif
2m6a.cif
2m6b.cif
2m6c.cif
2m6d.cif
2m6e.cif
2m6f.cif
2m6g.cif
2m6h.cif
2m6i.cif
2m6j.cif
2m6k.cif
2m6l.cif
2m6m.cif
2m6n.cif
2m6o.cif
2m6p.cif
2m6q.cif
2m6r.cif
2m6s.cif
2m6t.cif
2m6u.cif
2m6v.cif
2m6w.cif
[truncated: 1,333,279 more chars]
